# Supplementary material for: Untargeted metabolomics of purple and orange-fleshed sweet potatoes reveals a large structural diversity of anthocyanins and flavonoids
Source: Sci Rep. 2021 Aug 12;11:16408. doi: 10.1038/s41598-021-95901-y (PMC8361111; doi:10.1038/s41598-021-95901-y)
Supplement: Supplementary file 3 — Supplementary File 1. [file 41598_2021_95901_MOESM3_ESM.xlsx]

## Sheet: Legend
		Supplementary File 1: Phenotyping data from four sweet potato cultivars.

## Sheet: Data
All Purple Sweet Potato	Weight (kg)	Circumference (cm)	Length (cm)		Puple Passion	Weight (kg)	Circumference (cm)	Length (cm)		Kotobuki	Weight (kg)	Circumference (cm)	Length (cm)		Beauregard	Weight (kg)	Circumference (cm)	Length (cm)
1	0.232	13.2	44		1	0.064	9.2	13.6		1	0.048	9.8	16.8		1	0.524	25	22.7
2	0.104	12	16.3		2	0.212	15.2	23		2	0.086	12.7	14.3		2	0.276	20.5	19.6
3	0.142	13.3	16		3	0.166	13.5	18.4		3	0.092	10.8	14		3	0.308	20	18.4
4	0.288	16	12.7		4	0.134	15.5	9.4		4	0.028	8.2	11.9		4	0.242	19.5	15.5
5	0.178	13.2	19.7		5	0.078	10.6	14		5	0.136	17.1	9		5	0.424	20.7	22
6	0.1	13.8	13.1		6	0.136	12.8	17.3		6	0.33	15.5	13		6	0.476	26.1	26.7
7	0.086	11.8	13.4		7	0.132	12.9	17.9		7	0.126	11.7	22.5		7	0.092	15.7	9.6
8	0.08	10.8	14.4		8	0.39	18.7	13.6		8	0.024	9	14.1		8	0.168	18.6	12
9	0.098	11.4	17		9	0.134	13.1	16.2		9	0.028	7.9	19.4		9	0.406	21	20.5
10	0.264	14	22.4		10	0.102	13	14		10	0.05	7.7	23.8		10	0.184	18.5	13
11	0.032	7.7	12.5		11	0.048	9.1	13.1		11	0.042	9.6	12.8		11	0.226	19	15
12	0.066	7.7	17.6		12	0.07	11	11		12	0.58	10.5	9.5		12	0.264	17.4	17
13	0.074	9	19.9		13	0.1	9.5	20.9		13	0.084	11.3	15.1		13	0.2	16.7	17.5
14	0.08	9.7	14.3		14	0.046	8.6	12.7		14	0.228	17	18.5		14	0.188	18.3	15.2
15	0.16	12.8	23.3		15	0.086	10.2	16.5		15	0.028	8	11		15	0.132	12.5	20.3
16	0.08	11.2	16		16	0.07	9.8	14		16	0.114	9.8	23		16	0.15	16.3	13
17	0.08	10.4	14.5		17	0.052	10.3	9.7		17	0.012	6	9		17	0.132	17.6	12
18	0.126	11.5	22.4		18	0.092	12.1	12.3		18	0.088	11.6	14.1		18	0.126	16.4	11.9
19	0.112	10.5	20.5		19	0.092	12.1	14.2		19	0.088	13	11		19	0.232	17.8	15
20	0.098	9	25.6		20	0.032	8.3	9.1		20	0.078	8.6	22.1		20	0.136	12.9	22.1
21	0.046	9.5	12.3		21	0.05	12.3	9.6		21	0.062	11.2	12.2		21	0.148	17.4	16.5
22	0.082	11.2	13.5		22	0.052	10.2	11.9		22	0.042	11	9		22	0.112	12.7	21.7
23	0.07	9.8	13		23	0.102	10.9	15.5		23	0.37	20.2	21.3		23	0.208	16.4	21.2
24	0.102	10.8	18.2		24	0.054	10.2	10		24	0.044	9.4	13.6		24	0.12	15.9	16.4
25	0.032	6.5	15.3		25	0.052	8.2	16.5		25	0.056	10.2	13.5		25	0.076	13.1	12
26	0.148	11	25.8		26	0.052	9.8	10.3		26	0.06	10.3	15.2		26	0.184	16.9	15.4
27	0.048	9.8	10.3		27	0.044	10	9.1		27	0.022	7.5	8.4		27	0.206	17.2	22
28	0.204	13.5	24.9		28	0.068	10	13.7		28	0.086	9.1	16.8		28	0.1	13.1	13.1
29	0.042	8	15.8		29	0.088	12.4	11.2		29	0.224	16.2	10.2		29	0.15	17.2	11.7
30	0.044	7.8	14.8		30	0.05	9.2	14.4		30	0.06	11.1	10.5		30	0.072	12.2	15.6
31	0.106	10.5	20		31	0.024	6.4	14.3		31	0.04	9.6	7.6		31	0.068	11.3	10.5
32	0.146	13	19.3		32	0.104	12.5	14.2		32	0.08	13.2	9.8		32	0.054	8.4	19
33	0.078	11.5	11.1		33	0.12	12.6	15.8		33	0.03	8.3	11.6		33	0.098	13.4	12.6
34	0.018	7	10.3		34	0.11	10.5	18.3		34	0.03	7.2	14.1		34	0.056	11.4	10
35	0.138	11.1	20.6		35	0.082	16.8	6.6		35	0.094	9.8	8.8		35	0.03	9.9	7.1
36	0.046	7	17.5		36	0.07	12.3	6.8		36	0.118	10	22.2		36	0.046	10.7	11.4
37	0.074	7.8	22.2		37	0.096	10.9	19.5		37	0.018	5.6	13		37	0.052	9.4	14.4
38	0.06	8.5	15.3		38	0.038	7.4	14.5		38	0.054	8.3	21.7		38	0.058	12.1	13
39	0.13	12	16.8		39	0.05	8.5	14		39	0.024	6.7	4.7		39	0.12	13.5	16.8
40	0.086	13.2	11.7		40	0.132	13.3	17.6		40	0.042	7.3	16		40	0.026	9.1	9.1
41	0.028	7.2	15.8		41	0.11	11	18		41	0.02	6.5	9.4		41	0.07	9.5	14.1
42	0.06	8.7	6.6		42	0.23	13.5	21		42	0.09	12.3	14.5		42	0.088	13.1	12.2
43	0.05	8.5	14		43	0.06	9.3	14.8		43	0.02	7.7	6.7		43	0.054	9.8	11
44	0.094	11	13.3		44	0.036	8	10.3		44	0.552	29.6	15.4		44	0.098	11.5	17.5
45	0.062	9	12.9		45	0.214	13.7	21.6		45	0.072	9.6	15.9		45	0.048	10.1	9.3
46	0.046	9	11.6		46	0.082	11.3	15.1		46	0.064	9.5	16.9		46	0.64	12.2	6.9
47	0.05	8.4	13		47	0.232	11.6	10.6		47	0.048	9	15.1		47	0.074	12.1	11.8
48	0.064	10	12.1		48	0.102	12.3	14.3		48	0.236	16.5	23.9		48	0.042	10.2	9.8
49	0.066	10.4	11.9		49	0.064	10.7	11.8		49	0.1	12	14.2		49	0.06	13.4	11.3
50	0.149	12.9	17.8		50	0.104	10.8	18.3		50	0.032	8.5	11.6		50	0.038	8.1	14.1
51	0.088	10.2	15.1		51	0.084	12.8	12.7		51	0.088	11.6	15.2		51	0.024	7.8	9.5
52	0.094	11.1	13		52	0.07	9.8	14.2		52	0.062	8.5	17.3		52	0.036	10.1	10.1
53	0.046	11.8	8.9		53	0.144	11.2	17.3		53	0.094	10.1	20.4		53	0.024	9.5	8.8
54	0.072	9.2	21.4		54	0.03	7.8	14.4		54	0.048	9.3	13.5		54	0.36	9.3	12
55	0.098	11.5	8.6		55	0.044	9	13.4		55	0.074	10.7	13.9		55	0.044	9.4	15.1
56	0.032	7.5	11.4		56	0.176	13.8	14.8		56	0.036	8.5	10.8		56	0.024	7.3	10.1
57	0.074	9.1	21.7		57	0.108	9.9	16		57	0.038	8.4	13.2		57	0.036	9.6	12.5
58	0.036	7.5	8.9		58	0.06	11	9.5		58	0.078	10.7	15.6		58	0.034	9.5	10
59	0.026	7.1	12.6		59	0.076	9.8	14		59	0.018	6.6	9.8		59	0.088	18.1	7.4
60	0.066	10.9	11		60	0.102	10.6	17.7		60	0.114	10.7	18.2		60	0.036	7	23.1
61	0.04	9.1	10.1		61	0.066	9.7	17.7		61	0.132	12.4	20.3		61	0.04	10.1	10.3
62	0.078	7.2	24		62	0.056	9.6	13		62	0.056	8.8	15.1		62	0.014	7	8.5
63	0.038	8.4	10		63	0.064	10.3	12.8		63	0.02	7.2	10.7		63	0.02	6	12.2
64	0.03	7.8	12.1		64	0.15	10.6	21.6		64	0.09	15.4	9.2		64	0.012	6	7.7
65	0.028	7	14.2		65	0.052	9.6	14.5		65	0.1	11.5	14.1		65	0.018	8	4.9
66	0.088	14.2	9.7		66	0.034	8	12.1		66	0.044	9	15.8		66	0.03	8.8	11.4
67	0.172	12.3	18		67	0.082	9.9	18		67	0.044	8.6	12.6		67	0.032	11.2	7.7
68	0.084	9.1	20.9		68	0.056	9.5	11.3		68	0.126	12.6	10.1		68	0.038	8.4	10.6
69	0.064	9	17.7		69	0.062	9.9	15.8		69	0.032	7.2	12.7		69	0.034	8.4	12.1
70	0.042	10.1	8.8		70	0.058	8.3	16.7		70	0.098	14.4	12.3		70	0.12	6.5	5.7
71	0.056	9	15.3		71	0.06	9	13.8		71	0.02	7	9.6		71	0.232	16.8	14.6
72	0.066	9.4	16.3		72	0.06	10	15		72	0.06	12.2	7.1		72	0.15	12.4	24
73	0.048	8.3	16.9		73	0.024	6.5	13.4		73	0.04	10.2	8.4		73	0.138	15.1	15.1
74	0.032	7.8	14.7		74	0.056	9.9	10.5		74	0.014	5.8	11.7		74	0.032	8.8	11.9
75	0.07	9.6	15		75	0.05	9.5	12.3		75	0.042	8.6	13.4
76	0.026	6.6	16		76	0.03	6.8	14.5		76	0.02	6	13.3
77	0.054	12.2	7.7		77	0.062	9.9	12.7		77	0.016	6.1	11.7
78	0.028	9.2	10.7		78	0.064	8	17.2		78	0.026	8.5	8.4
79	0.022	5.7	14.9		79	0.04	9.2	10.4		79	0.044	8.8	11.6
80	0.022	8.5	9.5		80	0.05	9.2	11.5		80	0.024	8.5	9.5
81	0.018	6	14.5		81	0.042	9.3	10.3		81	0.044	9	14.9
82	0.028	8.1	13.2		82	0.056	7.9	15.3		82	0.02	7.3	12.3
83	0.034	9.1	10.4		83	0.068	9	16.2		83	0.128	10.2	23.9
84	0.07	10.8	9.4		84	0.026	6.6	13		84	0.118	11	20.6
85	0.05	10	14		85	0.026	7.4	10.5		85	0.11	10.8	22.6
86	0.05	9	11.1		86	0.028	6.9	14.1		86	0.08	9.3	17.4
87	0.042	8.7	15.7		87	0.046	8.2	14.2		87	0.044	7.5	14.5
88	0.046	7.8	14.4		88	0.046	8.8	15.1		88	0.058	8.6	17.4
89	0.082	10	18.3		89	0.078	10.3	14.9		89	0.036	8.6	13
90	0.04	9	9.5		90	0.032	8.4	9.3		90	0.016	6.6	11.9
91	0.022	8	12.1		91	0.054	9	15.9		91	0.024	7	13.2
92	0.02	7	12.2		92	0.014	6.6	7.6		92	0.022	6.9	12.3
93	0.048	9.1	11.3		93	0.104	11	13		93	0.022	8.5	7.6
94	0.038	7.6	16.4		94	0.054	9.5	11.5		94	0.024	6.5	12
95	0.056	11	14.8		95	0.06	9.2	12		95	0.046	10.1	10.4
96	0.076	10.6	14.8		96	0.038	8.9	10		96	0.01	6.2	8.3
97	0.032	9.3	6.1		97	0.034	9.8	7.1		97	0.034	7.1	14.5
98	0.02	8	8.3		98	0.07	9.5	13.2		98	0.012	7.1	6.5
99	0.03	8.4	9.8		99	0.032	8.2	11.3		99	0.02	7.4	9.7
100	0.034	7	16.1		100	0.038	7.8	12.2		100	0.052	8	17.9
101	0.062	10.5	10		101	0.03	7	14.3		101	0.03	8.9	6.7
102	0.072	9.8	15.9		102	0.024	7.5	8.5		102	0.028	7.1	14.5
103	0.06	12.3	8.4		103	0.018	8.1	6		103	0.016	6.7	9
104	0.032	10.3	5.9		104	0.03	8	8.2		104	0.024	6.5	13.3
105	0.026	7.5	8.9		105	0.01	6.4	6.2		105	0.018	6.8	6.4
106	0.034	9	7.6		106	0.018	5.9	11.3		106	0.016	7	7.8
107	0.048	12.9	6.1		107	0.014	5.6	10.3		107	0.036	9.2	9.5
108	0.018	5.5	14.1		108	0.04	7	17.2		108	0.02	7.6	7.4
109	0.014	6.9	9.5		109	0.014	6.5	6.6		109	0.014	6.1	7.5
110	0.016	6.1	12.2		110	0.024	7.6	9.3		110	0.008	5.6	7.3
111	0.022	7.5	8.2		111	0.02	5.6	13.4		111	0.05	7.2	18
112	0.024	7	10.4		112	0.016	6.6	7.7		112	0.074	10.4	17.1
113	0.024	8	7.8		113	0.024	8.3	7.5		113	0.02	8.9	6.8
114	0.024	8.5	7.1		114	0.016	6.3	8.5		114	0.034	8.5	13.2
115	0.018	7.3	8.3		115	0.024	7.7	8.5		115	0.024	7	15.6
116	0.024	6.4	8.9		116	0.034	7.4	11.7		116	0.012	5.9	9.4
117	0.02	5.9	9.5		117	0.026	9	6.9		117	0.014	6	8.9
118	0.024	8.8	7.1		118	0.02	6.3	8.6		118	0.012	6.2	9.4
119	0.024	8.3	7		119	0.016	7.2	6.6		119	0.018	6.6	9.6
120	0.022	6.2	9		120	0.016	6.7	8.5		120	0.042	8	16
121	0.012	6.8	8.5		121	0.04	7.7	10.2		121	0.024	6.8	11.9
122	0.006	6	4		122	0.014	8	13.1		122	0.026	8.6	9.6
123	0.032	7.6	10.9		123	0.046	5.9	11.2		123	0.014	8	7.5
124	0.01	5.4	7.4		124	0.024	8.2	7.3		124	0.022	7.1	8.7
125	0.016	7	11.1		125	0.016	6.7	5.2		125	0.054	9	12.8
126	0.012	5.2	9.6		126	0.032	9.2	7.8		126	0.054	9.5	15
127	0.01	6	6.8		127	0.064	9.5	11.6		127	0.016	7.6	10.4
128	0.012	5.3	10		128	0.028	7.4	9		128	0.012	5.7	10
129	0.014	7.2	6.8		129	0.024	6.2	11.4		129	0.028	8.8	11.1
130	0.008	7.5	6.8		130	0.016	5.5	11.7		130	0.008	5.7	6.5
131	0.016	7	8.5		131	0.026	7.2	11.2		131	0.032	9.2	8.1
132	0.034	7.7	16		132	0.016	6.8	7		132	0.008	6.6	6.6
133	0.034	6.4	14.8		133	0.028	6.9	10		133	0.028	7.6	7.8
134	0.01	5.2	9.4		134	0.024	8.1	8.9		134	0.018	7.6	5.9
135	0.022	6.5	13.1		135	0.022	7.4	9		135	0.034	8.5	8.9
136	0.01	6	6.4		136	0.036	9.3	9.9		136	0.014	7.1	6.8
137	0.018	7.1	9.5		137	0.03	7.7	13.5		137	0.01	6.2	8.9
138	0.01	5.5	6.8		138	0.018	7.2	8.7		138	0.014	7.3	5.7
139	0.02	6.3	11.2		139	0.024	8.7	7		139	0.046	7.8	15.5
140	0.022	6	12.6		140	0.096	11	15		140	0.01	5.1	9.4
141	0.022	7.5	9.6		141	0.072	10.1	12.9		141	0.008	5.9	7.7
142	0.016	6.8	7.5		142	0.132	11.1	17.5		142	0.016	5.2	13.8
					143	0.02	7.9	7		143	0.01	6.3	8.2
					144	0.03	6.6	10.7		144	0.04	6.4	11
					145	0.044	9.2	10		145	0.044	5.9	15.2
					146	0.048	8.7	11.6		146	0.034	6.8	17.7
					147	0.03	8.6	6.8		147	0.104	10.9	16.2
					148	0.032	8	8.7		148	0.044	7	12.6
					149	0.026	6.9	9.9		149	0.042	6.6	17.6
					150	0.04	7.8	11.3		150	0.03	6.1	12.4
					151	0.028	7.5	10.6		151	0.032	6.5	11.5
					152	0.026	9.2	6.2
					153	0.022	8.3	6
					154	0.038	8.4	11
					155	0.062	10.7	9.7
					156	0.03	7	11
					157	0.02	7.5	9.7
					158	0.01	5.5	11.8
					159	0.034	8.7	9.7
					160	0.024	6.6	9.8
					161	0.034	6.5	12.5
					162	0.016	7.1	6.7
					163	0.012	6.8	6.2
					164	0.02	8.5	5.2
					165	0.042	9.6	9.8
					166	0.016	6.8	6.3
					167	0.01	5.6	5.6
Average	0.059007	9.02254	13.3099			0.0592814	9.18563	12.124			0.0601589	8.98278	12.7119			0.131054	13.1473	13.8081
Standard Dev	0.0495261	2.28949	5.31893			0.0503827	2.28832	3.75656			0.0794758	3.12427	4.37901			0.127478	4.60524	4.7716
Median	0.046	8.9	12.65			0.046	9	11.8			0.04	8.5	12.3			0.09	12.3	12.55
Biggest	0.288	16	44			0.39	18.7	23			0.58	29.6	23.9			0.64	26.1	26.7
Smallest	0.006	5.2	4			0.01	5.5	5.2			0.008	5.1	4.7			0.012	6	4.9
Total Weight	8.379					9.9					9.084					9.698
Average harvest weight per plant	0.399					0.430435					0.56775					0.606125
Number of potatoes per plant	6.7619					7.26087					9.4375					4.625
