# Supplementary material for: Untargeted metabolomics of purple and orange-fleshed sweet potatoes reveals a large structural diversity of anthocyanins and flavonoids
Source: Sci Rep. 2021 Aug 12;11:16408. doi: 10.1038/s41598-021-95901-y (PMC8361111; doi:10.1038/s41598-021-95901-y)
Supplement: Supplementary file 4 — Supplementary File 2. [file 41598_2021_95901_MOESM4_ESM.xlsx]

## Sheet: Legend
		Supplementary File 2: Source data for anthocyanin quantification analysis. Standard curve was generated from serial dilution of cyanin and measured with a spectrophotometer. Molarity (mM) was calculated directly from the linear regression (solving for x) of the standard curve. mg/L was calculated from molarity and used the weight of cyanin as a reference weight. mg total represents the total numb…

## Sheet: A_StdCurves
Date	Conc. mM	520 pH 1	700 pH 1	520 pH 4.5	700 pH 4.5	520-700 pH 1	520-700 pH 4.5	pH 1 - pH 4.5
19/12/23	4	0.6873	-0.0048	0.0142	0.0031	0.6921	0.0111	0.681
19/12/23	4	0.6872	-0.0049	0.0141	0.0032	0.6921	0.0109	0.6812
19/12/23	4	0.6874	-0.005	0.0142	0.0031	0.6924	0.0111	0.6813
19/12/23	2	0.3354	-0.002	0.0027	-0.0017	0.3374	0.0044	0.333
19/12/23	2	0.3354	-0.002	0.0026	-0.0017	0.3374	0.0043	0.3331
19/12/23	2	0.3354	-0.002	0.0026	-0.0018	0.3374	0.0044	0.333
19/12/23	1	0.1673	-0.0094	0.0037	-0.0013	0.1767	0.005	0.1717
19/12/23	1	0.1673	-0.0094	0.0037	-0.0014	0.1767	0.0051	0.1716
19/12/23	1	0.1673	-0.0094	0.0037	-0.0014	0.1767	0.0051	0.1716
19/12/23	0.5	0.0764	-0.0106	0.0025	0.0003	0.087	0.0022	0.0848
19/12/23	0.5	0.0763	-0.0106	0.0025	0.0004	0.0869	0.0021	0.0848
19/12/23	0.5	0.0763	-0.0105	0.0025	0.0004	0.0868	0.0021	0.0847
19/12/23	0.25	0.0349	-0.0094	0.0005	0.0002	0.0443	0.0003	0.044
19/12/23	0.25	0.0349	-0.0094	0.0005	0.0002	0.0443	0.0003	0.044
19/12/23	0.25	0.0349	-0.0093	0.0005	0.0001	0.0442	0.0004	0.0438
19/12/23	0.125	0.0109	-0.0107	-0.0014	-0.0019	0.0216	0.0005	0.0211
19/12/23	0.125	0.0114	-0.0107	-0.0014	-0.0018	0.0221	0.0004	0.0217
19/12/23	0.125	0.0114	-0.0107	-0.0014	-0.0019	0.0221	0.0005	0.0216
19/12/23	0.0625	0.0157	-0.0064	-0.0051	-0.0028	0.0221	-0.0023	0.0244
19/12/23	0.0625	0.0157	-0.0064	-0.0051	-0.0028	0.0221	-0.0023	0.0244
19/12/23	0.0625	0.0157	-0.0064	-0.0051	-0.0029	0.0221	-0.0022	0.0243
19/12/23	0	0	0.0002	0	0.0002	-0.0002	-0.0002	0
19/12/23	0	0	0.0001	-0.0001	0.0002	-0.0001	-0.0003	0.0002
19/12/23	0	0	0.0001	0	0.0001	-0.0001	-0.0001	0
20/01/10	8	1.5356	0.0014	0.034	-0.0007	1.5342	0.0347	1.4995
20/01/10	8	1.5363	0.0014	0.0345	-0.0008	1.5349	0.0353	1.4996
20/01/10	8	1.5361	0.0013	0.0386	-0.0009	1.5348	0.0395	1.4953
20/01/10	4	0.7605	0.0023	0.0085	-0.0067	0.7582	0.0152	0.743
20/01/10	4	0.762	0.0023	0.0086	-0.0068	0.7597	0.0154	0.7443
20/01/10	4	0.7633	0.0023	0.0087	-0.0067	0.761	0.0154	0.7456
20/01/10	2	0.4066	0.0036	-0.0013	-0.008	0.403	0.0067	0.3963
20/01/10	2	0.4067	0.0037	-0.0012	-0.0078	0.403	0.0066	0.3964
20/01/10	2	0.4069	0.0037	-0.0012	-0.0079	0.4032	0.0067	0.3965
20/01/10	1	0.21	0.0035	-0.0031	-0.0072	0.2065	0.0041	0.2024
20/01/10	1	0.2098	0.0043	-0.0031	-0.0073	0.2055	0.0042	0.2013
20/01/10	1	0.2099	0.0036	-0.0031	-0.0072	0.2063	0.0041	0.2022
20/01/10	0.5	0.1148	0.0039	-0.0003	-0.0029	0.1109	0.0026	0.1083
20/01/10	0.5	0.1139	0.0038	-0.0003	-0.0028	0.1101	0.0025	0.1076
20/01/10	0.5	0.114	0.0038	-0.0002	-0.0029	0.1102	0.0027	0.1075
20/01/10	0.25	0.0519	0.004	0.0007	-0.0014	0.0479	0.0021	0.0458
20/01/10	0.25	0.052	0.004	0.0006	-0.0014	0.048	0.002	0.046
20/01/10	0.25	0.0521	0.0041	0.0006	-0.0012	0.048	0.0018	0.0462
20/01/10	0.125	0.0304	0.0039	0.0003	-0.0002	0.0265	0.0005	0.026
20/01/10	0.125	0.0304	0.0038	0.0006	-0.0002	0.0266	0.0008	0.0258
20/01/10	0.125	0.0306	0.0037	0.0003	-0.0001	0.0269	0.0004	0.0265
20/01/10	0.0625	0.0107	-0.0038	-0.0024	-0.002	0.0145	-0.0004	0.0149
20/01/10	0.0625	0.0106	-0.0038	-0.0027	-0.002	0.0144	-0.0007	0.0151
20/01/10	0.0625	0.0107	-0.0037	-0.0028	-0.0021	0.0144	-0.0007	0.0151
20/01/10	0	-0.0001	0	-0.0023	0	-0.0001	-0.0023	0.0022
20/01/10	0	-0.0001	-0.0001	-0.0023	0	0	-0.0023	0.0023
20/01/10	0	-0.0001	0	-0.0023	0	-0.0001	-0.0023	0.0022
20/03/22	16	2.3756	0.286	0.088	-0.0034	2.0896	0.0914	1.9982
20/03/22	16	2.4084	0.2631	0.088	-0.0034	2.1453	0.0914	2.0539
20/03/22	16	2.3924	0.24	0.088	-0.0034	2.1524	0.0914	2.061
20/03/22	8	1.3627	0.0212	0.0401	-0.0023	1.3415	0.0424	1.2991
20/03/22	8	1.362	0.0219	0.0401	-0.0023	1.3401	0.0424	1.2977
20/03/22	8	1.3629	0.0218	0.0401	-0.0023	1.3411	0.0424	1.2987
20/03/22	4	0.7174	-0.0007	0.0208	-0.001	0.7181	0.0218	0.6963
20/03/22	4	0.7174	-0.0007	0.0207	-0.0011	0.7181	0.0218	0.6963
20/03/22	4	0.7174	-0.0007	0.0208	-0.001	0.7181	0.0218	0.6963
20/03/22	2	0.3486	-0.0032	0.009	-0.0018	0.3518	0.0108	0.341
20/03/22	2	0.3486	-0.0033	0.0089	-0.0017	0.3519	0.0106	0.3413
20/03/22	2	0.3485	-0.0033	0.0089	-0.0018	0.3518	0.0107	0.3411
20/03/22	1	0.1731	-0.0002	0.0042	-0.0023	0.1733	0.0065	0.1668
20/03/22	1	0.173	-0.0002	0.0042	-0.0023	0.1732	0.0065	0.1667
20/03/22	1	0.1731	-0.0001	0.0043	-0.0023	0.1732	0.0066	0.1666
20/03/22	0.5	0.0812	-0.0014	0.0016	-0.0006	0.0826	0.0022	0.0804
20/03/22	0.5	0.0813	-0.0015	0.0016	-0.0006	0.0828	0.0022	0.0806
20/03/22	0.5	0.0812	-0.0015	0.0015	-0.0006	0.0827	0.0021	0.0806
20/03/22	0.25	0.0387	-0.0039	0.0023	0.001	0.0426	0.0013	0.0413
20/03/22	0.25	0.0386	-0.004	0.0022	0.001	0.0426	0.0012	0.0414
20/03/22	0.25	0.0386	-0.004	0.0023	0.001	0.0426	0.0013	0.0413
20/03/22	0.125	0.0218	-0.0002	0.0012	0.0005	0.022	0.0007	0.0213
20/03/22	0.125	0.0218	-0.0002	0.0011	0.0005	0.022	0.0006	0.0214
20/03/22	0.125	0.0218	-0.0002	0.0011	0.0005	0.022	0.0006	0.0214
20/03/22	0.0625	0.0113	-0.0009	0.0015	0.0012	0.0122	0.0003	0.0119
20/03/22	0.0625	0.0113	-0.0009	0.0015	0.0012	0.0122	0.0003	0.0119
20/03/22	0.0625	0.0113	-0.0009	0.0015	0.0012	0.0122	0.0003	0.0119
20/03/22	0	0.0002	-0.0002	0.0005	0	0.0004	0.0005	-0.0001
20/03/22	0	0.0002	-0.0002	0.0008	0.0001	0.0004	0.0007	-0.0003
20/03/22	0	0.0002	-0.0001	-0.0001	0	0.0003	-0.0001	0.0004

## Sheet: B_Processing
			These calculations reflect the absolute extraction values with no corrections								These values are adjusted if need be				Calculation method one: adjustments done at solvent volume (note, absolute total mg is the closest to the true value, but results in fresh weight calcuations that have the water considered as both part of the potato and part of the solvent. In the absolute total mg, the original solvent volume is assumed from average percent water content of lyophilized potatoes for non lyophilized samples.)				Calculation method two: adjustments done at mM with C1×V1 = C2×V2 (Note, fresh weight calculations here are different as the water in the potato is only considered part of the potato and not part of the filtrate solution. This is closer to how fresh weight is reported in other studies. Dry weight calcuations are the same since water is eliminated from these calcuations in both methods. The only c…						These values are used to calculate original solvent column, adjusted solvent volume, adjusted fresh weight and adjusted mM.						This value makes the assumption that the fresh weight poatatoes have the same dry matter and water content ratios as the lyophilized potatoes harvested from the same cultivar on the same day. Calculations only for fresh weight. For C1×V1 = C2×V2 calculations	No assumptions made here. Calculations only for dry weight. For C1×V1 = C2×V2 calculations	The average of these values are used to assume dry matter and water content on non lyophilized potatoes
Calculations in this row												C1×V1 = C2×V2	fresh weight × average % dry matter	C1×V1 = C2×V2	raw mM × 611.5285 (mw of Cyanin reference standard)	absolute mg/L × calculated L of solution (including water in potato)	absolute total mg / Fresh weight extracted	absolute total mg / Dry weight extracted	adjusted mM for fresh weight × 611.5285	fresh adjusted fresh mg/L × 0.50 (L of solvent added)	fresh adjusted mg total / Fresh weight extracted	adjusted mM for dry weight × 611.5285	dry adjusted fresh mg/L × 0.50 (L of solvent added)	dry adjusted mg total / dry weight extracted			g original weight - g weight after lyophalizing	mL water content / g dry weight		mL water content/g dry tissue × g extacted	average % water × g fresh weight + 50 mL added solvent	mL water content of extracted tissue + 50 mL of added solvent.	g fresh weight / g dry weight	g fresh weight / ( g fresh weight - g dry weight)
Rep	Tech Rep	Condition	520 pH 1	700 pH 1	520 pH 4.5	700 pH 4.5	520-700 pH 1	520-700 pH 4.5	pH 1 - pH 4.5	Raw mM from standard curve	Fresh weight extracted (g)	Adjusted mM for dry to fresh conversion	Dry weight extracted (g)	Adjusted mM for fresh to dry conversion	absolute mg/L	absolute total mg	mg/g fresh weight	mg/g dry weight	fresh adjusted fresh mg/L	fresh adjusted mg total	mg/g fresh weight	dry adjusted fresh mg/L	dry adjusted mg total	mg/g dry weight	Original weight (g)	Dry weight: Final weight after lyophalizing (g)	Water content (mL)	Water content/g dry tissue (mL)	Dry weight extracted (g)	Water content of extracted tissue (mL)	V1: Original Solvent Volume (mL)	V2: Adjusted Solvent Volume (mL)	Percent Dry Matter	Percent water			Equations
1	1	Raw	0.7942	0.0112	0.2272	0.0154	0.783	0.2118	0.5712	3.02468	50.22		21.776	4.74536	1849.68	145.096	2.88921	6.66313	1849.68	92.4838	1.84157	2901.92	145.096	6.66313							78.444	50					Raw mM calculated using standard curve linear regression solving for X
1	2	Raw	0.796	0.0113	0.2294	0.0157	0.7847	0.2137	0.571	3.02361	50.22		21.776	4.74368	1849.02	145.045	2.88818	6.66077	1849.02	92.451	1.84092	2900.89	145.045	6.66077							78.444	50					Original Solvent Volume for Lyophilized samples = 50mL as this reflects the extraction solvent and no water from potato or cooking
1	3	Raw	0.7948	0.0117	0.2309	0.0156	0.7831	0.2153	0.5678	3.00644	50.22		21.776	4.71674	1838.52	144.221	2.87179	6.62295	1838.52	91.9261	1.83047	2884.42	144.221	6.62295							78.444	50					Original Solvent Volume for pressure cooked samples = 50 mL + Water Volume Change (mL) + Water in Potato (calculated from average water content in lyophilized samples)
2	1	Raw	0.6687	0.0097	0.2852	0.0188	0.659	0.2664	0.3926	2.06652	50.06		21.7066	3.23838	1263.74	99.0182	1.97799	4.56166	1263.74	63.1869	1.26222	1980.36	99.0182	4.56166							78.3534	50					Adjusted Solvent = 50 mL + Water in Potato (mL) (to reflect what the concentration would be in the data was taken from fresh potatoes)
2	2	Raw	0.7083	0.0098	0.298	0.0196	0.6985	0.2784	0.4201	2.21406	50.06		21.7066	3.46958	1353.96	106.087	2.1192	4.88733	1353.96	67.6979	1.35234	2121.74	106.087	4.88733							78.3534	50					Fresh Weight Extracted = Original Weight / Final Weight * Weight Extracted
2	3	Raw	0.7176	0.0096	0.2976	0.0194	0.708	0.2782	0.4298	2.26609	50.06		21.7066	3.55112	1385.78	108.581	2.16901	5.0022	1385.78	69.2891	1.38412	2171.61	108.581	5.0022							78.3534	50					Adjusted mM = Raw mM*Original Solvent Volume (mL) / Adjusted Solvent Volume (mL)
3	1	Raw	0.6872	0.019	0.26	0.0228	0.6682	0.2372	0.431	2.27253	50.19		21.763	3.56456	1389.72	108.991	2.17158	5.00812	1389.72	69.4859	1.38446	2179.83	108.991	5.00812							78.427	50
3	2	Raw	0.7081	0.0193	0.2598	0.0231	0.6888	0.2367	0.4521	2.38573	50.19		21.763	3.74211	1458.94	114.42	2.27975	5.25758	1458.94	72.9471	1.45342	2288.41	114.42	5.25758							78.427	50
3	3	Raw	0.7218	0.0208	0.2602	0.0225	0.701	0.2377	0.4633	2.44582	50.19		21.763	3.83636	1495.69	117.302	2.33716	5.38999	1495.69	74.7843	1.49002	2346.04	117.302	5.38999							78.427	50
4	1	Raw	0.6847	0.016	0.1826	0.0154	0.6687	0.1672	0.5015	2.65075	50.73		21.9971	4.17403	1621.01	127.627	2.5158	5.80198	1621.01	81.0505	1.59768	2552.54	127.627	5.80198							78.7329	50
4	2	Raw	0.6975	0.0164	0.183	0.0154	0.6811	0.1676	0.5135	2.71513	50.73		21.9971	4.2754	1660.38	130.726	2.57691	5.94289	1660.38	83.0189	1.63649	2614.53	130.726	5.94289							78.7329	50
4	3	Raw	0.6993	0.0164	0.1836	0.0152	0.6829	0.1684	0.5145	2.72049	50.73		21.9971	4.28385	1663.66	130.985	2.582	5.95463	1663.66	83.183	1.63972	2619.69	130.985	5.95463							78.7329	50
5	1	Raw	0.4948	0.0101	0.214	0.0126	0.4847	0.2014	0.2833	1.48015	50.01		21.6849	2.31866	905.154	70.8963	1.41764	3.26938	905.154	45.2577	0.904973	1417.93	70.8963	3.26938							78.3251	50
5	2	Raw	0.5017	0.0101	0.2136	0.013	0.4916	0.2006	0.291	1.52146	50.01		21.6849	2.38337	930.416	72.8749	1.45721	3.36063	930.416	46.5208	0.93023	1457.5	72.8749	3.36063							78.3251	50
5	3	Raw	0.5051	0.0101	0.2132	0.0129	0.495	0.2003	0.2947	1.54131	50.01		21.6849	2.41446	942.554	73.8257	1.47622	3.40447	942.554	47.1277	0.942366	1476.51	73.8257	3.40447							78.3251	50
1	1	Frozen	1.3737	0.0127	0.3096	0.0149	1.361	0.2947	1.0663	5.68079	50.13		21.7369	8.9067	3473.97	272.335	5.43257	12.5287	3473.97	173.698	3.46496	5446.7	272.335	12.5287							78.3931	50
1	2	Frozen	1.3806	0.0128	0.3139	0.0148	1.3678	0.2991	1.0687	5.69367	50.13		21.7369	8.92688	3481.84	272.952	5.44489	12.5571	3481.84	174.092	3.47281	5459.04	272.952	12.5571							78.3931	50
1	3	Frozen	1.3852	0.0134	0.3192	0.0148	1.3718	0.3044	1.0674	5.6867	50.13		21.7369	8.91595	3477.58	272.618	5.43822	12.5417	3477.58	173.879	3.46856	5452.36	272.618	12.5417							78.3931	50
2	1	Frozen	1.0714	0.0099	0.257	0.0089	1.0615	0.2481	0.8134	4.32403	50.68		21.9754	6.80642	2644.27	208.116	4.10647	9.4704	2644.27	132.214	2.60879	4162.32	208.116	9.4704							78.7046	50
2	2	Frozen	1.0699	0.01	0.2568	0.009	1.0599	0.2478	0.8121	4.31706	50.68		21.9754	6.79545	2640.01	207.78	4.09985	9.45513	2640.01	132	2.60458	4155.61	207.78	9.45513							78.7046	50
2	3	Frozen	1.0698	0.0102	0.2569	0.0087	1.0596	0.2482	0.8114	4.3133	50.68		21.9754	6.78954	2637.71	207.6	4.09629	9.4469	2637.71	131.885	2.60232	4151.99	207.6	9.4469							78.7046	50
3	1	Frozen	0.9184	0.0091	0.3168	0.0103	0.9093	0.3065	0.6028	3.19421	50.24		21.7846	5.01205	1953.35	153.251	3.05037	7.0348	1953.35	97.6674	1.94402	3065.01	153.251	7.0348							78.4554	50
3	2	Frozen	0.9141	0.0091	0.3198	0.0103	0.905	0.3095	0.5955	3.15504	50.24		21.7846	4.9506	1929.4	151.372	3.01297	6.94855	1929.4	96.4699	1.92018	3027.43	151.372	6.94855							78.4554	50
3	3	Frozen	0.9304	0.0092	0.3241	0.0105	0.9212	0.3136	0.6076	3.21996	50.24		21.7846	5.05246	1969.1	154.486	3.07496	7.09151	1969.1	98.4548	1.95969	3089.72	154.486	7.09151							78.4554	50
4	1	Frozen	0.8409	0.0135	0.2663	0.0145	0.8274	0.2518	0.5756	3.04828	50.57		21.9277	4.79448	1864.11	146.598	2.89891	6.68551	1864.11	93.2056	1.8431	2931.96	146.598	6.68551							78.6423	50
4	2	Frozen	0.8681	0.0135	0.2663	0.0146	0.8546	0.2517	0.6029	3.19474	50.57		21.9277	5.02484	1953.68	153.642	3.03819	7.00672	1953.68	97.6838	1.93166	3072.83	153.642	7.00672							78.6423	50
4	3	Frozen	0.8942	0.0137	0.2663	0.0147	0.8805	0.2516	0.6289	3.33423	50.57		21.9277	5.24422	2038.98	160.35	3.17084	7.31264	2038.98	101.949	2.01599	3206.99	160.35	7.31264							78.6423	50
5	1	Frozen	0.885	0.0133	0.2575	0.0148	0.8717	0.2427	0.629	3.33476	50.3		21.8107	5.23487	2039.3	160.064	3.18218	7.33878	2039.3	101.965	2.02714	3201.27	160.064	7.33878							78.4893	50
5	2	Frozen	0.8691	0.0135	0.2577	0.0149	0.8556	0.2428	0.6128	3.24785	50.3		21.8107	5.09844	1986.16	155.892	3.09924	7.14751	1986.16	99.3078	1.97431	3117.84	155.892	7.14751							78.4893	50
5	3	Frozen	0.8607	0.0134	0.2574	0.0151	0.8473	0.2423	0.605	3.20601	50.3		21.8107	5.03275	1960.57	153.884	3.05931	7.05543	1960.57	98.0283	1.94887	3077.67	153.884	7.05543							78.4893	50
1	1	Lyoph	1.5003	0.1074	0.6799	0.1418	1.3929	0.5381	0.8548	4.54614	49.0676	2.9327	21.56		2780.09	139.005	2.83292	6.44734	1793.43	89.6716	1.82751	2780.09	139.005	6.44734	99.66	43.79	55.87	1.27586	21.56	27.5076	50	77.5076	0.439394	0.560606
1	2	Lyoph	1.5155	0.1078	0.6095	0.1448	1.4077	0.4647	0.943	5.01931	49.0676	3.23795	21.56		3069.45	153.473	3.12778	7.1184	1980.1	99.0049	2.01773	3069.45	153.473	7.1184	99.66	43.79	55.87	1.27586	21.56	27.5076	50	77.5076	0.439394	0.560606
1	3	Lyoph	1.5178	0.1085	0.6163	0.1455	1.4093	0.4708	0.9385	4.99517	49.0676	3.22238	21.56		3054.69	152.734	3.11274	7.08416	1970.57	98.5287	2.00802	3054.69	152.734	7.08416	99.66	43.79	55.87	1.27586	21.56	27.5076	50	77.5076	0.439394	0.560606
2	1	Lyoph	1.5408	0.1252	0.829	0.1944	1.4156	0.6346	0.781	4.15021	49.9924	2.64843	21.64		2537.97	126.899	2.53836	5.86408	1619.59	80.9795	1.61984	2537.97	126.899	5.86408	99.8	43.2	56.6	1.31019	21.64	28.3524	50	78.3524	0.432866	0.567134
2	2	Lyoph	1.5614	0.1262	0.8424	0.1947	1.4352	0.6477	0.7875	4.18509	49.9924	2.67068	21.64		2559.3	127.965	2.55969	5.91335	1633.2	81.6599	1.63345	2559.3	127.965	5.91335	99.8	43.2	56.6	1.31019	21.64	28.3524	50	78.3524	0.432866	0.567134
2	3	Lyoph	1.5781	0.126	0.8181	0.195	1.4521	0.6231	0.829	4.40773	49.9924	2.81276	21.64		2695.45	134.772	2.69586	6.22793	1720.08	86.004	1.72034	2695.45	134.772	6.22793	99.8	43.2	56.6	1.31019	21.64	28.3524	50	78.3524	0.432866	0.567134
3	1	Lyoph	1.7301	0.1222	0.8321	0.1875	1.6079	0.6446	0.9633	5.12822	50.1283	3.26105	21.5		3136.05	156.803	3.12802	7.29314	1994.22	99.7112	1.98912	3136.05	156.803	7.29314	100.28	43.01	57.27	1.33155	21.5	28.6283	50	78.6283	0.428899	0.571101
3	2	Lyoph	1.7322	0.1244	0.8396	0.1936	1.6078	0.646	0.9618	5.12017	50.1283	3.25593	21.5		3131.13	156.557	3.12311	7.2817	1991.1	99.5548	1.986	3131.13	156.557	7.2817	100.28	43.01	57.27	1.33155	21.5	28.6283	50	78.6283	0.428899	0.571101
3	3	Lyoph	1.735	0.1247	0.84	0.2015	1.6103	0.6385	0.9718	5.17382	50.1283	3.29005	21.5		3163.94	158.197	3.15584	7.358	2011.96	100.598	2.00681	3163.94	158.197	7.358	100.28	43.01	57.27	1.33155	21.5	28.6283	50	78.6283	0.428899	0.571101
4	1	Lyoph	1.3758	0.1336	0.5249	0.1351	1.2422	0.3898	0.8524	4.53326	50.2071	2.89528	21.92		2772.22	138.611	2.76078	6.32349	1770.55	88.5273	1.76324	2772.22	138.611	6.32349	100.46	43.86	56.6	1.29047	21.92	28.2871	50	78.2871	0.436592	0.563408
4	2	Lyoph	1.383	0.1354	0.5194	0.1342	1.2476	0.3852	0.8624	4.58691	50.2071	2.92954	21.92		2805.03	140.251	2.79346	6.39833	1791.5	89.575	1.78411	2805.03	140.251	6.39833	100.46	43.86	56.6	1.29047	21.92	28.2871	50	78.2871	0.436592	0.563408
4	3	Lyoph	1.3886	0.1356	0.5207	0.1339	1.253	0.3868	0.8662	4.6073	50.2071	2.94256	21.92		2817.49	140.875	2.80587	6.42676	1799.46	89.9731	1.79204	2817.49	140.875	6.42676	100.46	43.86	56.6	1.29047	21.92	28.2871	50	78.2871	0.436592	0.563408
5	1	Lyoph	1.2449	0.1347	0.6053	0.1631	1.1102	0.4422	0.668	3.54399	50.8009	2.24471	21.86		2167.25	108.363	2.13308	4.95712	1372.71	68.6353	1.35106	2167.25	108.363	4.95712	99.58	42.85	56.73	1.32392	21.86	28.9409	50	78.9409	0.430307	0.569693
5	2	Lyoph	1.2821	0.1371	0.6074	0.1651	1.145	0.4423	0.7027	3.73015	50.8009	2.36262	21.86		2281.09	114.055	2.24513	5.2175	1444.81	72.2405	1.42203	2281.09	114.055	5.2175	99.58	42.85	56.73	1.32392	21.86	28.9409	50	78.9409	0.430307	0.569693
5	3	Lyoph	1.3152	0.1389	0.6235	0.1608	1.1763	0.4627	0.7136	3.78863	50.8009	2.39966	21.86		2316.85	115.843	2.28033	5.2993	1467.46	73.373	1.44433	2316.85	115.843	5.2993	99.58	42.85	56.73	1.32392	21.86	28.9409	50	78.9409	0.430307	0.569693
																																	0.433612	0.566388

## Sheet: Stats
Condition	Std Dev(mg/g dry weight)	Mean(mg/g dry weight)	Std Err(mg/g dry weight)	Min(mg/g dry weight)	Max(mg/g dry weight)	Median(mg/g dry weight)	Variance(mg/g dry weight)
Frozen	2.41454	8.64142	1.07982	7.00162	12.5425	7.18057	5.83003
Lyoph	0.829314	6.34737	0.370881	5.15797	7.31095	6.38286	0.687762
Raw	1.24267	5.18585	0.555737	3.34483	6.64895	5.21856	1.54422
