# Supplementary material for: Untargeted metabolomics of purple and orange-fleshed sweet potatoes reveals a large structural diversity of anthocyanins and flavonoids
Source: Sci Rep. 2021 Aug 12;11:16408. doi: 10.1038/s41598-021-95901-y (PMC8361111; doi:10.1038/s41598-021-95901-y)
Supplement: Supplementary file 5 — Supplementary File 3. [file 41598_2021_95901_MOESM5_ESM.xlsx]

## Sheet: Legend
		Supplementary File 3: Raw data for anthocyanin quantification from four cultivars. Molarity (mM) was calculated directly from the linear regression (solving for x) of the standard curve. mg/L was calculated from molarity, using the weight of cyanin as a reference weight. mg total represents the total number of mg in the end 100 or 50 mL extract. This was divided by the number of grams of tissue u…

## Sheet: CultivarYields
Rep	Tech Rep	Condition	520 pH 1	700 pH 1	520 pH 4.5	700 pH 4.5	520-700 pH 1	520-700 pH 4.5	pH 1 - pH 4.5	mM	mg/L	mg total	mg/g dry weight	mg/g fresh weight	Fresh weight total (g)	Dry weight total (g)	Dry weight extracted (g)	Fresh weight extracted (g)		mg/100g dry weight	mg/100g fresh weight		Replicate averages		Cultivar median
1	1	Purple Passion	1.3424	0.1149	0.4966	0.1318	1.2275	0.3648	0.8627	5.22791	3197.02	159.851	7.99254	3.51967	184.05	81.05	20	45.4164		799.254	351.967		8.01707		8.23182
1	2	Purple Passion	1.3522	0.1172	0.5095	0.1336	1.235	0.3759	0.8591	5.20597	3183.6	159.18	7.959	3.5049	184.05	81.05	20	45.4164		795.9	350.49
1	3	Purple Passion	1.357	0.1172	0.5011	0.1355	1.2398	0.3656	0.8742	5.29799	3239.87	161.994	8.09968	3.56685	184.05	81.05	20	45.4164		809.968	356.685
2	1	Purple Passion	1.8003	0.1331	0.7705	0.1565	1.6672	0.614	1.0532	6.38879	3906.93	195.346	9.76731	4.68831	191.5	91.92	20	41.6667		976.731	468.831		9.7611
2	2	Purple Passion	1.7994	0.1326	0.7757	0.1582	1.6668	0.6175	1.0493	6.36502	3892.39	194.62	9.73098	4.67087	191.5	91.92	20	41.6667		973.098	467.087
2	3	Purple Passion	1.802	0.1315	0.7763	0.1609	1.6705	0.6154	1.0551	6.40037	3914.01	195.7	9.78501	4.69681	191.5	91.92	20	41.6667		978.501	469.681
3	1	Purple Passion	1.2098	0.1073	0.4783	0.1212	1.1025	0.3571	0.7454	4.5131	2759.89	137.995	6.89973	3.14231	153.9	70.09	20	43.915		689.973	314.231		6.94755
3	2	Purple Passion	1.2223	0.1081	0.4816	0.1189	1.1142	0.3627	0.7515	4.55027	2782.62	139.131	6.95656	3.16819	153.9	70.09	20	43.915		695.656	316.819
3	3	Purple Passion	1.2283	0.1086	0.4806	0.1156	1.1197	0.365	0.7547	4.56977	2794.55	139.727	6.98637	3.18177	153.9	70.09	20	43.915		698.637	318.177
4	1	Purple Passion	1.543	0.1735	0.6668	0.1694	1.3695	0.4974	0.8721	5.28519	3232.05	161.602	8.08011	4.07346	113.7	57.32	20	39.672		808.011	407.346		8.44656
4	2	Purple Passion	1.5909	0.1754	0.6668	0.1705	1.4155	0.4963	0.9192	5.57221	3407.57	170.378	8.51892	4.29467	113.7	57.32	20	39.672		851.892	429.467
4	3	Purple Passion	1.6146	0.1776	0.6616	0.1676	1.437	0.494	0.943	5.71725	3496.26	174.813	8.74065	4.40645	113.7	57.32	20	39.672		874.065	440.645
1	1	All Purple Sweet Potato	1.4901	0.1269	0.748	0.1658	1.3632	0.5822	0.781	4.73004	2892.56	144.628	7.23139	3.55634	99.9	49.13	20	40.6676		723.139	355.634		6.77023
1	2	All Purple Sweet Potato	1.4668	0.1297	0.785	0.164	1.3371	0.621	0.7161	4.33455	2650.7	132.535	6.62676	3.25898	99.9	49.13	20	40.6676		662.676	325.898
1	3	All Purple Sweet Potato	1.4588	0.1276	0.7976	0.1638	1.3312	0.6338	0.6974	4.2206	2581.02	129.051	6.45254	3.17331	99.9	49.13	20	40.6676		645.254	317.331
2	1	All Purple Sweet Potato	0.9399	0.0861	0.3549	0.0761	0.8538	0.2788	0.575	3.47471	2124.88	106.244	5.31221	2.52561	100.14	47.61	20	42.0668		531.221	252.561		5.29948		7.25095
2	2	All Purple Sweet Potato	0.9337	0.0837	0.3534	0.0763	0.85	0.2771	0.5729	3.46191	2117.06	105.853	5.29265	2.51631	100.14	47.61	20	42.0668		529.265	251.631
2	3	All Purple Sweet Potato	0.9347	0.0851	0.3533	0.0767	0.8496	0.2766	0.573	3.46252	2117.43	105.872	5.29358	2.51675	100.14	47.61	20	42.0668		529.358	251.675
3	1	All Purple Sweet Potato	1.9961	0.1609	0.7861	0.1593	1.8352	0.6268	1.2084	7.33455	4485.29	224.264	11.2132	5.64927	94.62	47.67	20	39.6979		1121.32	564.927		11.2669
3	2	All Purple Sweet Potato	1.9961	0.1645	0.7804	0.1601	1.8316	0.6203	1.2113	7.35222	4496.09	224.805	11.2402	5.66288	94.62	47.67	20	39.6979		1124.02	566.288
3	3	All Purple Sweet Potato	2.006	0.1657	0.7839	0.1664	1.8403	0.6175	1.2228	7.4223	4538.95	226.948	11.3474	5.71686	94.62	47.67	20	39.6979		1134.74	571.686
4	1	All Purple Sweet Potato	1.4456	0.1541	0.5797	0.1274	1.2915	0.4523	0.8392	5.0847	3109.44	155.472	7.7736	3.77118	100.51	48.76	20	41.2264		777.36	377.118		7.73168
4	2	All Purple Sweet Potato	1.45	0.1515	0.5879	0.1281	1.2985	0.4598	0.8387	5.08166	3107.58	155.379	7.76895	3.76892	100.51	48.76	20	41.2264		776.895	376.892
4	3	All Purple Sweet Potato	1.4467	0.1553	0.5892	0.124	1.2914	0.4652	0.8262	5.00548	3061	153.05	7.65249	3.71242	100.51	48.76	20	41.2264		765.249	371.242
1	1	Kotobuki	1.4775	0.0956	0.6621	0.1383	1.3819	0.5238	0.8581	5.19988	3179.87	158.994	7.94968	4.16749	112.45	58.95	20	38.151		794.968	416.749		7.98074
1	2	Kotobuki	1.4814	0.0967	0.6553	0.1365	1.3847	0.5188	0.8659	5.24741	3208.94	160.447	8.02235	4.20558	112.45	58.95	20	38.151		802.235	420.558
1	3	Kotobuki	1.4774	0.0989	0.6557	0.1375	1.3785	0.5182	0.8603	5.21328	3188.07	159.404	7.97018	4.17823	112.45	58.95	20	38.151		797.018	417.823				7.37657
2	1	Kotobuki	1.7672	0.124	0.7904	0.1284	1.6432	0.662	0.9812	5.95003	3638.61	181.931	9.09653	4.43077	188.9	92.01	20	41.0608		909.653	443.077		9.2369
2	2	Kotobuki	1.7753	0.1239	0.7821	0.1332	1.6514	0.6489	1.0025	6.07983	3717.99	185.899	9.29497	4.52742	188.9	92.01	20	41.0608		929.497	452.742
2	3	Kotobuki	1.7771	0.1243	0.7835	0.1358	1.6528	0.6477	1.0051	6.09567	3727.68	186.384	9.31919	4.53922	188.9	92.01	20	41.0608		931.919	453.922
3	1	Kotobuki	1.3544	0.0852	0.6561	0.1117	1.2692	0.5444	0.7248	4.38757	2683.12	134.156	6.70781	3.7565	102.55	57.43	20	35.713		670.781	375.65		6.61527
3	2	Kotobuki	1.3525	0.0861	0.6621	0.1079	1.2664	0.5542	0.7122	4.31079	2636.17	131.808	6.59042	3.69076	102.55	57.43	20	35.713		659.042	369.076
3	3	Kotobuki	1.3505	0.0959	0.6531	0.1061	1.2546	0.547	0.7076	4.28275	2619.03	130.951	6.54757	3.66676	102.55	57.43	20	35.713		654.757	366.676
4	1	Kotobuki	1.537	0.0967	0.8358	0.1271	1.4403	0.7087	0.7316	4.42901	2708.46	135.423	6.77116	3.5809	104	55	20	37.8182		677.116	358.09		6.7724
4	2	Kotobuki	1.5365	0.0966	0.8353	0.1264	1.4399	0.7089	0.731	4.42535	2706.23	135.311	6.76557	3.57795	104	55	20	37.8182		676.557	357.795
4	3	Kotobuki	1.5371	0.0969	0.835	0.1274	1.4402	0.7076	0.7326	4.4351	2712.19	135.61	6.78048	3.58583	104	55	20	37.8182		678.048	358.583
1	1	Beauregard	0.142	0.0829	0.1665	0.0987	0.0591	0.0678	-0.0087	-0.0822669	-50.3086	-2.51543	-0.125771	-0.0413766	176.97	58.22	20	60.7935		-12.5771	-4.13766		-0.145957		-0.18726
1	2	Beauregard	0.1416	0.083	0.1691	0.0988	0.0586	0.0703	-0.0117	-0.100548	-61.4882	-3.07441	-0.153721	-0.0505714	176.97	58.22	20	60.7935		-15.3721	-5.05714
1	3	Beauregard	0.1426	0.0829	0.1705	0.0986	0.0597	0.0719	-0.0122	-0.103595	-63.3515	-3.16758	-0.158379	-0.0521038	176.97	58.22	20	60.7935		-15.8379	-5.21038
2	1	Beauregard	0.2044	0.1204	0.2137	0.1108	0.084	0.1029	-0.0189	-0.144424	-88.3195	-4.41597	-0.220799	-0.0689773	179.61	56.11	20	64.0207		-22.0799	-6.89773		-0.228562
2	2	Beauregard	0.2058	0.1202	0.2159	0.1106	0.0856	0.1053	-0.0197	-0.149299	-91.3007	-4.56504	-0.228252	-0.0713057	179.61	56.11	20	64.0207		-22.8252	-7.13057
2	3	Beauregard	0.2056	0.1187	0.2185	0.111	0.0869	0.1075	-0.0206	-0.154784	-94.6546	-4.73273	-0.236637	-0.073925	179.61	56.11	20	64.0207		-23.6637	-7.3925
3	1	Beauregard	0.1609	0.0978	0.2388	0.137	0.0631	0.1018	-0.0387	-0.265082	-162.105	-8.10527	-0.405263	-0.136913	136.9	46.25	20	59.2		-40.5263	-13.6913		-0.361476
3	2	Beauregard	0.1629	0.0968	0.2395	0.1431	0.0661	0.0964	-0.0303	-0.213894	-130.802	-6.54011	-0.327006	-0.110475	136.9	46.25	20	59.2		-32.7006	-11.0475
3	3	Beauregard	0.1646	0.0961	0.2446	0.1431	0.0685	0.1015	-0.033	-0.230347	-140.864	-7.0432	-0.35216	-0.118973	136.9	46.25	20	59.2		-35.216	-11.8973
4	1	Beauregard	0.2397	0.1473	0.2008	0.1211	0.0924	0.0797	0.0127	0.0481414	29.4398	1.47199	0.0735996	0.0235184	225.32	72	20	62.5889		7.35996	2.35184		0.089748
4	2	Beauregard	0.2355	0.1419	0.2014	0.124	0.0936	0.0774	0.0162	0.0694698	42.4828	2.12414	0.106207	0.033938	225.32	72	20	62.5889		10.6207	3.3938
4	3	Beauregard	0.234	0.1397	0.2018	0.1219	0.0943	0.0799	0.0144	0.0585009	35.775	1.78875	0.0894374	0.0285793	225.32	72	20	62.5889		8.94374	2.85793

## Sheet: Purple Passion
Peak Name	Retention Time	Area	Height	Relative Area		Peak Name	Retention Time	Area	Height	Relative Area		Peak Name	Retention Time	Area	Height	Relative Area		Peak Name	Retention Time	Area	Height	Relative Area		Peak Name	Retention Time	Area	Height	Relative Area	stdevS	stdevP	Relative Area R1	Relative Area R2	Relative Area R3	Relative Area R4
UV Anthocyanin 01	1.113	1463.08	20856.5	2.09		UV Anthocyanin 01	1.113	771.532	10933.2	1.49		UV Anthocyanin 01	1.11	906.549	12906.6	1.36		UV Anthocyanin 01	1.113	1209.58	17213.5	1.27		UV Anthocyanin 01	1.11225	1087.69	15477.5	1.5525	0.184769	0.160015	2.09	1.49	1.36	1.27
UV Anthocyanin 02	1.37	2817.61	35567.1	4.03		UV Anthocyanin 02	1.373	2255.2	27722.2	4.36		UV Anthocyanin 02	1.363	2899.37	36982.1	4.34		UV Anthocyanin 02	1.37	2808.59	34164.1	2.95		UV Anthocyanin 02	1.369	2695.19	33608.9	3.92	0.332039	0.287554	4.03	4.36	4.34	2.95
UV Anthocyanin 03	1.593	2365.63	79652.8	3.39		UV Anthocyanin 03	1.593	1763.35	62309.6	3.41		UV Anthocyanin 03	1.593	1898.38	64933.7	2.84		UV Anthocyanin 03	1.59	2873.14	101025	3.01		UV Anthocyanin 03	1.59225	2225.12	76980.2	3.1625	0.141502	0.122545	3.39	3.41	2.84	3.01
UV Anthocyanin 04	1.637	202.646	7850.43	0.29		UV Anthocyanin 04	n.a.	n.a.	n.a.	n.a.		UV Anthocyanin 04	1.637	111.969	5269.55	0.17		UV Anthocyanin 04	n.a.	n.a.	n.a.	n.a.		UV Anthocyanin 04	1.637	157.308	6559.99	0.23	0.0424264	0.03	0.29	0	0.17	0
UV Anthocyanin 05	1.963	8188.51	199706	11.72		UV Anthocyanin 05	1.95	7856.73	193462	15.18		UV Anthocyanin 05	1.957	8679.17	213957	13		UV Anthocyanin 05	1.943	9939.43	239686	10.43		UV Anthocyanin 05	1.95325	8665.96	211703	12.5825	1.01236	0.87673	11.72	15.18	13	10.43
UV Anthocyanin 06	2.017	629.258	19089.1	0.9		UV Anthocyanin 06	2.007	371.542	14436	0.72		UV Anthocyanin 06	2.01	534.411	17648.3	0.8		UV Anthocyanin 06	2.003	543.816	15636.6	0.57		UV Anthocyanin 06	2.00925	519.757	16702.5	0.7475	0.0696868	0.0603505	0.9	0.72	0.8	0.57
UV Anthocyanin 07	2.247	993.787	25536.3	1.42		UV Anthocyanin 07	2.243	464.221	12753	0.9		UV Anthocyanin 07	2.24	581.948	15407.3	0.87		UV Anthocyanin 07	2.237	808.573	21900	0.85		UV Anthocyanin 07	2.24175	712.132	18899.2	1.01	0.137052	0.118691	1.42	0.9	0.87	0.85
UV Anthocyanin 08	2.997	1307.74	20103.3	1.87		UV Anthocyanin 08	2.983	930.308	15327.1	1.8		UV Anthocyanin 08	2.99	1185.55	18980.7	1.78		UV Anthocyanin 08	2.977	1347.52	20468.4	1.41		UV Anthocyanin 08	2.98675	1192.78	18719.9	1.715	0.103481	0.0896172	1.87	1.8	1.78	1.41
UV Anthocyanin 09	3.313	5605.15	32863.8	8.03		UV Anthocyanin 09	3.327	2346.91	13569.5	4.53		UV Anthocyanin 09	3.317	3892.17	23608.3	5.83		UV Anthocyanin 09	3.29	5379.13	32799.7	5.64		UV Anthocyanin 09	3.31175	4305.84	25710.3	6.0075	0.73258	0.634433	8.03	4.53	5.83	5.64
UV Anthocyanin 10	3.463	319.418	7853.2	0.46		UV Anthocyanin 10	3.463	150.604	3975.73	0.29		UV Anthocyanin 10	3.45	181.769	4938.48	0.27		UV Anthocyanin 10	3.527	11251.3	146624	11.8		UV Anthocyanin 10	3.47575	2975.78	40847.9	3.205	2.86532	2.48144	0.46	0.29	0.27	11.8
UV Anthocyanin 11	4.463	8366.84	30890.1	11.98		UV Anthocyanin 11	4.453	7087.17	23077.3	13.69		UV Anthocyanin 11	4.46	9899.35	35210.2	14.82		UV Anthocyanin 11	4.427	11334.8	43026.6	11.89		UV Anthocyanin 11	4.45075	9172.05	33051	13.095	0.708573	0.613642	11.98	13.69	14.82	11.89
UV Anthocyanin 12	4.647	3637.19	38599.2	5.21		UV Anthocyanin 12	4.643	693.98	11804.1	1.34		UV Anthocyanin 12	4.63	2592.69	29152.8	3.88		UV Anthocyanin 12	4.603	4036.48	46180	4.23		UV Anthocyanin 12	4.63075	2740.09	31434	3.665	0.824525	0.71406	5.21	1.34	3.88	4.23
UV Anthocyanin 13	5.043	2573.76	32072	3.69		UV Anthocyanin 13	5.027	1007.49	14878.5	1.95		UV Anthocyanin 13	5.017	1427.89	20579.2	2.14		UV Anthocyanin 13	4.99	2460.63	35412.5	2.58		UV Anthocyanin 13	5.01925	1867.44	25735.6	2.59	0.389679	0.337472	3.69	1.95	2.14	2.58
UV Anthocyanin 14	5.167	20056.3	182931	28.72		UV Anthocyanin 14	5.16	18903.5	163238	36.52		UV Anthocyanin 14	5.14	22644	196142	33.91		UV Anthocyanin 14	5.097	35973.2	283147	37.74		UV Anthocyanin 14	5.141	24394.3	206364	34.2225	2.00055	1.73253	28.72	36.52	33.91	37.74
UV Anthocyanin 15	6.657	3701.04	37665.5	5.3		UV Anthocyanin 15	6.65	2773.97	27027	5.36		UV Anthocyanin 15	6.637	3713.78	38362.5	5.56		UV Anthocyanin 15	6.623	5226.45	49846.9	5.48		UV Anthocyanin 15	6.64175	3853.81	38225.5	5.425	0.0585235	0.0506828	5.3	5.36	5.56	5.48
UV Anthocyanin 16	7.107	45.776	361.994	0.07		UV Anthocyanin 16	n.a.	n.a.	n.a.	n.a.		UV Anthocyanin 16	n.a.	n.a.	n.a.	n.a.		UV Anthocyanin 16	n.a.	n.a.	n.a.	n.a.		UV Anthocyanin 16	7.107	45.776	361.994	0.07	#DIV/0!	0	0.07	0	0	0
																										66611	800382	93.2
						1463.084,771.532,906.549,1209.581,1087.6865		2.09,1.49,1.36,1.27
						2817.609,2255.198,2899.372,2808.586,2695.19125
						2365.626,1763.349,1898.383,2873.141,2225.12475
						202.646,n.a.,111.969,n.a.,157.3075
						8188.509,7856.732,8679.172,9939.432,8665.96125
						629.258,371.542,534.411,543.816,519.75675
						993.787,464.221,581.948,808.573,712.13225
						1307.744,930.308,1185.551,1347.523,1192.7815
						5605.146,2346.911,3892.174,5379.134,4305.84125
						319.418,150.604,181.769,11251.327,2975.7795
						8366.845,7087.172,9899.355,11334.821,9172.04825
						3637.19,693.98,2592.694,4036.476,2740.085
						2573.756,1007.49,1427.893,2460.627,1867.4415
						20056.325,18903.473,22644.018,35973.234,24394.2625
						3701.04,2773.965,3713.781,5226.454,3853.81
						45.776,n.a.,n.a.,n.a.,45.776

## Sheet: Kotobuki
Peak Name	Retention Time	Area	Height	Relative Area		Peak Name	Retention Time	Area	Height	Relative Area		Peak Name	Retention Time	Area	Height	Relative Area		Peak Name	Retention Time	Area	Height	Relative Area		Peak Name	Retention Time	Area	Height	Relative Area	stdevS	stdevP			Relative Area R1	Relative Area R2	Relative Area R3	Relative Area R4
UV Anthocyanin 01	1.11	645.825	9650.33	0.94		UV Anthocyanin 01	1.113	730.41	10560.5	0.82		UV Anthocyanin 01	1.113	486.41	7191.05	0.74		UV Anthocyanin 01	1.113	476.337	7162.29	0.58		UV Anthocyanin 01	1.11225	584.745	8641.04	0.77	0.184769	0.160015			0.94	0.82	0.74	0.58
UV Anthocyanin 02	1.373	2013.65	24884.6	2.93		UV Anthocyanin 02	1.37	2176.43	26836	2.45		UV Anthocyanin 02	1.377	2355.97	28337.9	3.6		UV Anthocyanin 02	1.373	1965.33	25053.4	2.41		UV Anthocyanin 02	1.37325	2127.84	26278	2.8475	0.332039	0.287554			2.93	2.45	3.6	2.41
UV Anthocyanin 03	1.6	257.534	9694	0.37		UV Anthocyanin 03	1.593	390.202	12635.3	0.44		UV Anthocyanin 03	1.6	299.885	9888.45	0.46		UV Anthocyanin 03	1.593	218.379	8523.57	0.27		UV Anthocyanin 03	1.5965	291.5	10185.3	0.385	0.141502	0.122545			0.37	0.44	0.46	0.27
UV Anthocyanin 04	1.667	226.97	8919.71	0.33		UV Anthocyanin 04	1.66	382.049	12808.6	0.43		UV Anthocyanin 04	1.667	250.802	7998.91	0.38		UV Anthocyanin 04	1.657	204.436	7978.85	0.25		UV Anthocyanin 04	1.66275	266.064	9426.51	0.3475	0.0424264	0.03			0.33	0.43	0.38	0.25
UV Anthocyanin 05	1.96	984.765	23737.2	1.43		UV Anthocyanin 05	1.963	1249.1	27370.7	1.41		UV Anthocyanin 05	1.96	1466.07	34824.1	2.24		UV Anthocyanin 05	1.963	1127.18	26963.6	1.38		UV Anthocyanin 05	1.9615	1206.78	28223.9	1.615	1.01236	0.87673			1.43	1.41	2.24	1.38
UV Anthocyanin 06	2.047	634.105	15499	0.92		UV Anthocyanin 06	2.05	936.869	21461.6	1.06		UV Anthocyanin 06	2.047	801.251	18968.4	1.22		UV Anthocyanin 06	2.053	835.858	20669	1.02		UV Anthocyanin 06	2.04925	802.021	19149.5	1.055	0.0696868	0.0603505			0.92	1.06	1.22	1.02
UV Anthocyanin 07	2.233	228.822	6793.35	0.33		UV Anthocyanin 07	2.243	362.975	8592.22	0.41		UV Anthocyanin 07	2.233	188.23	5219.74	0.29		UV Anthocyanin 07	2.24	192.878	5634.93	0.24		UV Anthocyanin 07	2.23725	243.226	6560.06	0.3175	0.137052	0.118691			0.33	0.41	0.29	0.24
UV Anthocyanin 08	2.99	742.76	12607.4	1.08		UV Anthocyanin 08	2.997	1131.46	16102.9	1.28		UV Anthocyanin 08	2.987	903.806	14733.4	1.38		UV Anthocyanin 08	2.997	1024.29	16792.6	1.26		UV Anthocyanin 08	2.99275	950.579	15059.1	1.25	0.103481	0.0896172			1.08	1.28	1.38	1.26
UV Anthocyanin 09	3.28	4109.88	23580	5.98		UV Anthocyanin 09	3.29	4248.59	26244.3	4.79		UV Anthocyanin 09	3.283	2508.87	14446.2	3.83		UV Anthocyanin 09	3.283	3237.58	20455.6	3.97		UV Anthocyanin 09	3.284	3526.23	21181.5	4.6425	0.73258	0.634433			5.98	4.79	3.83	3.97
UV Anthocyanin 10	3.517	7421.05	77057.2	10.81		UV Anthocyanin 10	3.507	9402.65	98258	10.6		UV Anthocyanin 10	3.527	5441.78	57687.7	8.31		UV Anthocyanin 10	3.51	7304.13	81131.1	8.95		UV Anthocyanin 10	3.51525	7392.4	78533.5	9.6675	2.86532	2.48144			10.81	10.6	8.31	8.95
UV Anthocyanin 11	4.457	12445.6	47789.6	18.12		UV Anthocyanin 11	4.437	11856.8	47673.8	13.36		UV Anthocyanin 11	4.447	10959.1	41635.2	16.74		UV Anthocyanin 11	4.437	12636.6	49089.1	15.49		UV Anthocyanin 11	4.4445	11974.5	46546.9	15.9275	0.708573	0.613642			18.12	13.36	16.74	15.49
UV Anthocyanin 12	4.61	5362.32	61637.2	7.81		UV Anthocyanin 12	4.59	6144.62	66743.5	6.92		UV Anthocyanin 12	4.617	3655.19	41637.4	5.58		UV Anthocyanin 12	4.6	5021.08	52768.8	6.15		UV Anthocyanin 12	4.60425	5045.8	55696.7	6.615	0.824525	0.71406			7.81	6.92	5.58	6.15
UV Anthocyanin 13	4.997	11134.5	126049	16.21		UV Anthocyanin 13	4.977	17840.9	184260	20.1		UV Anthocyanin 13	4.99	11879.2	131503	18.15		UV Anthocyanin 13	4.973	17878.5	184012	21.91		UV Anthocyanin 13	4.98425	14683.3	156456	19.0925	0.389679	0.337472			16.21	20.1	18.15	21.91
UV Anthocyanin 14	5.17	10989.9	91347.9	16		UV Anthocyanin 14	5.147	14366.9	112814	16.19		UV Anthocyanin 14	5.163	12441.4	99047.6	19		UV Anthocyanin 14	5.147	14227.4	111210	17.44		UV Anthocyanin 14	5.15675	13006.4	103605	17.1575	2.00055	1.73253			16	16.19	19	17.44
UV Anthocyanin 15	6.587	11019.4	103611	16.04		UV Anthocyanin 15	6.57	14452.7	124923	16.29		UV Anthocyanin 15	6.583	10460.8	98498.3	15.98		UV Anthocyanin 15	6.567	14725.8	126217	18.05		UV Anthocyanin 15	6.57675	12664.6	113312	16.59	0.0585235	0.0506828			16.04	16.29	15.98	18.05
UV Anthocyanin 16	7.083	460.866	2950.5	0.67		UV Anthocyanin 16	7.073	662.122	4527.63	0.75		UV Anthocyanin 16	7.09	442.969	2691.12	0.68		UV Anthocyanin 16	7.07	511.062	3592.94	0.63		UV Anthocyanin 16	7.079	519.255	3440.55	0.6825	#DIV/0!	0			0.67	0.75	0.68	0.63
																										75285.3	702296	98.9625
						645.825,730.41,486.41,476.337		0.94,0.82,0.74,0.58
						2013.65,2176.429,2355.968,1965.333
						257.534,390.202,299.885,218.379
						226.97,382.049,250.802,204.436
						984.765,1249.101,1466.073,1127.178
						634.105,936.869,801.251,835.858
						228.822,362.975,188.23,192.878
						742.76,1131.463,903.806,1024.286
						4109.882,4248.589,2508.871,3237.576
						7421.052,9402.646,5441.78,7304.132
						12445.623,11856.8,10959.065,12636.561
						5362.319,6144.624,3655.192,5021.078
						11134.464,17840.871,11879.163,17878.517
						10989.93,14366.891,12441.414,14227.352
						11019.367,14452.69,10460.757,14725.755
						460.866,662.122,442.969,511.062

## Sheet: All Purple
Peak Name	Retention Time	Area	Height	Relative Area		Peak Name	Retention Time	Area	Height	Relative Area		Peak Name	Retention Time	Area	Height	Relative Area		Peak Name	Retention Time	Area	Height	Relative Area		Peak Name	Retention Time	Avg Area	Std Dev Area	Height	Relative Area	stdevS/2	stdevP/2			Relative Area R1	Relative Area R2	Relative Area R3	Relative Area R4
UV Anthocyanin 01	1.12	817.419	12053.6	1.81		UV Anthocyanin 01	1.117	1410.15	20886.4	2.25		UV Anthocyanin 01	1.117	1099.72	15864.8	1.64		UV Anthocyanin 01	1.117	872.45	12908.1	1.65		UV Anthocyanin 01	1.11775	1049.94	233.346	15428.2	1.8375	0.142909	0.123763			1.81	2.25	1.64	1.65
UV Anthocyanin 02	1.377	2094.95	26507.4	4.63		UV Anthocyanin 02	1.37	3269.98	42817.3	5.21		UV Anthocyanin 02	1.37	2717.75	34104.6	4.06		UV Anthocyanin 02	1.37	2453.91	28961.1	4.64		UV Anthocyanin 02	1.37175	2634.15	428.512	33097.6	4.635	0.234752	0.203301			4.63	5.21	4.06	4.64
UV Anthocyanin 03	1.597	1215.48	44290.6	2.69		UV Anthocyanin 03	1.6	2465.38	86842.4	3.93		UV Anthocyanin 03	1.593	2448.66	87670.3	3.66		UV Anthocyanin 03	1.603	1455.85	51816.5	2.75		UV Anthocyanin 03	1.59825	1896.34	567.111	67654.9	3.2575	0.31542	0.273161			2.69	3.93	3.66	2.75
UV Anthocyanin 04	n.a.	n.a.	n.a.	n.a.		UV Anthocyanin 04	1.643	100.609	5328.58	0.16		UV Anthocyanin 04	1.637	98.521	5196.47	0.15		UV Anthocyanin 04	n.a.	n.a.	n.a.	n.a.		UV Anthocyanin 04	1.64	99.565	1.044	5262.52	0.155	0.00353553	0.0025			0	0.16	0.15	0
UV Anthocyanin 05	1.953	4646.34	114666	10.27		UV Anthocyanin 05	1.96	8318.25	204112	13.26		UV Anthocyanin 05	1.947	8290.98	189602	12.39		UV Anthocyanin 05	1.96	5963.65	146968	11.27		UV Anthocyanin 05	1.955	6804.81	1570.49	163837	11.7975	0.652015	0.564661			10.27	13.26	12.39	11.27
UV Anthocyanin 06	2.01	198.452	6860.78	0.44		UV Anthocyanin 06	2.017	304.908	11609.2	0.49		UV Anthocyanin 06	2.007	341.107	11096.8	0.51		UV Anthocyanin 06	2.017	324.365	9877.2	0.61		UV Anthocyanin 06	2.01275	292.208	55.6252	9861	0.5125	0.035678	0.030898			0.44	0.49	0.51	0.61
UV Anthocyanin 07	2.243	410.135	11111.3	0.91		UV Anthocyanin 07	2.24	663.35	17777.3	1.06		UV Anthocyanin 07	2.24	619.472	16187.2	0.93		UV Anthocyanin 07	2.24	438.837	12263.5	0.83		UV Anthocyanin 07	2.24075	532.948	110.035	14334.8	0.9325	0.0476751	0.0412879			0.91	1.06	0.93	0.83
UV Anthocyanin 08	2.983	737.797	11914.7	1.63		UV Anthocyanin 08	2.99	1019.49	16351.7	1.63		UV Anthocyanin 08	2.987	945.294	14570.7	1.41		UV Anthocyanin 08	2.993	869.712	13759.4	1.64		UV Anthocyanin 08	2.98825	893.073	104.121	14149.1	1.5775	0.0558831	0.0483962			1.63	1.63	1.41	1.64
UV Anthocyanin 09	3.307	2732.18	16538.7	6.04		UV Anthocyanin 09	3.32	3220.41	20619.3	5.13		UV Anthocyanin 09	3.32	3042.57	19425.9	4.55		UV Anthocyanin 09	3.29	2895.27	17165.8	5.47		UV Anthocyanin 09	3.30925	2972.61	180.34	18437.4	5.2975	0.311966	0.270171			6.04	5.13	4.55	5.47
UV Anthocyanin 10	3.557	4313.07	55627.3	9.53		UV Anthocyanin 10	3.557	6068.31	76203.2	9.67		UV Anthocyanin 10	3.543	7724.39	98523.5	11.54		UV Anthocyanin 10	3.56	4844.06	63842.9	9.15		UV Anthocyanin 10	3.55425	5737.46	1311.91	73549.2	9.9725	0.533922	0.46239			9.53	9.67	11.54	9.15
UV Anthocyanin 11	4.453	7414.31	27344.5	16.39		UV Anthocyanin 11	4.467	7918.66	29266	12.62		UV Anthocyanin 11	4.45	7485.55	28528	11.19		UV Anthocyanin 11	4.467	8053.92	28688.4	15.22		UV Anthocyanin 11	4.45925	7718.11	273.575	28456.7	13.855	1.18733	1.02825			16.39	12.62	11.19	15.22
UV Anthocyanin 12	4.633	1774.25	21697	3.92		UV Anthocyanin 12	4.633	2129.65	24809.3	3.39		UV Anthocyanin 12	4.62	2282.97	27160.4	3.41		UV Anthocyanin 12	4.637	1946.52	23421.3	3.68		UV Anthocyanin 12	4.63075	2033.35	191.218	24272	3.6	0.125499	0.108685			3.92	3.39	3.41	3.68
UV Anthocyanin 13	5.04	1517.27	17632.5	3.35		UV Anthocyanin 13	5.023	1030.01	15091.3	1.64		UV Anthocyanin 13	5.017	1046.69	15910.3	1.56		UV Anthocyanin 13	5.023	986.443	15229.8	1.86		UV Anthocyanin 13	5.02575	1145.1	215.996	15966	2.1025	0.420642	0.364287			3.35	1.64	1.56	1.86
UV Anthocyanin 14	5.17	14593.4	134502	32.26		UV Anthocyanin 14	5.143	21114.6	184363	33.66		UV Anthocyanin 14	5.137	24885.2	206214	37.19		UV Anthocyanin 14	5.153	18696.3	145888	35.32		UV Anthocyanin 14	5.15075	19822.4	3738.7	167742	34.6075	1.06401	0.921462			32.26	33.66	37.19	35.32
UV Anthocyanin 15	6.65	2699.7	26709.4	5.97		UV Anthocyanin 15	6.65	2866.39	30101.7	4.57		UV Anthocyanin 15	6.65	3102.96	30231	4.64		UV Anthocyanin 15	6.65	3029.55	32022.9	5.72		UV Anthocyanin 15	6.65	2924.65	155.561	29766.3	5.225	0.361859	0.313379			5.97	4.57	4.64	5.72
UV Anthocyanin 16	n.a.	n.a.	n.a.	n.a.		UV Anthocyanin 16	n.a.	n.a.	n.a.	n.a.		UV Anthocyanin 16	n.a.	n.a.	n.a.	n.a.		UV Anthocyanin 16	n.a.	n.a.	n.a.	n.a.		UV Anthocyanin 16	0	0	0	0	0	#DIV/0!	#DIV/0!			0	0	0	0
																										56556.7		681815	99.365
						817.419,1410.155,1099.717,872.45		1.81,2.25,1.64,1.65
						2094.945,3269.976,2717.749,2453.911
						1215.481,2465.379,2448.659,1455.851
						n.a.,100.609,98.521,n.a.
						4646.344,8318.251,8290.976,5963.653
						198.452,304.908,341.107,324.365
						410.135,663.35,619.472,438.837
						737.797,1019.491,945.294,869.712
						2732.176,3220.41,3042.57,2895.266
						4313.071,6068.306,7724.393,4844.062
						7414.307,7918.661,7485.545,8053.923
						1774.246,2129.653,2282.965,1946.518
						1517.274,1030.007,1046.686,986.443
						14593.426,21114.59,24885.16,18696.267
						2699.696,2866.393,3102.958,3029.553

## Sheet: Calculations_RelativeArea
				two sample t-test, p-values
Peak #	Purple Passion	All Purple	Kotobuki	PPvPJ	PPvKB	PJvKB
1	1.5525	1.8375	0.77	0.270945	0.0174539	0.00170376	Non	Cyanidin-3-sophoroside-5-glucoside
2	3.92	4.635	2.8475	0.134679	0.0491133	0.00286364	Non	Peonidin 3-sophoroside-5-glucoside
3	3.1625	3.2575	0.385	0.796579	0.000111513	0.00248436	Mono	Cyanidin-3-p-hydroxybenzoyl sophoroside-5-glucoside
4	0.23	0.155	0.3475	0.672818	0.0375704	0.00400904	Mono	Cyanidin-3- caffeoyl sophoroside-5-glucoside
5	12.5825	11.7975	1.615	0.542572	0.00123681	0.000228312	Mono	Peonidin 3-p-hydroxybenzoyl sophoroside-5-glucoside
6	0.7475	0.5125	1.055	0.0345953	0.0169571	0.000791886	Mono	Peonidin 3-caffeyl sophoroside-5-glucoside
7	1.01	0.9325	0.3175	0.623624	0.0120727	7.7306e-05	Mono	Cyanidin-3-feruloyl sophoroside-5-glucoside
8	1.715	1.5775	1.25	0.299188	0.0123657	0.00810278	Mono	Peonidin-3-feruloyl sophoroside-5-glucoside
9	6.0075	5.2975	4.6425	0.42233	0.180094	0.31227	Mono	Cyanidin 3-caffeoyl sophoroside-5-glucoside
10	3.205	9.9725	9.6675	0.0972173	0.107068	0.721056	Di	Cyanidin 3-caffeoyl-p-hydroxybenzoyl sophoroside-5-glucoside
11	13.095	13.855	15.9275	0.606683	0.0665294	0.233223	Mono	Peonidin 3-caffeoyl sophoroside-5-glucoside
12	3.665	3.6	6.615	0.942584	0.0284347	0.00630815	unknown
13	2.59	2.1025	19.0925	0.428019	0.000397083	0.000316623	Di	Peonidin 3-dicaffeoyl sophoroside-5-glucoside
14	34.2225	34.6075	17.1575	0.872341	0.00176057	2.93788e-05	Di	Peonidin 3-caffeoyl-p-hydroxybenzoyl sophoroside-5-glucoside
15	5.425	5.225	16.59	0.621536	0.000157945	3.43e-06	Di	Peonidin-3-caffeoyl-feruloyl sophoroside-5-glucoside
16	0.07	0	0.6825	0.391002	1.86987e-06	0.00010733	Di	Peonidin-3-caffeoyl-feruloyl sophoroside-5-glucoside OR Cyanidin 3-diferuloyl sophoroside 5-glucoside
	Purple Passion	All Purple	Kotobuki
Non	5.4725	6.4725	3.6175
Mono	38.55	37.385	25.54
Di	45.5125	51.9075	63.19
unknown	10.465	4.235	7.6525
	0.840625	0.892925	0.8873
	Non	Mono	Di	Unknown
Purple Passion	5.4725	38.55	45.5125	10.465		3.205,2.59,34.2225,5.425,0.07	9.9725,2.1025,34.6075,5.225,0	9.6675,19.0925,17.1575,16.59,0.6825
All Purple	6.4725	37.385	51.9075	4.235
Kotobuki	3.6175	25.54	63.19	7.6525
	Purple Passion	All Purple	Kotobuki
Cyanidin	15.1675	21.4525	16.13
Peonidin	74.2975	74.3125	75.535
Unknown	10.535	4.235	8.335

## Sheet: Calculations_PeakArea
									.	two sample t-test, p-values
										PPvAP	PPvKB	APvKB
	Peak #	Purple Passion	All Purple	Kotobuki		Purple Passion	All Purple	Kotobuki	.	1,2	1,3	2,3
	1	1087.69	1049.94	584.745		1463.084,771.532,906.549,1209.581,1087.6865	817.419,1410.155,1099.717,872.45	645.825,730.41,486.41,476.337	.	0.8603	0.0403	0.032	Non	Cyanidin-3-sophoroside-5-glucoside
	2	2695.19	2634.15	2127.84		2817.609,2255.198,2899.372,2808.586,2695.19125	2094.945,3269.976,2717.749,2453.911	2013.65,2176.429,2355.968,1965.333	.	0.8408	0.0224	0.1308	Non	Peonidin 3-sophoroside-5-glucoside
	3	2225.12	1896.34	291.5		2365.626,1763.349,1898.383,2873.141,2225.12475	1215.481,2465.379,2448.659,1455.851	257.534,390.202,299.885,218.379	.	0.4581	0.004	0.0155	Mono	Cyanidin-3-p-hydroxybenzoyl sophoroside-5-glucoside
	4	157.308	99.565	266.064		202.646,n.a.,111.969,n.a.,157.3075	n.a.,100.609,98.521,n.a.	226.97,382.049,250.802,204.436	.	0.6337	0.0263	0.0057	Mono	Cyanidin-3- caffeoyl sophoroside-5-glucoside
	5	8665.96	6804.81	1206.78		8188.509,7856.732,8679.172,9939.432,8665.96125	4646.344,8318.251,8290.976,5963.653	984.765,1249.101,1466.073,1127.178	.	0.1337	0.0003	0.0081	Mono	Peonidin 3-p-hydroxybenzoyl sophoroside-5-glucoside
	6	519.757	292.208	802.021		629.258,371.542,534.411,543.816,519.75675	198.452,304.908,341.107,324.365	634.105,936.869,801.251,835.858	.	0.0156	0.0148	0.0013	Mono	Peonidin 3-caffeyl sophoroside-5-glucoside
	7	712.132	532.948	243.226		993.787,464.221,581.948,808.573,712.13225	410.135,663.35,619.472,438.837	228.822,362.975,188.23,192.878	.	0.2434	0.0227	0.0116	Mono	Cyanidin-3-feruloyl sophoroside-5-glucoside
	8	1192.78	893.073	950.579		1307.744,930.308,1185.551,1347.523,1192.7815	737.797,1019.491,945.294,869.712	742.76,1131.463,903.806,1024.286	.	0.0427	0.1029	0.5982	Mono	Peonidin-3-feruloyl sophoroside-5-glucoside
	9	4305.84	2972.61	3526.23		5605.146,2346.911,3892.174,5379.134,4305.84125	2732.176,3220.41,3042.57,2895.266	4109.882,4248.589,2508.871,3237.576	.	0.1753	0.4085	0.2688	Mono	Cyanidin 3-caffeoyl sophoroside-5-glucoside
	10	2975.78	5737.46	7392.4		319.418,150.604,181.769,11251.327,2975.7795	4313.071,6068.306,7724.393,4844.062	7421.052,9402.646,5441.78,7304.132	.	0.1753	0.4085	0.2688	Di	Cyanidin 3-caffeoyl-p-hydroxybenzoyl sophoroside-5-glucoside
	11	9172.05	7718.11	11974.5		8366.845,7087.172,9899.355,11334.821,9172.04825	7414.307,7918.661,7485.545,8053.923	12445.623,11856.8,10959.065,12636.561	.	0.2129	0.0485	0.0005	Mono	Peonidin 3-caffeoyl sophoroside-5-glucoside
	12	2740.09	2033.35	5045.8		3637.19,693.98,2592.694,4036.476,2740.085	1774.246,2129.653,2282.965,1946.518	5362.319,6144.624,3655.192,5021.078	.	0.4156	0.0491	0.0085	unknown
	13	1867.44	1145.1	14683.3		2573.756,1007.49,1427.893,2460.627,1867.4415	1517.274,1030.007,1046.686,986.443	11134.464,17840.871,11879.163,17878.517	.	0.1566	0.0049	0.0051	Di	Peonidin 3-dicaffeoyl sophoroside-5-glucoside
	14	24394.3	19822.4	13006.4		20056.325,18903.473,22644.018,35973.234,24394.2625	14593.426,21114.59,24885.16,18696.267	10989.93,14366.891,12441.414,14227.352	.	0.3586	0.0601	0.0441	Di	Peonidin 3-caffeoyl-p-hydroxybenzoyl sophoroside-5-glucoside
	15	3853.81	2924.65	12664.6		3701.04,2773.965,3713.781,5226.454,3853.81	2699.696,2866.393,3102.958,3029.553	11019.367,14452.69,10460.757,14725.755	.	0.1638	0.0047	0.0031	Di	Peonidin-3-caffeoyl-feruloyl sophoroside-5-glucoside
	16	45.776	0	519.255		45.776,n.a.,n.a.,n.a.,45.776	0	460.866,662.122,442.969,511.062	.				Di	Peonidin-3-caffeoyl-feruloyl sophoroside-5-glucoside OR Cyanidin 3-diferuloyl sophoroside 5-glucoside
			PP	AP	Koto			PP	AP	Koto
		Non	3782	3684	2712		Non	5.67791	5.864	3.60245
		Mono	26950	21209	19260		Mono	40.46	33.7594	25.5838
		Di	33137	35898	48265		Di	49.7485	57.1406	64.1123
		Unknown	2740	2033	5045		Unknown	4.11356	3.23602	6.70147
		Total	66609	62824	75282
		Only acyl	0.902085	0.909	0.896961
