# Supplementary material for: Untargeted metabolomics of purple and orange-fleshed sweet potatoes reveals a large structural diversity of anthocyanins and flavonoids
Source: Sci Rep. 2021 Aug 12;11:16408. doi: 10.1038/s41598-021-95901-y (PMC8361111; doi:10.1038/s41598-021-95901-y)
Supplement: Supplementary file 6 — Supplementary File 4. [file 41598_2021_95901_MOESM6_ESM.mgf]

Supplementary File 4: MGF format file of all the peaks detected in LC-MS data using MS-DIAL.
BEGIN IONS
SCANS=3
PEPMASS=200.1645
MSLEVEL=2
CHARGE=2+
RTINMINUTES=2.679383
ION=[M+2H]2+
53.003 2757890
55.05452 1657199
57.07072 49694152
58.06586 846097
69.07068 745695
85.1013 19278698
86.09737 849020
100.11309 961757
114.12822 9552596
116.14394 233622848
128.14275 1670785
198.75172 366888
200.17593 866497
200.2377 1382773504
END IONS

BEGIN IONS
SCANS=5
PEPMASS=200.2367
MSLEVEL=2
CHARGE=1+
RTINMINUTES=5.2103
ION=[M+H]+
53.00309 67883
53.99817 4722
54.01059 5725
55.01845 7372
55.05457 10669
55.93518 34561
57.07036 337985
58.06591 5558
69.07019 5681
72.93771 8413
84.96005 10012
85.10135 130654
86.09668 4977
88.96881 7047
90.9481 10596
93.03703 3057
96.93838 4489
100.11222 6404
102.94833 9648
107.9507 4186
114.12715 69830
114.94836 11367
116.14401 1472528
117.14661 5233
125.96136 5826
128.14285 9588
128.95007 38388
131.9733 5105
132.9581 10379
135.94453 17256
137.96384 8634
146.96156 19406
153.95622 8766
154.90063 28847
155.97408 20713
156.98082 4161
158.96202 8566
159.9456 7262
160.91704 4341
176.97026 4762
177.95712 16830
182.95996 3177
197.75632 3231
199.79785 5475
200.1761 8755
200.23778 9506218
END IONS

BEGIN IONS
SCANS=6
PEPMASS=200.2367
MSLEVEL=2
CHARGE=1+
RTINMINUTES=4.677617
ION=[M+H]+
53.00304 91982
53.99811 7588
54.01053 7160
55.0184 9120
55.0545 11374
55.93508 11786
57.07073 405215
58.06585 8160
69.07012 6263
85.1013 163139
86.0966 5292
90.94816 4066
92.03639 3294
100.11212 4560
100.38441 2550
102.94823 5195
114.12708 74255
114.94817 6046
116.14397 1764034
117.14649 7649
128.14114 13960
128.95006 9453
132.95798 8993
135.94487 6057
137.9637 4806
146.96132 6620
154.90016 23631
155.97417 13339
156.98253 3325
158.96185 4607
159.94736 3264
177.95752 11377
199.80034 4088
200.23778 10670170
200.66843 4756
END IONS

BEGIN IONS
SCANS=7
PEPMASS=200.237
MSLEVEL=2
CHARGE=1+
RTINMINUTES=2.679383
ION=[M+H]+
53.00274 2601143
53.99815 488963
55.05484 1062953
57.07037 48966956
58.06589 701778
69.07017 749356
85.10138 20336174
86.09741 741743
100.11219 1127921
114.12712 9099448
116.14288 204495168
128.14281 1616289
197.75626 444729
199.79779 803709
200.17604 745969
200.23795 1342866688
200.66856 1001930
END IONS

BEGIN IONS
SCANS=8
PEPMASS=200.237
MSLEVEL=2
CHARGE=1+
RTINMINUTES=6.639892
ION=[M+H]+
53.00305 90381
53.99813 7298
54.01055 8540
55.01842 8231
55.05456 13436
55.93514 20118
57.07074 414073
58.06587 7302
69.07069 6495
72.93768 5103
83.08627 3978
84.96015 13879
85.10132 161237
86.09663 5542
88.96876 6410
90.94819 4426
96.93741 5165
100.11215 4214
102.94827 7468
102.97105 4846
107.95063 4685
114.12711 85501
114.94821 7112
116.12973 10964
116.14398 1833844
117.14654 6210
118.9433 3005
128.14278 9714
128.94998 22951
131.97466 4432
132.95802 9003
135.94492 9747
137.96376 6976
146.96133 13275
153.95613 6823
154.90089 28505
155.97401 17572
156.98259 3893
158.96191 7498
162.99309 3031
176.97015 4371
177.957 14803
197.7562 4726
199.79773 6636
200.23781 11520366
200.66849 8276
END IONS

BEGIN IONS
SCANS=9
PEPMASS=200.2373
MSLEVEL=2
CHARGE=1+
RTINMINUTES=6.4474
ION=[M+H]+
53.00272 76106
53.99816 5693
54.01058 4896
55.01845 6133
55.05456 11607
55.93517 28497
57.07037 355924
58.06591 8807
69.07019 4498
72.93771 7445
85.10139 139061
86.09668 5143
88.9688 6452
90.9481 10548
96.93747 3576
100.11127 4143
102.94833 5614
107.95069 3884
114.12721 68981
114.94827 7582
116.14289 1532110
117.14661 3927
128.14285 12202
128.9501 43973
132.9581 8242
135.9447 13139
137.96384 6498
146.96138 15387
153.95802 5138
154.90108 23121
155.97459 20557
156.98268 4534
158.96227 13169
174.99284 4835
177.95729 18056
199.79785 5644
200.2379 9768853
200.66861 5938
END IONS

BEGIN IONS
SCANS=10
PEPMASS=200.2373
MSLEVEL=2
CHARGE=1+
RTINMINUTES=5.7123
ION=[M+H]+
53.003 885165
55.05466 429201
57.07073 16386724
58.06546 145436
69.07016 218347
85.1013 6440298
86.0974 300794
92.02974 210752
100.11312 320429
114.12704 3063665
116.14394 75631368
117.14655 149474
128.14279 523213
197.75623 145094
199.79776 306379
200.23767 481956672
200.66583 307252
END IONS

BEGIN IONS
SCANS=11
PEPMASS=200.2374
MSLEVEL=2
CHARGE=1+
RTINMINUTES=7.27635
ION=[M+H]+
53.00303 100521
53.99812 7942
54.01054 7625
55.0184 8930
55.05248 4610
55.05481 11982
55.9351 23140
57.07072 461418
58.06586 8579
69.07013 5007
72.93765 5405
83.08625 3689
84.96006 15412
85.10128 168150
86.09737 6474
88.96873 3878
90.94817 7604
96.93829 4511
100.11213 8034
102.94823 5975
107.9506 5358
114.12819 88212
114.94818 6841
116.14394 2005709
117.14651 5866
128.14124 13529
128.94981 21910
131.97318 4744
132.95741 12232
135.94489 10255
137.96371 7842
146.96133 9424
154.90071 38051
155.97391 19506
156.98254 3788
158.96187 5629
162.99304 7124
172.91229 3671
177.95654 11574
190.98938 5532
197.75615 3722
199.80035 4069
200.23772 11686016
200.66844 5787
END IONS

BEGIN IONS
SCANS=12
PEPMASS=200.2374
MSLEVEL=2
CHARGE=1+
RTINMINUTES=0.4759833
ION=[M+H]+
51.94061 4143
53.00304 168448
53.99813 11915
54.01055 10033
55.01841 10622
55.05452 17788
55.93513 23415
56.94295 7739
57.07072 634450
58.06587 9480
67.98965 5044
69.04519 14173
69.07069 10386
72.93758 18397
74.95314 6492
75.02644 10491
83.08627 4940
85.1013 237066
86.09738 11018
88.96875 6138
90.94817 68291
93.0369 31781
96.93831 6248
100.1131 16205
102.9479 12768
107.95062 7408
108.95873 8194
113.96441 14926
114.12827 129141
114.9482 8554
115.97911 7691
116.14395 2900834
117.14653 5922
118.94205 35570
125.96128 6161
128.14111 19127
128.95 30963
131.97449 35300
132.95773 13614
135.94492 11304
136.95331 29166
137.96375 11020
141.95892 6040
146.96136 11976
149.98489 7619
153.95793 5552
155.97377 21830
156.98257 4479
158.9619 8534
159.96852 10924
177.95683 49150
177.98157 4673
197.75618 4321
199.79503 9089
200.23769 14990763
200.32918 5459
200.66957 14229
END IONS

BEGIN IONS
SCANS=13
PEPMASS=200.2375
MSLEVEL=2
CHARGE=1+
RTINMINUTES=4.9264
ION=[M+H]+
51.9407 2705
53.00313 22027
55.05491 3479
55.93523 179382
57.07043 108916
70.95835 11252
71.92973 7906
72.93775 35499
73.94548 4935
81.07073 2304
84.96014 5959
85.10145 61111
88.11227 4286
88.96886 34690
89.93981 10547
90.94827 47078
93.03712 3936
96.93757 4575
97.00822 4725
100.11232 2339
102.94837 9804
103.94341 3283
105.93472 13234
106.9797 3892
106.99229 5562
107.95065 32815
108.95892 6280
113.96342 13843
114.12709 16364
114.94813 9465
115.9793 3446
116.14413 514750
117.93482 5927
117.96034 2332
119.95144 2672
123.94511 5809
125.0026 8691
125.96154 27093
128.14297 4232
128.95033 243758
131.97466 23222
132.95824 7941
135.94511 104595
137.96397 7677
146.96152 120760
148.97797 2977
149.98514 7034
153.95625 45222
154.90111 7718
155.97469 25063
156.98285 5591
158.96214 76724
159.96878 6983
160.91719 5205
169.97635 5216
174.99303 4261
176.97211 18771
177.95729 22082
182.96248 2853
200.23804 2815781
END IONS

BEGIN IONS
SCANS=14
PEPMASS=200.2377
MSLEVEL=2
CHARGE=1+
RTINMINUTES=7.043183
ION=[M+H]+
53.00306 1207441
55.05484 491381
57.07073 21158632
58.06589 333715
69.07071 281636
85.10131 7693298
86.09741 348750
92.03729 283864
100.11314 357931
114.12825 4124882
116.14394 96847304
128.14281 678892
197.75626 204626
199.79779 391434
200.23769 567775232
200.66855 333994
END IONS

BEGIN IONS
SCANS=15
PEPMASS=200.3103
MSLEVEL=2
CHARGE=1+
RTINMINUTES=2.492917
ION=[M+H]+
53.00306 2072333
54.01097 363917
55.05487 1407090
57.07038 44942728
58.06592 720720
69.0702 815185
85.1014 18785102
86.09669 692353
92.0298 482397
100.11224 804356
114.12723 9107843
116.14407 210878416
117.14663 665645
128.14287 995145
140.75858 375518
199.79788 569113
199.81396 445248
200.23793 1198377472
200.66866 1022630
END IONS

BEGIN IONS
SCANS=22
PEPMASS=200.9719
MSLEVEL=2
CHARGE=1+
RTINMINUTES=0.5357417
ION=[M+H]+
51.94069 10951
53.00274 29888
55.05488 5575
55.9352 41980
56.94304 44497
57.0704 132136
58.07393 11149
59.93074 4582
67.93552 8357
68.94353 4025
70.95824 8742
71.92975 9760
72.93772 91125
73.94543 4254
74.95327 44317
83.9304 10539
84.93768 10910
85.1014 46528
85.94612 7877
86.10505 6137
88.93229 12379
88.96884 5805
89.93987 12935
90.94827 423395
96.93744 30219
100.93248 5705
101.94027 6673
102.94839 67619
106.94305 13601
107.95078 20791
108.95882 57877
111.98497 9892
113.96344 79479
114.12718 21193
114.94838 50119
115.97936 12861
116.1441 559094
116.96365 37298
117.14671 87895
118.94221 241599
118.96777 31851
119.01974 5289
119.95151 10128
120.9583 6103
124.95374 7020
125.9614 16557
126.97182 3609
128.95018 19309
128.98775 8950
130.94304 10367
131.97478 56386
131.98628 16585
132.95816 104261
133.99078 10577
134.97476 17375
135.94525 18512
136.95345 259486
137.96388 45817
140.95045 3931
141.95923 19728
142.96712 6124
142.98172 3779
144.96111 11833
146.96152 5727
149.98515 12442
150.96904 31235
153.95833 22215
154.90102 17824
154.96472 14349
155.97449 197505
156.98282 27384
159.94574 34053
159.96863 40225
160.04549 8895
172.95134 4758
173.98495 21645
174.99341 22207
177.957 340307
177.97749 30269
182.96236 12157
190.98961 4125
195.96693 51368
199.80061 4690
200.23796 3566864
200.6687 3991
200.97095 61348
201.24161 1193470
END IONS

BEGIN IONS
SCANS=23
PEPMASS=200.9728
MSLEVEL=2
CHARGE=1+
RTINMINUTES=0.3816611
ION=[M+H]+
51.94069 20157
53.00282 10872
57.07042 63959
58.07394 7361
67.9356 15822
68.94306 8806
72.93779 4007
83.93051 15245
84.93781 21244
84.96014 7103
85.10148 23905
85.94611 12064
86.10511 3724
90.94834 3465
96.93758 50641
101.94034 7191
102.94847 113089
103.95619 8096
105.0039 2906
114.12761 11014
114.94843 102173
116.14306 279396
117.1468 47517
117.93483 4647
118.94336 11568
119.95148 19792
120.9587 9068
121.96655 3151
125.96418 6937
126.97182 8564
130.94283 17625
131.95056 12203
131.97351 18985
132.95834 136160
134.99989 3295
137.964 89943
138.97166 4827
140.95052 10324
141.95917 6539
142.96721 11384
144.98268 4799
149.96088 11832
149.98515 4534
153.95825 33626
154.90118 25692
155.97469 296989
156.98306 63039
159.94579 52670
159.9688 6525
162.99336 4480
167.97212 3946
172.95145 5641
172.97734 3655
173.98515 3254
174.99327 39745
177.9572 230197
178.99065 3977
182.96249 19714
190.98724 4859
193.00351 2890
200.2382 1490774
200.97136 108308
201.2392 629952
END IONS

BEGIN IONS
SCANS=26
PEPMASS=201.0106
MSLEVEL=2
CHARGE=1+
RTINMINUTES=0.4514774
ION=[M+H]+
51.94062 17855
53.00278 9116
55.93519 133297
56.943 93958
57.0704 46468
58.07391 4410
59.93075 6367
67.93549 16278
68.94353 6088
69.95083 5204
70.95824 30763
71.92973 25738
72.93772 195507
73.94556 13532
74.95322 103972
77.94125 3862
83.93034 15919
84.93789 20214
84.96009 4708
85.10144 12778
85.94595 9550
87.96101 5573
88.93229 16870
88.96896 17196
89.93986 30911
90.94827 887422
96.93749 46545
100.93198 9759
100.9575 5599
101.94028 8285
102.94837 95454
103.95643 6155
105.93478 19502
105.97171 10331
106.94302 25272
107.95075 50959
108.95883 132286
111.98507 42810
113.96342 209898
114.12862 5199
114.94827 93025
115.97943 11780
116.14407 171087
116.96379 148538
117.14669 29794
117.93477 4680
118.94221 500194
118.96635 43148
119.95149 16062
120.95815 8902
123.94505 7534
124.95367 12476
125.96102 38270
126.97183 4716
128.95035 66125
128.98767 26058
129.95921 10660
129.9955 3889
130.94272 12183
130.96675 4557
131.95103 9400
131.97479 83143
131.9863 64742
132.95816 297244
133.99104 10582
134.97449 81889
135.94499 36874
136.95345 539516
137.96391 89189
138.97159 4116
140.95021 8879
141.95898 46293
142.96719 13469
144.96085 15592
146.96176 27513
147.96907 9892
148.97789 4435
149.96094 16643
149.98517 10841
150.96904 129719
153.9583 34997
154.90103 3513
154.96498 26767
155.9745 433454
156.98306 64012
159.94576 63800
159.96851 55478
160.0455 3530
165.95638 4912
172.9514 9392
172.97725 4875
172.99236 8300
173.98508 68554
174.99319 39064
177.95697 706663
177.97971 36442
178.95876 3546
182.96227 23889
190.98714 3648
193.0034 3047
195.96687 104759
200.23795 1068197
200.97105 115650
201.0224 4701
201.24159 434471
END IONS

BEGIN IONS
SCANS=37
PEPMASS=202.1802
MSLEVEL=2
CHARGE=1+
RTINMINUTES=0.6161148
ION=[M+H]+
55.01854 6132
55.93486 3726
56.9655 4455
57.03408 4073
57.07046 5616
58.06596 8368
58.07398 2353
61.02871 2197
67.05462 5532
69.03384 5141
69.0703 3985
70.02922 4400
72.04506 3629
72.93784 3277
73.02896 9476
81.0341 2405
84.04508 1692
84.08102 24485
84.96019 5325
85.02856 5157
85.06502 4795
86.09682 2888
90.0551 12005
90.94836 7423
92.03077 1907
95.04916 5069
97.02822 6056
97.93842 2556
98.02398 4032
98.97534 4062
100.04021 4023
101.00863 2988
102.09189 3888
102.94849 2295
103.02383 3248
103.9485 3824
109.10045 1502
110.16423 1425
112.03946 7418
113.05961 1691
114.94846 1794
115.02449 2861
115.94858 5041
116.03437 7921
116.14304 6020
116.98581 4250
117.1468 5980
118.94233 1842
119.01865 4158
124.0761 7300
124.11158 4492
126.12743 7188
128.98512 1981
130.55275 2847
131.01952 4261
131.05508 2532
131.07074 1661
132.95831 3997
133.03543 2871
133.95876 9327
136.95363 2263
138.96397 4171
142.08562 8531
142.12305 30245
143.0192 3019
145.03412 2360
149.06606 1519
151.04492 1494
153.05806 4941
155.01831 3248
155.9747 2423
156.9752 20309
157.98396 1769
160.09755 2367
161.02965 7387
170.06688 1541
177.95721 3904
178.95616 13773
179.9921 1722
184.09732 9968
184.17044 6087
192.90955 2113
201.24173 41457
201.9722 4546
202.1086 22500
202.17932 162658
202.24486 47087
202.57228 7474
END IONS

BEGIN IONS
SCANS=43
PEPMASS=203.0524
MSLEVEL=2
CHARGE=1+
RTINMINUTES=0.5253206
ION=[M+H]+
55.01851 3425
56.96545 9460
57.03405 3463
58.06597 3584
60.04493 2120
61.02913 3259
68.0499 2771
69.03432 7674
70.06589 5495
73.02887 5170
81.03406 5225
84.04495 9337
84.08154 7795
84.9601 8268
85.02907 9507
86.0967 21803
86.99333 2697
90.94834 3247
91.53114 1563
96.04483 4507
97.00822 2174
97.02899 13856
98.97623 3387
99.04444 3219
100.02497 1776
101.00851 9618
102.02435 1729
103.02465 10536
105.0039 5019
109.02908 1509
112.11226 5003
113.00826 2449
114.05437 6255
116.07059 3182
116.98574 1818
119.01848 15595
121.03539 2926
126.05542 3316
127.03979 2035
129.13805 4013
130.0658 21739
131.01944 17711
132.95825 2579
138.03473 2151
142.12314 8907
143.00128 1574
143.01904 14644
143.12627 5397
144.95952 1868
145.03421 6352
147.01402 3249
149.01248 3076
149.02974 2893
155.01822 4780
156.97554 6705
157.03511 4373
157.07602 40922
161.02936 7617
173.02914 4739
174.98645 3988
175.00841 5035
179.992 5908
183.04939 1682
184.9695 3417
185.02917 3564
185.06976 1969
192.91199 5516
202.179 26458
202.24426 15637
203.0519 143842
203.08107 28285
203.18365 26446
203.24687 2421
END IONS

BEGIN IONS
SCANS=44
PEPMASS=203.0529
MSLEVEL=2
CHARGE=1+
RTINMINUTES=0.6807875
ION=[M+H]+
55.01854 2565
56.96558 11728
57.03407 4800
60.04496 2251
61.02916 2497
68.98272 2827
69.03407 6325
70.06592 5848
71.04969 1716
72.93783 2699
73.02891 4330
74.09715 3811
77.00861 1686
81.0341 4353
84.04505 11585
84.08163 4228
84.96016 10043
85.01369 2255
85.02845 6655
86.09693 22220
86.99338 4609
88.08723 1945
90.94839 4314
92.03076 2200
93.03632 2070
96.04488 3172
97.02914 8227
98.97627 1926
100.02407 4323
101.00865 8733
103.02388 22060
105.00415 8458
109.02806 2220
112.11251 8614
113.00831 2823
114.05476 3082
115.02448 1840
116.9858 1858
119.01878 18475
121.03419 4684
127.03849 3339
129.13811 5026
130.05049 1831
131.01952 28806
132.10161 11542
132.95831 1891
133.03397 1858
139.97792 1634
143.0195 13917
145.0341 4336
147.0141 4097
149.01254 3753
149.0298 2682
155.0183 5837
156.97502 9579
157.03519 4181
157.13416 2460
157.97453 2023
161.02998 9866
161.9445 1702
167.01816 1772
173.02924 4386
174.98654 4376
175.00795 8186
179.9922 7186
184.96959 3571
185.02927 3423
192.91183 6728
193.01886 1975
202.18199 2087
202.24452 14815
202.98059 3338
203.05199 202460
203.15082 3920
203.18378 3011
END IONS

BEGIN IONS
SCANS=49
PEPMASS=203.2232
MSLEVEL=2
CHARGE=1+
RTINMINUTES=0.3850722
ION=[M+H]+
53.03936 2738
55.0185 7138
56.05006 4162
57.03406 26920
58.06598 174016
58.9987 6063
61.02923 11003
69.0343 21670
70.06582 15955
71.0133 2646
72.08157 150676
73.02895 34737
77.00919 4688
81.03403 8561
82.9981 3017
84.08156 399743
84.96012 4570
85.02853 26975
85.08427 8629
86.99331 4224
87.01871 2427
88.02681 4195
88.95296 8444
88.99038 2546
93.01838 2900
94.02637 3614
96.02427 2625
97.02905 29739
98.09677 29733
99.04442 4306
100.02495 4277
101.00852 51715
102.02431 11350
103.04062 2456
105.00388 5515
107.00172 3581
107.03428 3359
108.02423 5064
110.01392 28358
110.51462 9758
111.02901 11427
112.11224 1444973
113.00844 14245
113.11545 13952
114.02348 4416
115.0244 7612
115.12271 28999
116.01365 8564
117.02893 4583
118.98654 4393
119.01861 99043
119.51894 5204
120.01998 5074
120.03221 9648
122.01384 18297
122.51392 8031
123.01322 4529
123.02099 4812
123.02876 9504
125.01875 6518
125.52012 3582
127.02346 4994
127.0384 6761
128.01372 6408
128.51389 3962
129.02116 5169
129.0295 6316
129.13805 1146446
130.14188 8568
131.01941 84461
131.5202 15527
132.01944 6245
132.03383 8023
132.1489 21054
133.03386 3851
134.0144 4131
135.02963 5475
136.99588 50028
137.01897 38075
137.51942 15351
137.99777 3868
138.01778 3775
138.03485 15416
139.02449 3766
140.01396 2584
143.01907 114183
143.52003 12524
144.0188 7388
144.03355 7034
145.03391 19129
146.02315 2858
146.97975 10767
147.04105 4624
149.01987 8810
149.51927 4473
152.02483 19912
152.52409 5515
153.03987 12910
155.0072 15675
155.01819 60341
156.97542 47240
157.0164 5977
157.03508 17725
158.0121 3835
158.02341 5400
158.5258 2768
161.02934 52854
161.53076 4972
162.04413 6270
162.9953 2757
164.02458 5390
164.99129 51437
165.03958 4360
165.99294 4799
167.01804 10624
169.03435 3393
173.02913 44956
173.52888 3148
174.04391 5461
174.98866 17737
175.02594 4810
175.03911 6352
179.98972 33891
181.03406 2360
182.03398 3857
182.53596 3700
183.04913 9853
184.97023 17708
185.0289 28548
186.19655 8574
188.03511 2596
192.05576 10680
192.98566 84088
193.98639 7303
198.00203 5649
201.00896 3233
202.97035 28866
203.03694 18634
203.22215 262135
END IONS

BEGIN IONS
SCANS=56
PEPMASS=204.0864
MSLEVEL=2
CHARGE=1+
RTINMINUTES=0.4460579
ION=[M+H]+
53.03937 2534
55.0185 3435
55.93502 6568
56.05007 3538
56.96505 2345
57.03403 4422
58.06596 1310
60.04505 28532
61.0292 15281
65.1498 1327
68.05 35106
69.03381 10313
70.06587 2502
71.04964 3388
72.04501 4291
72.93778 2657
73.02886 5528
76.04025 1808
79.80347 1303
81.03413 7000
84.04512 87960
84.96013 4424
85.02862 42243
90.9475 4976
96.04495 50304
97.02916 80005
98.06077 8498
99.04443 6234
100.03918 3838
103.03982 8918
105.9347 1486
106.99229 1654
108.04447 1973
109.02914 8694
110.0604 9094
114.05486 59807
115.03962 2497
119.01857 3988
122.05985 3107
124.03939 2006
125.00285 2583
126.05552 36509
127.0398 9716
128.9503 3554
133.03532 2323
134.0601 9741
138.05493 11760
144.06496 7999
145.04892 4980
150.05484 2291
152.58665 1414
156.06526 7605
157.03508 1550
160.07629 2586
162.05391 11378
162.07545 2120
163.94093 2082
168.06522 9801
176.97266 2465
186.07683 6216
194.94327 1915
204.05682 6834
204.08766 71061
END IONS

BEGIN IONS
SCANS=64
PEPMASS=204.9673
MSLEVEL=2
CHARGE=1+
RTINMINUTES=1.613025
ION=[M+H]+
55.93522 229148
56.94308 10689
56.96549 2522
70.95831 8327
71.92966 13445
72.93779 44046
73.94534 7573
74.95326 16900
80.92487 1551
84.96017 5311
87.04418 3716
88.96892 33290
89.93982 9678
90.94832 115787
91.95627 2325
92.03746 2137
102.02244 1803
102.94848 3231
103.94346 2730
105.00394 2088
105.93472 71954
106.94302 3003
106.96713 7249
106.97975 5812
107.95075 30511
108.95901 14100
113.9635 33749
114.97183 2636
115.97936 3188
117.93488 4533
118.94227 44072
118.96693 2330
123.94511 59760
124.95389 2606
124.97641 3575
125.96142 17998
128.95035 224082
130.96687 4247
131.97504 15767
132.9583 6936
132.98157 2578
135.94514 79350
135.96927 3394
136.95352 31569
141.95927 10710
145.92955 5082
146.96152 110173
148.96596 2051
148.97803 3636
149.02461 2012
149.98521 3032
150.96921 7295
153.95628 27968
155.97467 2542
158.96034 7548
159.96883 8874
163.9409 234745
169.97853 3599
176.9725 81306
181.95013 73970
186.95638 29892
194.98207 20419
204.92838 1980
204.96735 6946
END IONS

BEGIN IONS
SCANS=68
PEPMASS=205.0836
MSLEVEL=2
CHARGE=1+
RTINMINUTES=3.057333
ION=[M+H]+
55.9352 34551
56.96547 3061
57.90765 1200
58.26795 1125
71.92973 1301
72.93776 6322
74.95327 1521
76.14541 1358
79.05548 1175
84.96014 4491
88.9689 4113
89.93994 1285
90.94819 15099
102.97024 1917
105.0039 2248
105.93472 5158
107.95081 4091
108.95893 2184
113.96348 3409
118.9435 4683
121.67831 1300
123.94512 4461
128.95152 26027
131.97487 3241
132.95825 1836
133.03535 2846
135.94501 8881
136.95355 2325
141.95917 1624
146.96109 12143
150.96915 1303
153.95639 3322
157.03511 2167
158.97169 2583
159.04967 1549
163.94052 16655
176.93472 1833
176.97209 15686
177.05981 2350
181.95251 5675
181.98978 2129
186.95636 2059
194.94331 3696
194.98462 3485
204.9283 3038
205.05637 6016
205.08275 13227
END IONS

BEGIN IONS
SCANS=70
PEPMASS=205.0967
MSLEVEL=2
CHARGE=1+
RTINMINUTES=1.389332
ION=[M+H]+
51.02371 9873
55.93513 14989
56.96537 8836
63.02346 16070
65.0391 9590
74.02439 250864
74.09698 8208
89.03829 24874
90.04668 12988
91.05434 192748
103.05415 30539
105.07009 10526
115.05453 323211
116.04904 18271
116.06209 13040
117.05759 181266
117.0696 319702
117.86663 7542
118.06476 4575214
118.26088 8736
119.06889 11263
127.05451 12473
128.04926 17788
128.95149 16444
129.05711 7767
130.06566 363115
131.07329 10402
132.0811 1272050
142.06487 478667
143.07249 656758
144.04515 92195
144.08089 2332140
145.06503 49281
145.78555 13379
146.02126 9837
146.05975 10685875
146.33089 20734
147.06366 35404
155.06001 42418
159.09125 1288906
160.07611 197165
163.0385 18535
163.93869 13951
170.06013 921267
176.97014 7550
187.6685 10757
188.06914 10095274
188.46356 15387
189.07384 39647
205.09799 146955
END IONS

BEGIN IONS
SCANS=86
PEPMASS=207.0645
MSLEVEL=2
CHARGE=1+
RTINMINUTES=4.723029
ION=[M+H]+
53.03937 2298
65.03921 3749
67.0551 2260
78.04712 5353
79.05481 6314
80.06242 5317
89.03899 2372
90.04682 5280
91.0545 45603
93.07033 6343
95.0491 6788
102.04683 2528
103.05453 3412
105.03349 3880
106.04131 6180
107.04903 46815
108.05727 27606
109.06472 4854
115.96391 2094
118.04166 11199
119.04926 18319
120.05618 2900
121.06432 53025
123.0803 9514
132.05687 4105
133.02782 15628
133.06445 2455
134.0365 5792
135.0444 30363
136.05194 101224
139.0761 20823
145.02748 10675
146.03648 35053
147.04457 12218
148.05249 116380
149.02281 5132
149.05905 3322
151.07474 600548
152.07841 3127
162.03046 5381
163.03868 193386
163.07587 27362
164.04692 14547
173.02266 5827
174.03067 16086
175.03914 7529
177.01727 15154
178.02682 64105
179.0701 197567
189.01727 5241
191.03467 258010
192.04051 156995
206.59967 2195
207.06514 2208271
END IONS

BEGIN IONS
SCANS=87
PEPMASS=207.0803
MSLEVEL=2
CHARGE=1+
RTINMINUTES=0.8300055
ION=[M+H]+
55.93525 6234
56.9655 1291
58.9958 30355
72.93783 1494
76.02213 116891
77.96744 1405
79.05485 4969
81.0341 1738
86.9903 4849
88.02226 6941
90.94839 2737
91.0546 3984
93.07062 7134
95.04915 2703
97.81258 1392
103.0546 31068
104.07124 64068
106.70844 1408
107.04906 6288
110.374 1412
116.01731 43253
120.0812 310082
131.04916 8527
140.27214 1415
140.97444 1325
142.96405 1551
144.01071 31642
149.05914 3628
156.97546 1871
165.97075 1846
166.08629 46593
183.98328 4401
184.96959 1917
190.05406 11199
207.02859 2967
207.11339 2502
END IONS

BEGIN IONS
SCANS=88
PEPMASS=207.1381
MSLEVEL=2
CHARGE=1+
RTINMINUTES=3.900875
ION=[M+H]+
55.05495 3460
56.96551 1534
57.07047 2296
57.1995 1013
59.04994 1420
59.71183 1147
68.09576 1123
69.0338 9613
71.4903 1236
74.66548 1042
78.03018 1320
79.05487 1384
81.07011 1828
84.9602 4188
91.05463 3486
95.04917 1518
95.0861 1807
105.07034 3532
107.04909 1545
107.08587 1592
109.0648 2023
110.09299 1238
115.964 3273
119.08521 1743
121.06437 19459
123.08086 7325
124.03033 1375
133.06467 9439
135.08038 3570
151.03262 4209
156.97363 3861
163.11166 32029
174.98657 4340
184.96964 5977
189.12592 1814
202.98064 1598
207.0993 2329
207.13828 15024
END IONS

BEGIN IONS
SCANS=90
PEPMASS=207.1384
MSLEVEL=2
CHARGE=1+
RTINMINUTES=1.793106
ION=[M+H]+
55.05498 7654
56.9655 2281
57.07045 3972
59.0495 4086
65.03925 3024
67.05472 27789
68.99794 2169
69.03395 6782
69.0703 5875
71.0497 5740
79.05441 7151
81.07023 12749
83.04983 6053
84.96018 2892
85.0651 8317
91.0545 13217
93.07045 18420
95.04916 5924
95.08616 118273
97.0654 2493
100.044 1528
105.00395 2485
105.07034 28404
107.05012 2542
107.08586 33086
109.06509 11711
109.10153 4056
111.08022 3359
113.05961 5625
115.96397 3308
119.04945 2527
119.08539 36491
120.0937 1805
121.06451 6174
121.10127 26065
123.08074 83538
123.11704 12997
131.08545 7610
133.06453 4656
133.10146 8608
135.08035 4136
135.1161 4353
137.09544 8267
137.13167 2719
143.08574 3320
145.1004 3161
147.08009 10480
147.11743 23110
149.0955 116670
151.07486 6572
151.14709 6271
153.09039 1897
156.09309 4269
156.97548 5278
159.0802 1985
161.09558 4048
161.13266 30539
163.11194 4611
165.09 5220
165.12631 16956
171.11725 9906
174.10286 5264
174.98434 3808
179.14304 3555
184.9698 7676
189.12834 44624
198.9091 1630
207.13881 113420
END IONS

BEGIN IONS
SCANS=100
PEPMASS=209.0449
MSLEVEL=2
CHARGE=1+
RTINMINUTES=1.544637
ION=[M+H]+
56.9655 2084
65.03925 2683
69.0703 1840
79.05486 2966
82.04185 4880
84.96019 2212
86.09682 1913
89.03905 2140
92.02575 1596
92.03078 1587
93.03378 2240
93.07039 2366
95.04916 1653
107.04922 24532
107.08585 1442
110.03602 2841
121.02802 8053
131.0864 1616
135.04456 21567
138.03156 10764
140.86021 1510
149.02295 62746
153.05455 23660
157.97455 2726
163.03893 42552
165.05582 3689
166.02548 17650
177.01746 4707
181.05023 13320
184.9696 2272
194.01984 51129
204.92842 1888
209.04372 340199
209.15266 3250
END IONS

BEGIN IONS
SCANS=145
PEPMASS=213.0412
MSLEVEL=2
CHARGE=1+
RTINMINUTES=1.964173
ION=[M+H]+
56.96545 14654
57.03407 1634
69.03383 2502
73.02891 4332
81.07008 1304
84.01511 1373
84.95994 8223
88.07625 1316
91.05452 94120
92.05757 5367
97.02912 3658
98.97519 9334
102.97029 2373
109.02914 1547
112.99121 2882
116.98579 4641
128.98651 1555
131.00243 11163
131.01808 1403
133.03397 3124
134.75926 1318
143.00134 1844
144.97945 1429
149.01239 16878
152.04115 2058
154.0199 1530
155.03661 2850
156.97519 7808
161.01414 1704
163.02502 5206
164.04063 5928
167.02225 2516
168.97261 11356
170.99628 2517
172.03175 3176
173.01196 3564
174.98381 9440
182.99075 2024
184.96938 14994
185.06985 1426
186.99039 4010
191.02238 4108
194.95372 4306
203.02449 1851
211.03011 3233
212.96487 23139
213.00209 7046
213.04207 4289
END IONS

BEGIN IONS
SCANS=162
PEPMASS=214.107
MSLEVEL=2
CHARGE=1+
RTINMINUTES=0.5374333
ION=[M+H]+
53.0394 3766
55.93525 4537
56.05011 3835
56.9655 5738
57.03407 4125
57.07045 2672
58.06558 1877
67.05462 4767
69.03437 2288
72.08096 6679
72.93724 4315
81.0341 3028
82.0658 1531
84.04434 3545
84.08163 3445
84.96018 1603
85.02856 3470
90.94839 5875
91.05468 13532
93.07046 60010
95.04911 7581
97.02912 1843
98.97533 3121
99.08095 8074
105.04478 2528
108.9579 1784
110.09635 64355
110.9759 1663
111.10464 4010
116.9666 2367
116.98579 1817
119.01865 2419
121.00767 1720
128.02342 2544
128.96289 2546
128.98651 1811
130.12225 2109
132.95848 7092
140.99985 5236
144.95793 2355
146.9955 1621
149.0022 3459
149.96083 4295
150.96912 9114
157.98019 2453
158.97557 5892
158.99649 1885
161.02771 2195
168.06516 2001
170.11729 46384
172.95369 2534
172.97527 2161
186.96857 1805
191.97253 5112
214.10786 191222
214.21735 15432
214.25356 5248
END IONS

BEGIN IONS
SCANS=166
PEPMASS=214.2162
MSLEVEL=2
CHARGE=1+
RTINMINUTES=4.936283
ION=[M+H]+
53.0031 79892
53.99818 5590
55.01847 3600
55.05488 9550
56.96543 5279
57.03401 7765
57.07038 390736
58.02944 5137
58.06575 10512
60.04489 6161
69.07076 6086
71.08586 12509
72.04481 11093
73.05251 4367
74.06075 57578
74.09706 3243
83.08636 4723
84.96015 21664
85.10139 184411
88.07623 10106
90.90381 93217
99.08078 73169
100.07616 3218
102.09177 4896
102.97017 5098
105.00383 2929
108.91343 11932
114.09161 7090
114.12745 4539
116.14405 88723
126.92434 3337
128.10713 3171
128.14293 9860
130.1221 1371229
131.1261 7547
131.9301 90426
144.13849 44025
149.93976 162064
158.15359 13421
158.92787 6572
164.95107 2788
167.95137 4514
172.16864 13601
172.95593 14252
176.93359 20332
182.96004 3591
190.96709 5106
194.94382 10590
204.93094 3911
214.21753 5379648
214.25035 313630
214.69127 3545
END IONS

BEGIN IONS
SCANS=167
PEPMASS=214.2163
MSLEVEL=2
CHARGE=1+
RTINMINUTES=7.2157
ION=[M+H]+
53.03905 3742
56.9651 2631
57.03411 9454
57.07047 4392
58.06572 26031
72.93784 2236
84.96043 15294
89.59793 1397
90.90323 35155
95.04929 8719
99.08106 76698
102.97031 2897
105.00397 1938
105.04481 3042
108.9137 5926
116.14326 8463
120.98118 1532
128.14322 38636
130.12228 1929
131.9305 34837
140.99989 11361
149.94014 71652
154.90123 3698
154.94147 2145
158.02731 4374
158.92809 3831
165.27931 1529
167.95158 1966
172.91273 2398
172.95372 5892
176.93932 3583
176.97281 2558
214.21788 78734
214.25063 3079
END IONS

BEGIN IONS
SCANS=168
PEPMASS=214.2163
MSLEVEL=2
CHARGE=1+
RTINMINUTES=6.915649
ION=[M+H]+
53.03904 1561
55.9349 6223
56.9655 2670
57.03415 14426
57.07053 10989
58.06565 66406
71.08607 2624
72.93784 3167
84.96023 21220
85.1015 2867
90.90398 5441
90.94757 3390
95.04916 3240
99.08098 86599
102.9703 4994
105.00396 2231
108.79735 1473
113.9647 2615
116.14312 8946
120.98116 2012
128.14308 89550
130.93279 1737
131.92894 4424
141.00145 3694
149.9398 8808
154.90121 1631
154.94145 1600
158.0273 2136
158.92776 6510
172.9537 2954
176.93773 13335
183.91231 1469
186.92009 1468
194.94348 8028
201.9232 3257
203.93861 1689
204.9312 3748
204.97015 1687
208.88322 4669
214.21785 96930
214.25195 23968
END IONS

BEGIN IONS
SCANS=169
PEPMASS=214.2163
MSLEVEL=2
CHARGE=1+
RTINMINUTES=5.477463
ION=[M+H]+
53.03941 3654
55.93525 6255
56.9655 2686
57.03409 102422
57.0705 16030
58.066 1991
71.08607 6336
72.93784 2448
84.96016 21916
85.10149 3996
90.90413 8055
92.02993 2427
95.04916 6171
99.08092 436094
102.97029 4987
105.04479 2258
116.14301 41106
120.98116 3332
128.14305 2554
131.93004 7691
140.99951 9314
149.93994 14445
158.0273 2891
158.92805 6683
172.9537 2786
176.93736 9522
176.97278 2365
194.94598 5181
204.93398 2964
204.97015 2921
208.88321 2412
214.21771 215661
214.25133 43017
END IONS

BEGIN IONS
SCANS=170
PEPMASS=214.2164
MSLEVEL=2
CHARGE=1+
RTINMINUTES=4.2805
ION=[M+H]+
53.03941 4388
55.05495 1927
55.93526 4307
57.0705 17738
58.06558 1773
69.62134 1338
71.08607 5537
72.93784 2307
73.66226 1418
81.07079 3351
81.72137 1354
84.96015 22075
85.1015 2014
90.90398 5898
90.94839 1975
92.03748 1919
95.04923 6711
99.08096 226460
102.9703 4121
105.04581 1869
113.92547 1273
116.14307 25492
128.14307 2454
130.93279 1576
131.93053 7141
137.94409 1398
140.98874 1396
140.99986 5663
149.93967 12104
151.90788 1439
154.15961 1514
158.0273 3779
158.92805 4829
172.95155 3069
176.93753 7966
176.97278 1692
186.09142 1632
190.92477 1445
194.946 3298
204.93398 2133
204.96738 1805
208.88322 1964
213.96533 2192
214.12276 4099
214.21788 290071
214.25092 49627
END IONS

BEGIN IONS
SCANS=171
PEPMASS=214.2164
MSLEVEL=2
CHARGE=1+
RTINMINUTES=5.72345
ION=[M+H]+
51.94073 1233
53.03941 5171
55.45193 1269
56.96551 2439
57.03412 37124
57.07046 3608
62.43735 1292
68.22386 1513
69.0703 1646
72.08104 1602
72.93784 1466
77.0394 1966
77.3895 1641
81.0701 1547
84.96017 13029
86.16203 1218
90.90395 36343
95.0492 8969
99.08098 185606
102.97031 2420
105.0448 2367
108.91382 7717
116.14325 18262
119.95152 2116
131.93027 38981
141.00012 10221
145.4176 1345
149.93997 83659
154.90121 2688
156.63094 1505
158.02722 6783
158.92807 2520
167.95158 2067
172.91273 1790
172.95398 9566
176.9393 3425
176.97279 2893
204.96739 2261
213.94159 1832
214.00098 1745
214.2179 115507
END IONS

BEGIN IONS
SCANS=172
PEPMASS=214.2171
MSLEVEL=2
CHARGE=1+
RTINMINUTES=0.5250967
ION=[M+H]+
53.03939 3096
55.05493 6041
55.93523 2455
56.96548 4504
57.03407 109945
57.07045 13406
58.06559 48905
69.07027 4254
70.0659 3775
70.95831 7143
72.08101 3491
72.93779 40139
81.07015 11757
83.08571 2848
84.96016 3633
85.10146 3267
88.96893 2653
90.90392 90762
90.94833 57827
91.05458 4068
93.03715 3968
93.07035 2026
95.04916 9190
95.08605 4957
99.08092 805164
100.08385 2823
100.11234 4584
105.00392 2324
108.91344 9558
108.95895 7461
112.11228 3349
113.9635 7229
114.94726 4404
116.14303 94659
121.02784 4603
126.92445 2870
128.14299 66447
130.12222 4318
131.9303 82344
131.95045 2682
131.97481 8252
132.95822 203118
133.10236 2163
140.99902 8435
146.97517 2615
149.93996 148770
149.96014 56851
150.96912 183086
154.15775 3019
155.97389 11657
158.02724 3775
160.69287 2128
167.95151 3630
167.97197 16393
172.95596 13624
172.97699 12803
173.96124 8598
173.9852 7226
186.09135 5042
190.98477 3304
191.97243 135506
196.20677 5913
209.98151 16416
214.12419 11074
214.21776 721748
214.25053 32276
END IONS

BEGIN IONS
SCANS=173
PEPMASS=214.2522
MSLEVEL=2
CHARGE=1+
RTINMINUTES=3.087383
ION=[M+H]+
53.00282 12458
55.05492 7713
57.03405 6679
57.07045 428955
58.06578 10835
69.07027 2344
71.08607 18076
72.9378 3789
84.96012 25100
85.10146 23335
88.11219 8103
90.9039 51190
99.08096 64259
102.12785 10234
102.97025 6157
105.00391 4160
108.91364 7127
113.96349 2492
114.12753 7595
116.14303 548945
120.9811 2062
126.92443 3055
128.14294 17899
130.12221 5498
130.15887 50783
131.93031 50533
137.35121 2573
149.93994 112124
158.02722 2631
158.18939 6191
158.92801 8296
162.97183 9169
164.95119 6028
167.95149 4222
172.95578 6917
176.93393 19787
182.96016 5941
190.96725 11932
194.9431 12772
204.93109 4846
208.88312 3162
214.21779 74094
214.25356 1792796
END IONS

BEGIN IONS
SCANS=176
PEPMASS=214.2529
MSLEVEL=2
CHARGE=1+
RTINMINUTES=3.4697
ION=[M+H]+
53.00285 10835
55.05493 6604
56.96548 4062
57.0341 8933
57.07044 386660
58.06305 3455
58.06598 11688
71.08604 136752
72.93781 2771
81.07076 2649
84.96004 22489
85.10143 68824
90.9039 70515
95.04913 3381
99.0809 66009
102.12828 9248
102.97026 4447
105.00392 4968
108.91461 8320
114.12755 4335
116.14418 153765
126.92445 2952
128.14272 11842
130.12363 3364
130.15855 15517
131.93025 66486
140.9998 3326
149.93991 112596
150.94279 2259
158.18942 4130
158.92801 6154
162.97087 7912
164.94919 6572
167.95151 3370
172.95596 8733
176.93471 18666
182.96019 5205
190.96738 17086
194.94315 18154
204.9339 6873
208.88315 2430
214.2178 69992
214.25348 1289871
END IONS

BEGIN IONS
SCANS=195
PEPMASS=214.988
MSLEVEL=2
CHARGE=1+
RTINMINUTES=0.5145549
ION=[M+H]+
55.05494 3003
55.93525 3491
56.96549 5621
57.07045 2922
58.06594 20712
59.0736 4561
60.08176 10818
61.02915 1737
68.04993 3562
69.03382 2918
70.06599 27080
70.95837 11978
72.08107 88858
72.93787 27463
73.0295 1921
82.0658 5799
84.04507 4748
84.08089 3651
84.96017 4230
85.0293 2912
86.09679 12571
88.96894 2490
90.9484 44512
91.0546 3055
92.02992 3513
93.07052 11988
94.07315 3540
95.04914 3618
97.02911 4966
98.02396 2116
98.06005 11463
99.08096 4205
100.07635 8254
101.00861 2361
102.94848 4177
102.96929 2044
105.00394 2576
108.95789 3901
110.02396 2078
110.09642 10907
112.07617 16079
114.05474 6341
114.94728 3831
116.96657 27702
116.98579 1904
118.08566 4414
119.01864 3987
121.00765 2922
124.07616 2251
127.08603 6640
128.07024 13876
128.96442 12374
128.9865 1927
130.05048 6867
131.01949 2455
131.95049 2763
132.95833 224981
133.00775 3660
133.39418 1673
140.96658 14108
141.10153 6835
142.98187 3234
144.95819 7661
146.97359 13530
149.00224 8735
149.96089 39497
150.96921 202699
152.0696 6717
154.89935 1920
154.94142 3501
155.97467 3901
156.06516 13266
158.97755 68731
162.96777 2228
167.97226 13573
168.99693 5679
169.13455 3918
169.99112 7912
170.11736 7061
170.9984 2445
171.12148 2409
172.95216 8892
173.02922 2646
173.09184 3986
173.96121 11551
176.97275 3218
186.96855 4210
187.00684 18778
187.10684 3689
191.97244 133298
197.02794 6894
198.07617 1977
204.96735 2341
209.98145 17431
214.10782 22269
214.21785 4723
214.25354 2037
214.9872 5829
215.01711 16162
215.03804 20393
215.10944 12393
215.13982 264828
END IONS

BEGIN IONS
SCANS=196
PEPMASS=215.0163
MSLEVEL=2
CHARGE=1+
RTINMINUTES=0.4779055
ION=[M+H]+
55.93525 4981
56.96549 4364
57.03407 2382
58.06599 3006
70.06591 3831
70.95834 17853
72.08102 6909
72.93784 55621
73.94551 2546
80.94559 1901
84.95943 2189
85.0293 3205
88.96896 7975
90.9484 80911
95.04914 1991
97.02821 2439
98.97533 3209
99.08096 2510
101.00861 2078
102.94848 4474
107.95085 2373
108.95907 11365
111.98405 1964
112.07628 2700
114.94678 9250
116.96664 31119
119.01863 5242
128.96414 15034
129.06712 1854
130.9626 2762
131.01949 2643
131.95049 4959
132.95836 407375
140.96638 14944
142.98187 3316
144.95825 11906
145.03409 2241
146.97348 23244
149.00218 5105
149.96089 70152
150.96925 360088
151.98068 2795
154.94142 2751
155.01828 2767
155.97441 8244
158.97762 75054
162.96777 1890
163.97687 2888
167.97223 18755
168.98027 5667
168.99693 4274
169.99121 9699
170.99838 2827
172.95174 12537
173.96094 22315
173.98523 6974
181.98984 2208
186.96855 3108
187.00717 21984
189.00749 3100
190.96228 3327
191.97256 242102
197.02794 5645
209.98129 28793
214.21785 4416
214.25354 2552
214.98648 13566
215.01711 61225
215.03804 17864
215.14055 28161
215.22066 2035
215.25659 2216
END IONS

BEGIN IONS
SCANS=197
PEPMASS=215.0395
MSLEVEL=2
CHARGE=2+
RTINMINUTES=1.427578
ION=[M+2H]2+
52.70498 1035
54.46988 1067
55.93523 2726
56.96561 7508
57.07043 3704
58.06555 1338
60.54051 993
70.06589 1364
71.08603 1462
84.96014 14093
90.94834 1810
92.03658 3059
99.08092 3624
102.97025 3181
103.02477 2217
105.0039 2741
105.04474 1306
113.87583 1321
122.42396 1391
127.02349 3441
129.04066 1461
130.93271 1761
131.01944 3336
135.04306 2388
145.03467 17161
156.99779 1357
157.03511 2309
158.92798 5901
158.97169 1584
161.01213 1381
163.03835 13873
169.03468 11766
170.90292 1467
171.04924 2297
176.93721 9995
176.97269 3175
187.02911 2329
187.04561 13314
194.94505 9545
197.03049 2832
202.7448 1350
203.91087 1647
204.93109 2853
204.97005 2544
214.21777 5008
214.25398 7922
215.04112 18116
215.09186 1683
215.12473 18364
215.22058 3102
215.25652 3449
END IONS

BEGIN IONS
SCANS=198
PEPMASS=215.0396
MSLEVEL=2
CHARGE=1+
RTINMINUTES=0.5034333
ION=[M+H]+
55.93523 6968
57.07043 2447
70.95831 36135
71.92974 2632
72.93781 96065
73.9455 5521
84.96021 10611
88.96905 13345
89.93996 2224
90.94836 167857
98.9557 3535
102.94857 11334
107.95083 4485
108.95901 21834
113.9635 2965
114.94711 16683
116.96655 51126
125.96152 2719
128.96411 16603
131.95033 8453
131.9749 3937
132.95834 836762
133.9615 2822
134.96274 2435
140.96658 21022
142.98184 4613
144.95938 13309
146.9735 36669
149.96086 141039
150.96922 739995
151.98065 3302
152.97362 3326
155.97461 20010
158.92799 2298
158.97751 106554
160.95403 2527
162.96971 3703
163.97684 3377
167.97202 44004
168.98112 10509
168.9969 8323
169.99109 15728
170.99835 5772
172.95148 6363
172.97737 2564
173.9612 40974
173.9847 12513
176.937 5672
178.96344 2498
187.00749 30371
189.00746 3098
190.96225 3379
191.97255 517600
192.97557 3275
196.97807 4871
197.02734 13369
204.9339 2728
209.98157 66248
214.98729 26274
215.03795 45419
215.1248 6197
END IONS

BEGIN IONS
SCANS=207
PEPMASS=215.9767
MSLEVEL=2
CHARGE=1+
RTINMINUTES=3.562483
ION=[M+H]+
53.00277 2590
53.03939 2088
55.05499 74713
55.93524 4455
57.07051 30667
58.06604 68433
58.07391 9048
59.04992 3332
69.07028 3205
70.95827 9615
71.08604 5538
72.08914 3436
72.93781 4383
75.02676 9188
83.08576 44467
84.96016 7097
85.10147 4472
88.96893 2596
92.90009 28839
93.03724 14040
98.98466 8633
99.08094 3447
100.08385 2699
101.09628 3599
110.91048 3844
114.12761 47661
114.92973 6630
116.14308 51942
116.909 4389
116.97257 2034
117.14677 6430
128.14307 55547
133.92743 25511
148.93491 2763
148.97118 30269
149.94165 2924
151.93768 56098
164.96721 204768
166.94635 123631
166.98331 4278
167.05496 1946
168.92607 14065
170.94112 2136
174.95151 8436
177.93465 2735
182.97656 37329
184.95752 126588
186.93448 25150
187.98386 2264
192.96033 300182
193.96341 2229
198.22144 120223
202.96695 12674
204.94504 3800
207.96982 2998
210.97165 65494
215.22063 4199
215.25656 86091
215.97742 42171
216.23331 456294
END IONS

BEGIN IONS
SCANS=209
PEPMASS=215.9773
MSLEVEL=2
CHARGE=1+
RTINMINUTES=4.043633
ION=[M+H]+
55.05498 63347
55.93524 4234
56.96548 2877
57.07041 16076
58.06602 55688
58.07396 3877
69.07082 2279
70.95831 11435
72.93781 3174
75.02649 11168
83.08576 45316
84.96017 8781
85.10147 2233
88.96893 4462
90.94836 2287
92.89993 21402
93.03715 16852
98.98372 2433
100.08385 2355
102.97027 2538
110.91158 3165
114.12765 42954
114.92973 7173
116.14306 45616
116.909 6013
117.14677 5618
128.14307 45966
133.92734 19034
134.91963 1779
148.93491 4588
148.9713 37384
149.94165 1809
151.93782 53435
164.96733 244411
165.59209 1975
166.94647 159369
168.92401 19956
168.94899 1872
170.94112 2459
174.95088 10861
177.93239 6048
182.97696 41769
184.95532 157557
186.93459 36869
186.96124 2163
189.96246 3107
192.96048 336085
193.96341 2985
195.94374 3023
198.22165 98996
202.9669 17106
203.93855 2153
204.94504 6571
207.97266 2177
210.97191 81163
215.22063 5308
215.25681 38906
215.97743 51085
216.23354 413358
END IONS

BEGIN IONS
SCANS=216
PEPMASS=216.2319
MSLEVEL=2
CHARGE=1+
RTINMINUTES=4.965642
ION=[M+H]+
53.03941 2078
55.05504 116638
55.93526 2253
56.9655 2035
57.07046 4891
58.06563 22798
59.04993 3153
74.34886 1502
83.08583 101998
84.96017 9244
85.1015 2893
92.0291 1503
92.89976 12878
101.09631 4432
107.08585 1731
110.91162 1645
114.12745 7426
116.14316 87556
128.14322 24877
133.92731 15651
151.9377 33330
163.61501 1480
174.95361 2575
184.95529 1959
192.96039 3409
192.9782 12586
198.22182 40757
214.18518 1503
216.23349 451658
END IONS

BEGIN IONS
SCANS=217
PEPMASS=216.2319
MSLEVEL=2
CHARGE=1+
RTINMINUTES=4.772135
ION=[M+H]+
53.03949 7943
55.05495 410886
55.93524 5738
57.07041 11823
58.066 81319
59.04992 7216
83.08574 351412
84.96019 22769
85.10147 5155
92.90025 2367
101.09633 18837
102.97026 5703
114.12771 20543
116.14308 288457
128.14302 74513
132.13899 2426
133.92769 3558
151.93802 5399
164.96729 5806
166.94647 2831
170.91356 2623
184.95523 3424
187.91541 2237
192.96033 8457
192.97812 9903
198.2218 100793
203.91092 3548
205.92818 2091
215.9111 3432
216.2336 1181040
END IONS

BEGIN IONS
SCANS=218
PEPMASS=216.2319
MSLEVEL=2
CHARGE=1+
RTINMINUTES=6.630617
ION=[M+H]+
50.31767 1276
53.03938 2235
55.05502 116739
55.93522 3687
57.07042 6667
58.06563 46843
59.04947 1493
60.65281 1263
66.65843 1333
83.08579 77360
84.9602 19749
101.09625 5106
102.97024 4603
114.12761 9066
116.14307 81863
120.98109 1794
128.14301 35298
140.32094 1363
164.96725 2368
185.90123 2636
188.92365 2009
192.96283 2604
192.97807 6629
198.22163 44640
203.91087 2337
216.23335 468357
END IONS

BEGIN IONS
SCANS=219
PEPMASS=216.2319
MSLEVEL=2
CHARGE=1+
RTINMINUTES=3.944649
ION=[M+H]+
53.00275 6755
53.03934 9879
55.05492 479167
55.93522 6195
57.07039 32838
58.06596 126830
59.0499 7809
83.08569 322218
84.96005 15506
85.10133 14206
101.09604 16713
102.97024 2626
112.11226 4429
114.12754 64010
116.14297 339926
128.14294 106012
132.13908 9478
151.93799 5140
164.96724 6228
166.94643 3051
170.91351 2415
185.90123 4089
188.92365 2642
192.96028 7096
192.97807 7739
198.22162 206174
216.23337 2350866
END IONS

BEGIN IONS
SCANS=220
PEPMASS=216.2319
MSLEVEL=2
CHARGE=1+
RTINMINUTES=4.09715
ION=[M+H]+
53.03941 2636
55.05501 98920
55.93526 1915
57.07046 6267
58.06565 23563
64.74621 1569
83.08579 73600
84.96014 10138
85.10149 1906
92.8996 9003
101.09631 4489
102.4126 1540
102.9703 1738
114.1277 15020
116.1431 80943
116.9726 2954
128.14307 18617
128.95178 2388
130.24344 1616
133.92693 10670
146.97185 1478
151.93777 31729
155.35939 1678
164.96735 3089
166.94653 1956
174.95361 4549
182.83121 1588
184.95767 2416
186.60052 1652
192.96294 2918
192.97818 10210
198.22166 49288
216.23351 585762
END IONS

BEGIN IONS
SCANS=221
PEPMASS=216.232
MSLEVEL=2
CHARGE=1+
RTINMINUTES=6.411207
ION=[M+H]+
53.00278 1618
55.05503 111290
55.93485 3633
57.07052 7794
58.06567 168277
83.08581 75830
83.56188 1547
84.96024 32334
85.10149 1781
92.90112 2945
101.0963 2503
102.97028 3527
108.71127 1614
114.12762 23167
116.14314 82740
120.98115 2682
128.14316 156587
129.14644 2174
133.92918 1657
151.93805 5867
164.9653 4956
166.9465 5388
171.9205 1977
182.50101 1735
184.95764 2761
185.90131 3139
187.91545 2806
192.96036 10954
192.97816 15739
193.97882 2264
198.22171 72619
203.91096 3400
210.9894 1988
215.91113 1778
216.23346 700812
END IONS

BEGIN IONS
SCANS=222
PEPMASS=216.2322
MSLEVEL=2
CHARGE=1+
RTINMINUTES=1.933158
ION=[M+H]+
53.03902 3426
55.05503 144339
55.93523 5808
56.96548 2529
57.07051 24861
58.06568 194515
59.04991 2475
69.07027 4959
70.9583 2341
72.93781 2290
83.08581 100795
84.08086 3644
84.96024 24181
85.10146 5787
88.96892 2147
92.02989 2628
92.89998 26388
93.03714 3124
97.10165 2246
101.09627 7038
102.97025 5295
110.91046 3791
112.11227 2266
114.12763 166989
114.92971 3207
116.1431 102949
120.98111 2979
126.12796 4062
128.14307 158969
132.13899 3824
133.92725 24531
148.97144 7805
151.93771 67735
156.17445 2569
164.96719 62622
166.94658 34596
168.92398 4242
169.94907 2473
170.18889 2542
174.95354 5300
178.93164 2144
182.97662 13757
184.95532 37274
186.93484 8079
192.96048 88942
193.96339 3065
198.22154 384230
199.22606 5296
202.96681 3186
210.97182 20798
215.9772 15823
216.23329 1216418
END IONS

BEGIN IONS
SCANS=223
PEPMASS=216.2325
MSLEVEL=2
CHARGE=1+
RTINMINUTES=1.384158
ION=[M+H]+
53.00277 3773
53.03939 2946
55.05515 165668
55.93484 4386
57.07064 17759
58.0658 140305
59.04992 2490
70.95831 2896
83.08595 131746
84.96043 21593
85.10147 4619
92.02907 3113
92.90018 27022
93.03715 2641
101.09628 5503
102.97026 4939
110.91158 2895
114.12777 99477
116.14324 126906
120.98112 2386
128.14323 115699
132.13899 3595
133.92741 24459
148.9711 6236
151.93794 54744
164.96744 35679
166.94669 25292
168.92609 2175
174.95355 5113
182.97624 7675
184.95517 21626
186.93457 3276
192.96033 56100
193.96341 3203
198.22159 222609
202.96683 3301
206.96356 2246
210.97174 14223
215.97731 6170
216.23335 1065448
END IONS

BEGIN IONS
SCANS=224
PEPMASS=216.2325
MSLEVEL=2
CHARGE=1+
RTINMINUTES=7.17725
ION=[M+H]+
53.00312 1572
55.055 105968
55.93539 7755
56.96547 3436
57.07052 6963
58.06604 43972
59.0499 3669
83.08578 74601
84.96017 44361
85.10144 2282
92.90022 1643
101.09624 5755
102.9701 8334
114.12769 14330
116.14301 66816
120.98109 4086
126.12793 1761
128.14305 34409
132.9655 2641
146.84508 1652
151.93797 3525
156.73314 1594
160.95979 1663
164.96724 6075
166.94641 2418
171.92255 2398
178.97247 1838
184.95755 3039
185.90121 4098
187.91534 2552
188.9261 2924
188.95566 2227
192.9628 6778
192.97806 12144
195.94368 1662
198.22145 47587
203.91086 3200
206.96632 2770
216.23334 439811
END IONS

BEGIN IONS
SCANS=225
PEPMASS=216.2327
MSLEVEL=2
CHARGE=1+
RTINMINUTES=0.5203667
ION=[M+H]+
53.00314 11222
53.03935 10874
55.05489 632289
56.96545 4409
57.07039 48056
58.06593 566132
59.04971 14901
69.07071 10978
70.06586 2462
72.08155 2655
81.07071 3964
83.08633 429002
84.08156 3845
84.0896 3964
84.96011 5400
85.10145 15994
90.94831 5747
92.02985 3915
92.90066 29193
93.03709 4265
97.10161 3010
98.09666 3637
99.08088 3465
100.11229 2906
101.09622 24832
110.91151 3803
112.11222 4238
114.12744 302520
116.14407 410732
116.9725 2375
126.1279 5047
128.1429 413081
132.13893 7746
132.95821 8467
133.92722 23551
142.15988 5837
150.9691 5929
151.93764 45424
151.96991 3836
155.97456 2300
156.17622 2290
164.96719 2849
166.94434 2120
174.95346 4677
184.9575 2714
192.96022 3354
192.97548 5414
198.15009 7119
198.22144 683650
199.2233 3269
201.37166 2329
205.65643 2103
215.73955 3035
216.23322 3123320
216.71671 3511
END IONS

BEGIN IONS
SCANS=249
PEPMASS=217.105
MSLEVEL=2
CHARGE=1+
RTINMINUTES=0.7358345
ION=[M+H]+
55.05494 1815
56.94267 3812
56.96551 6572
57.03407 1755
69.03383 3360
70.95832 2985
72.08127 6986
72.93788 12210
79.93284 1431
81.0341 1711
84.96017 17618
85.0293 1493
88.96895 1712
90.94858 13598
92.03579 1849
97.02821 2096
98.97534 3929
99.04449 2089
102.94849 2001
102.97029 3140
103.02383 1897
104.96313 1478
108.9579 2068
116.9642 2418
116.9858 1798
118.94356 1602
119.01865 3907
127.03849 1488
128.96289 2190
132.95848 24838
143.0192 1361
144.95787 18815
145.0341 1814
150.96922 3620
158.97379 6793
158.99649 1839
162.96976 5031
168.95737 4907
170.97296 3234
171.01326 1906
174.96896 1696
186.96823 10536
188.92374 1440
198.96765 3858
216.95009 2403
216.98041 3517
217.10478 306340
217.23529 1885
END IONS

BEGIN IONS
SCANS=251
PEPMASS=217.1177
MSLEVEL=2
CHARGE=1+
RTINMINUTES=0.474501
ION=[M+H]+
55.05504 16316
56.05847 2341
56.9655 2332
58.06569 9882
70.06593 1850
72.93784 1817
74.55972 1408
83.08587 12691
84.08163 1657
84.08968 3589
84.96022 22324
86.09682 5886
88.95304 2651
88.99603 1360
90.94839 2951
92.90029 2819
100.07629 1327
102.9703 4003
114.12759 4877
115.64011 1523
116.14309 12487
117.1468 3396
118.96326 4208
120.98117 1679
128.14348 8121
129.14647 1931
129.97879 1407
131.00102 1500
132.95833 4658
133.96008 1531
149.01256 2222
150.96924 1755
151.93808 3248
152.93959 2993
152.97189 1810
160.96185 2947
160.97346 8437
167.05502 1904
169.03448 3031
170.91362 1699
177.00629 2585
188.92622 3128
189.00508 1862
193.97372 4697
198.22186 10909
199.22545 7270
199.3409 1381
216.23346 75142
216.95012 5582
217.03755 8659
217.10477 64259
217.23555 58766
END IONS

BEGIN IONS
SCANS=254
PEPMASS=217.155
MSLEVEL=2
CHARGE=1+
RTINMINUTES=0.6354698
ION=[M+H]+
52.32886 1433
55.05501 30478
55.93486 1914
56.94308 1970
56.9655 3725
57.07046 1287
64.56917 1268
67.05463 2579
69.03439 1668
70.9589 1654
71.60682 1386
71.93035 1303
72.08161 360761
72.93784 5545
74.62816 1319
81.0341 1385
83.04984 1464
84.96016 13753
85.02857 1698
90.94829 8179
95.04916 1392
97.00738 1529
97.02914 2121
98.97535 1594
102.97031 2347
103.3998 1447
108.95792 1831
111.0447 2447
116.07066 1737
116.96421 2272
118.08677 8356
121.02882 7202
132.95805 12521
143.00137 2024
144.95758 16695
150.96924 1995
162.96979 3780
164.69035 1354
168.95947 2786
170.91362 1861
171.14912 4542
186.96788 12884
188.92622 2682
216.95012 3077
217.10448 19503
217.15526 15751
END IONS

BEGIN IONS
SCANS=268
PEPMASS=218.9839
MSLEVEL=2
CHARGE=1+
RTINMINUTES=0.3842012
ION=[M+H]+
50.95063 962
57.45972 1128
84.08165 5327
98.53506 1410
98.9763 4236
116.98582 2552
119.93658 1173
128.98654 2860
134.99702 1724
146.99553 1528
218.98299 3715
219.02678 9251
END IONS

BEGIN IONS
SCANS=276
PEPMASS=219.0261
MSLEVEL=2
CHARGE=1+
RTINMINUTES=0.4187722
ION=[M+H]+
52.92601 1334
55.05495 5648
56.96554 6902
57.03408 2051
66.60379 1522
70.06593 2094
72.08112 56540
74.06087 1883
82.06582 1939
84.04509 18120
84.08115 7346
85.08438 2012
88.03942 2397
90.05498 11943
95.05004 1377
100.07629 1863
101.00878 7816
102.0557 3018
102.09177 9161
103.02385 3529
108.7414 1322
115.02464 14249
119.01862 12993
119.33829 1425
120.06625 2233
126.09175 2781
127.09422 2033
128.07018 5073
129.03935 1499
129.07411 2991
130.05051 5147
131.8327 1486
132.95833 1366
133.03401 48273
141.03958 2652
142.04915 1689
143.01904 15227
146.99553 2305
148.06122 3320
151.04494 3914
156.06529 3857
157.0352 3492
159.04964 12142
161.02968 5343
171.04927 8933
172.0957 14102
173.10069 10982
177.05992 4150
185.89894 1401
195.07259 1751
202.07027 3165
208.99783 1945
218.10277 7193
218.14014 1541
219.02602 4707
219.07213 49007
219.10564 11712
219.13675 2038
END IONS

BEGIN IONS
SCANS=279
PEPMASS=219.1015
MSLEVEL=2
CHARGE=1+
RTINMINUTES=6.145533
ION=[M+H]+
56.96553 7396
58.09666 1164
73.02892 1692
74.9447 1305
84.96011 15923
91.05463 3458
91.64926 1293
93.0704 1382
95.05005 2770
95.08521 1640
102.97031 2099
115.05376 1416
117.07108 1814
120.98118 1747
128.06194 3196
129.0699 9260
131.04797 2006
131.08493 8637
134.9985 2156
136.93085 3246
141.06937 8429
144.05664 1872
145.04739 1481
145.06561 1912
149.01257 1477
151.47018 1334
152.96472 2855
154.90088 6674
154.94141 7476
157.06508 5239
158.07187 6528
159.02124 5198
159.08022 6157
162.99347 3278
169.06369 3270
172.95212 19342
173.06165 1891
173.98528 1462
174.06799 18447
175.07442 3223
180.9326 1341
186.06735 4893
189.09108 23541
190.96484 2795
190.98737 3146
200.974 3126
201.08989 10318
208.95528 6601
212.65625 1470
218.91844 2156
218.94917 2110
218.98253 8693
219.05692 8737
219.10023 28680
219.2137 1538
END IONS

BEGIN IONS
SCANS=280
PEPMASS=219.1016
MSLEVEL=2
CHARGE=1+
RTINMINUTES=3.16147
ION=[M+H]+
56.9655 6724
57.03407 2655
58.06557 1730
67.05461 2654
73.02891 2404
84.96016 14013
91.0547 21485
95.04915 2733
95.08607 2163
102.97028 3159
103.05439 7840
105.07031 3232
115.05389 19004
116.06234 6618
117.0703 8532
126.92176 1786
128.06189 18147
129.07001 94240
130.07721 5960
131.0495 14365
131.08501 79691
133.06453 2634
134.99847 2220
137.06023 7253
141.06982 72169
143.05002 3606
144.05653 9545
145.06415 12207
145.10039 2306
146.07211 10502
148.05264 4124
152.96469 3254
154.90146 7074
154.94141 8306
155.04942 1935
157.06505 40634
158.07257 47536
159.04404 5860
159.08026 53401
160.0515 11012
161.06065 3445
161.09557 6235
163.07637 4486
168.05688 2584
169.06342 29111
170.07344 13775
171.07903 1961
172.9127 2078
172.95216 18934
173.0592 8975
173.09616 2268
174.06793 150241
175.07442 22048
185.06029 2113
186.06718 38872
187.0753 4862
188.08424 7464
189.09123 178909
190.9623 4772
190.98984 5168
191.06998 2304
191.10754 16417
200.97395 3238
201.09024 81522
208.9548 4233
218.98273 9435
219.10281 229976
219.17363 4480
END IONS

BEGIN IONS
SCANS=281
PEPMASS=219.1019
MSLEVEL=2
CHARGE=1+
RTINMINUTES=2.674629
ION=[M+H]+
52.04493 1176
54.93657 1278
56.9655 4483
58.06559 1079
69.26291 1496
72.93784 1348
73.02892 3663
81.07009 1379
84.09846 1285
84.96016 13718
85.66125 1218
90.59484 1356
91.05462 4467
102.9703 3146
108.77367 1615
109.36902 1233
115.05492 3083
128.06192 2815
129.06969 10109
131.04939 1575
131.08488 8961
134.99849 2130
136.93234 1643
140.60367 1430
141.06953 10762
144.05827 1995
145.0656 2086
146.07181 2029
149.01256 1741
152.96471 1886
154.90121 4885
154.94145 3642
157.06506 4813
158.07254 4371
159.0802 6148
162.99345 2267
163.07639 1497
169.06575 3185
172.9543 11519
173.05948 1629
173.13292 1527
174.06763 18061
175.0744 2690
175.57646 1452
186.06734 5305
189.09071 25201
190.96233 2946
190.98735 3433
191.10507 1925
200.97398 2960
201.08984 10866
208.88322 1798
208.95483 5554
218.98241 11072
219.10214 33235
END IONS

BEGIN IONS
SCANS=282
PEPMASS=219.1019
MSLEVEL=2
CHARGE=1+
RTINMINUTES=4.061132
ION=[M+H]+
53.0394 2360
56.96545 7858
57.03407 2964
67.05514 2161
73.02891 3265
77.03874 2272
79.05418 2639
81.07008 2644
84.96028 12057
91.0545 19590
95.04915 4102
103.05458 4751
115.05474 21078
116.06234 6240
117.06985 6653
128.0618 16534
129.06979 73333
130.07861 3684
131.04936 11834
131.08485 63240
134.99847 2042
136.93082 1871
137.05984 7679
141.06963 68500
143.05002 2733
143.08572 3772
144.05652 11189
145.06558 13928
146.07321 9031
148.05264 2762
152.96469 2211
154.9012 6973
154.94193 7471
156.05786 1701
157.0649 37471
158.07231 39869
159.0211 13903
159.04337 8027
159.08002 47258
160.05138 8800
161.06065 2790
161.09557 5754
163.0744 4084
168.0569 2387
169.06544 29247
170.07326 11342
172.95151 20627
173.05945 7044
173.09618 2636
174.06776 136674
175.07448 18963
185.06029 2729
186.06696 38619
187.0753 4222
188.08344 10280
189.09103 181892
190.9623 5111
190.98984 3703
191.06998 2491
191.10747 13902
201.08998 70276
208.9548 2891
218.23792 3298
218.9843 7356
219.05695 33297
219.10284 215000
END IONS

BEGIN IONS
SCANS=286
PEPMASS=219.1344
MSLEVEL=2
CHARGE=1+
RTINMINUTES=0.8068123
ION=[M+H]+
54.29342 1063
54.80049 1244
55.93526 4916
56.96551 5164
60.04498 22626
65.10498 1285
65.69141 1199
66.20345 1047
66.53682 1131
66.79187 1137
67.05463 1377
67.71414 1067
68.04942 1272
73.02892 3050
84.96027 8406
86.09669 14854
86.51436 1315
92.02995 1376
98.97536 2063
110.97592 1679
116.98582 1563
128.98654 2079
132.10121 11381
134.99852 1417
139.821 1577
144.98114 1346
154.90123 3783
162.99348 1556
172.95158 5423
173.12828 6632
190.98738 2061
200.97401 1959
201.12273 1473
208.95486 2328
218.98299 5822
219.13368 3922
END IONS

BEGIN IONS
SCANS=287
PEPMASS=219.1497
MSLEVEL=2
CHARGE=1+
RTINMINUTES=2.260531
ION=[M+H]+
53.0394 1686
55.05494 2016
56.96549 6500
64.84316 1535
67.05461 1438
72.08113 48527
73.02907 8604
84.96026 17132
89.1076 5034
90.94756 1534
95.04914 3298
98.97533 1795
102.97028 2863
103.05462 76764
129.0699 1568
131.04936 385060
132.05261 2306
134.99846 3805
136.9308 1845
148.07484 1992
148.09706 2198
154.90118 4995
154.94142 4464
162.99342 2231
172.95226 11102
174.06798 4145
187.89833 1524
189.09132 4879
190.98732 3278
200.97394 3025
202.12189 127720
208.95479 6341
218.91223 1914
218.98291 11192
219.10284 5711
219.14899 56111
219.21056 2598
END IONS

BEGIN IONS
SCANS=297
PEPMASS=220.1177
MSLEVEL=2
CHARGE=1+
RTINMINUTES=0.6895142
ION=[M+H]+
53.00311 3401
55.05492 15875
56.01386 9781
56.96545 4438
57.07041 119535
59.04989 102533
60.04491 5027
61.02911 4923
65.0392 5171
67.05505 106779
69.07023 89333
70.02916 124572
72.04498 183324
73.02884 101174
73.06557 5752
74.0239 26575
74.09709 2696
79.05479 5197
81.07002 7467
83.04978 24557
84.96012 5048
85.0285 2929
85.06493 188542
86.09674 36416
87.08105 36243
90.03708 2825
90.05569 1824640
90.18556 3592
91.05866 4220
95.04993 119579
96.08139 35217
98.02387 193807
98.97527 3148
99.08089 4909
100.04016 30639
103.07534 133142
112.07595 12611
113.05951 44307
114.09165 2975
116.03494 283061
124.07603 298135
130.08698 8315
131.00092 3804
131.07053 21291
132.10149 3581
137.06 2770
138.09163 2481
142.08598 112835
148.09717 8968
154.08688 2582
156.1022 16441
160.09738 33457
166.08635 37570
172.09586 4919
174.11124 34989
184.09673 327019
202.10811 473484
203.10944 4002
220.11827 672223
END IONS

BEGIN IONS
SCANS=298
PEPMASS=220.1178
MSLEVEL=2
CHARGE=1+
RTINMINUTES=2.269867
ION=[M+H]+
56.9655 2536
58.06601 3832
73.02892 198228
76.98875 1295
84.96022 25570
89.89632 1522
91.05462 2034
92.0358 1542
96.89691 1361
102.0919 6112
102.97031 5803
120.98117 2011
128.95041 1490
137.99789 1881
139.1413 1345
148.09711 39385
155.93407 2747
161.05875 3482
161.0956 5481
188.58186 1439
193.19452 1428
196.93358 2350
219.98537 1647
220.1185 59301
220.16808 2417
220.20526 1645
END IONS

BEGIN IONS
SCANS=348
PEPMASS=223.9883
MSLEVEL=2
CHARGE=1+
RTINMINUTES=4.41425
ION=[M+H]+
51.94073 3462
54.72246 1278
55.93526 4140
56.96551 1474
58.06601 2387
60.08162 1521
64.59083 1445
67.93561 3263
69.04527 1233
79.05486 5230
83.93046 3562
84.93791 4531
84.9602 3235
91.05462 3794
93.07035 17663
96.69817 1509
96.9376 11264
102.94836 19724
113.96355 3528
114.30706 1424
114.94836 15678
116.98821 1430
118.94357 1895
119.95152 3483
121.06452 4167
125.96426 2223
130.94273 2507
131.07928 1381
131.95195 1787
131.97496 1738
132.95821 21176
134.9985 5395
136.93083 1493
137.96382 16880
140.95065 2612
141.95926 3771
142.96732 3464
149.9626 1713
153.00958 3225
153.9577 6374
154.94145 2235
155.97447 48074
156.98277 9668
159.94604 9303
162.99353 8592
165.05582 4986
172.95157 4324
172.97746 3202
174.99333 7518
177.95694 33991
182.96263 7124
183.91232 2355
190.9893 10172
192.48077 1315
200.28394 1447
200.97365 43002
201.92322 3819
218.98306 20978
224.12773 19251
END IONS

BEGIN IONS
SCANS=350
PEPMASS=223.9888
MSLEVEL=2
CHARGE=1+
RTINMINUTES=0.3863392
ION=[M+H]+
51.94075 9748
55.93491 7213
58.066 3128
60.54054 1560
67.9356 5158
68.94361 2519
72.93724 1902
79.05486 5540
83.93051 7318
84.93791 10088
85.94622 4479
90.94839 2165
91.05461 4108
92.02993 1701
93.07039 16191
94.00483 1604
95.04916 1489
96.93757 19229
101.94039 4928
102.94843 43379
113.96354 5478
114.94839 43825
118.94356 6224
119.95103 8839
120.95844 5093
121.06451 5809
125.96425 5567
126.97197 2838
130.94272 4859
131.9505 4300
132.95827 54131
134.99849 5298
137.96388 52362
138.97174 3243
140.95064 5473
141.95947 7792
142.9673 4602
149.96085 3457
153.95798 14325
155.97452 142916
156.98306 32565
159.94565 21302
159.96889 2771
162.99345 5388
165.05379 5941
172.95155 3109
172.97743 2448
174.99283 19859
177.95694 92402
178.99075 2584
182.96246 26516
183.91231 2831
190.98985 6441
193.00362 2630
200.97365 109161
201.09834 2434
201.92319 4138
218.98267 12327
219.10902 1405
224.06456 4212
224.12831 24375
END IONS

BEGIN IONS
SCANS=362
PEPMASS=224.1282
MSLEVEL=2
CHARGE=1+
RTINMINUTES=1.166487
ION=[M+H]+
50.01567 6554
53.00274 8540
58.06553 5770
65.03877 51135
82.23312 5327
83.93038 6366
86.09675 13636
92.02985 11942
93.03369 12175
93.07006 25321
96.93845 14420
102.9484 16243
108.04019 5496
111.04433 43464
114.94836 14865
121.02901 4394874
122.03169 23189
132.95966 14468
137.96394 20848
144.53824 5306
155.97455 52845
156.9828 6718
159.94571 5339
165.05363 10717342
165.37997 10470
166.05777 81420
174.99298 6521
177.95485 33002
182.96008 9408
200.97116 46207
224.12802 1242745
END IONS

BEGIN IONS
SCANS=369
PEPMASS=225.0431
MSLEVEL=2
CHARGE=1+
RTINMINUTES=0.6925238
ION=[M+H]+
56.96551 2075
57.29071 1269
59.68602 1158
60.08162 1439
67.05463 1299
69.82291 1353
79.05487 1492
80.43685 1169
84.96021 3453
91.99228 1208
93.0704 3158
94.07318 1467
97.93752 1970
99.83648 1358
100.16182 1478
102.94851 3834
103.94852 2003
108.81459 1937
113.96356 1891
114.94849 2020
115.9486 4314
130.15887 20552
132.95979 2795
133.9583 6195
137.9641 2287
138.96555 5170
154.96159 1605
155.97473 6117
156.69234 1610
156.97516 15638
157.98399 2908
160.94637 1591
167.4613 1404
175.99431 2298
177.95724 3023
178.95685 10717
183.96202 3817
191.99023 2390
196.93361 2972
200.97401 2303
201.97206 17574
219.98538 5116
220.90746 2204
224.92604 3012
225.04372 11753
225.13097 2502
END IONS

BEGIN IONS
SCANS=388
PEPMASS=225.9757
MSLEVEL=2
CHARGE=1+
RTINMINUTES=5.0201
ION=[M+H]+
55.05503 16031
56.9656 9615
57.07053 8930
58.06559 1898
60.04504 11276
67.05463 3264
69.0704 20579
71.04971 2025
71.08607 4435
72.04506 1505
72.08104 2238
73.04727 1317
78.04784 1500
79.05486 1933
81.0701 3786
83.08585 13024
84.96009 7300
85.1015 1491
93.03719 1737
95.08609 4003
97.10178 9381
107.08585 1883
108.84796 1322
109.10154 1791
111.11688 5093
116.94742 1652
121.95002 1450
126.9557 1545
136.99622 4856
143.99762 1598
155.00734 1646
155.08607 1313
157.97267 2960
159.03265 1453
161.94453 2170
162.00711 2636
164.99147 3807
166.83815 1514
174.90096 3701
174.97559 1809
177.04204 1461
180.17549 1867
184.20604 35284
192.9122 17077
192.98582 4654
202.89561 5684
202.9724 2842
203.02177 3063
210.9229 10366
220.90712 19296
220.98149 12636
225.04126 1565
226.04367 4035
226.09848 3348
226.15977 1825
226.17912 6005
226.21782 56209
END IONS

BEGIN IONS
SCANS=396
PEPMASS=226.1443
MSLEVEL=2
CHARGE=1+
RTINMINUTES=1.833888
ION=[M+H]+
53.93959 3148
55.05503 13477
55.93486 1255
56.96557 8656
68.05009 22304
70.10099 1183
72.93784 1249
80.05025 2859
81.0701 3131
82.06591 73759
83.04994 26987
84.08091 3176
84.9602 5279
89.03905 2920
108.08096 20002
110.65392 1514
122.50373 1352
126.09188 94711
126.9557 1494
135.04315 1521
143.00137 1780
145.0275 2436
161.01222 1539
161.94453 2464
163.03909 16888
164.99348 1683
174.90096 3639
184.96962 2035
192.91191 14233
202.89561 4015
202.93401 2379
202.96965 2292
208.13216 5088
210.92293 12138
215.0381 1397
220.90724 13746
220.98221 3382
226.14366 49666
END IONS

BEGIN IONS
SCANS=397
PEPMASS=226.1556
MSLEVEL=2
CHARGE=1+
RTINMINUTES=0.5412623
ION=[M+H]+
55.93526 1639
56.96551 3186
69.03439 1663
70.06594 35574
72.93784 5632
84.08091 28917
85.08438 3064
87.81497 1385
90.9484 4885
92.03664 1604
104.66797 1230
106.58727 1345
108.81243 1584
112.07631 2515
113.96355 5395
119.01867 3137
125.07059 52388
128.96291 3823
129.10333 1839
131.01952 1579
131.97496 1772
132.95833 1689
146.97356 1774
153.06526 2036
154.07446 8235
156.95871 2342
156.97549 1823
174.96899 3487
174.98436 3035
181.13365 10848
184.95291 5664
184.96962 3616
192.90956 1756
201.42607 1356
202.96417 2888
209.12962 106651
220.90744 1604
225.97922 1615
226.04369 2237
226.06947 1651
226.15652 76440
END IONS

BEGIN IONS
SCANS=399
PEPMASS=226.1799
MSLEVEL=2
CHARGE=1+
RTINMINUTES=2.269867
ION=[M+H]+
51.37934 1279
53.93959 4210
55.01854 2167
55.05507 18859
55.93526 1737
56.96558 8172
57.03408 1636
57.0706 8051
57.72587 1438
58.06559 1685
60.04496 3439
64.69781 1507
67.05478 12755
69.07045 15074
70.95833 1441
71.08607 3546
72.08104 2098
76.46029 1473
76.58601 1235
79.05516 7474
81.07027 17169
83.08588 21596
84.96029 20240
85.06503 1531
86.06046 3011
86.09682 3107
88.95304 2238
90.94839 1715
91.05462 2025
93.07039 6438
95.0861 14116
96.0815 1992
97.06525 6561
97.10179 10543
98.06081 1455
99.08097 1423
100.07629 4554
102.9485 1884
102.9703 5528
103.93945 3722
104.94683 1528
107.08611 11361
109.10153 2107
110.09626 2746
111.08022 3312
111.11687 2104
111.96834 1670
114.09174 3799
114.95548 1880
116.94621 1570
116.97261 3922
117.97987 1942
121.10143 9998
121.95129 1601
124.11159 4635
125.09579 2485
126.9557 3631
131.08498 3484
134.95685 1668
135.1161 1864
136.9962 3063
138.12869 2271
143.99597 2216
150.68636 1589
155.00732 2082
155.06226 1542
156.97362 2084
157.97267 3554
161.94452 5767
161.96994 3639
162.0074 8260
163.14745 8885
164.99147 2198
166.88925 1704
167.95157 1747
169.82312 1346
173.13292 4128
174.14647 1525
174.90096 2913
179.95546 3966
180.17546 25631
181.15904 4425
182.00618 1544
184.20601 3846
184.96007 2296
185.01257 1400
190.15887 1965
190.46269 1487
192.91208 12670
192.95023 2490
192.98582 4903
193.90968 1443
197.99954 1539
198.18466 3723
198.8772 1748
202.8956 3625
202.97238 5031
208.16862 8032
210.92284 10483
220.90701 15246
220.98183 10965
221.90741 2553
225.65089 5038
225.99532 4964
226.09848 1576
226.17915 53364
226.21657 9353
226.25334 2188
END IONS

BEGIN IONS
SCANS=402
PEPMASS=226.2164
MSLEVEL=2
CHARGE=1+
RTINMINUTES=3.423183
ION=[M+H]+
53.93958 2736
55.05503 34777
55.93486 1626
56.96553 8756
57.0705 8459
58.06558 4450
60.04504 36552
67.05515 3315
69.0704 41987
71.08607 3999
72.08103 3491
72.23103 1417
81.07009 3163
83.08582 26494
84.9603 13166
85.10224 2393
86.06046 3372
88.95303 1504
91.05379 1798
91.65841 1468
95.08608 1651
96.97295 1484
97.0654 1615
97.10197 14188
102.9703 2701
105.00396 1417
107.08585 1869
111.11695 6710
125.13163 1771
134.09695 1517
136.9962 4906
139.96379 1409
143.9976 2602
146.9803 1411
155.00732 2131
156.97362 1956
157.97267 2196
161.94452 3152
162.0071 3842
164.99146 6336
174.90096 4502
179.95546 2192
180.17548 2148
182.00618 2031
184.20605 92410
187.35718 1653
192.91219 13637
192.98567 8385
202.8956 3352
202.97238 5131
203.02451 2377
210.92307 7429
220.90709 13747
220.98155 15330
225.99532 2317
226.17911 4918
226.21779 202082
226.25334 6287
END IONS

BEGIN IONS
SCANS=407
PEPMASS=226.5466
MSLEVEL=2
CHARGE=2+
RTINMINUTES=1.428814
ION=[M+2H]2+
56.96552 99879
63.02359 2188
65.03924 2062
67.0546 4911
74.97607 3946
79.05484 7493
81.07008 2088
83.04981 1868
84.96017 5185
86.0968 2297
89.03906 50184
90.04199 3553
95.04926 9611
98.97532 4331
100.11236 3983
102.01559 3822
107.04932 9449
111.02025 7176
111.04466 3661
113.52282 3967
115.00691 2730
117.03388 50290
118.03699 2270
119.00755 2943
121.02905 8184
122.5283 8994
123.012 5108
124.99094 23902
127.00724 3459
128.0123 20475
128.51396 2129
131.00099 3846
134.03656 1936
135.0446 102602
136.04715 7807
137.017 9975
139.00591 4965
139.03856 3710
141.02161 12517
143.00139 66664
144.98108 4357
145.0291 69149
146.0316 5982
149.0108 3049
151.00615 6935
152.98621 6938
157.01649 3418
159.03256 9364
161.01215 39711
163.03882 662643
164.04259 63101
167.00201 9156
169.01775 31376
170.99623 29176
174.02441 5418
179.02252 2009
181.04802 4013
183.03065 4804
185.01233 34273
186.01434 3016
186.99036 2740
187.02661 29314
188.02298 5566
189.00734 35170
192.03558 3041
194.9976 5994
197.02744 13876
197.52994 2236
203.02155 18218
205.00073 3148
206.03462 15833
206.53499 2697
207.01726 2590
211.02718 2157
213.00653 43302
214.00981 3162
215.03825 21845
215.54144 5100
218.99521 4942
221.032 4480
224.04225 5157
END IONS

BEGIN IONS
SCANS=414
PEPMASS=227.1063
MSLEVEL=2
CHARGE=1+
RTINMINUTES=3.498737
ION=[M+H]+
51.22112 1140
54.48097 1012
55.01855 3199
55.05495 3238
55.64592 1153
55.93526 1475
56.96551 1797
59.44357 1242
62.95911 1375
71.96914 1416
78.88247 1578
80.94976 1328
81.03411 4195
84.9602 3644
90.9484 2149
91.05463 3328
95.04916 2837
100.11239 1653
104.35178 1320
105.07034 1769
107.94982 1350
111.26146 1609
112.512 1545
115.05376 1434
128.95041 2440
129.06995 3122
131.04941 4132
131.08496 8373
142.07806 1604
143.08575 2336
145.06396 2996
146.96172 1685
159.08022 2633
163.94107 4912
165.0699 1789
166.07832 2819
176.93484 3693
181.10124 3074
185.06033 2018
186.95648 1740
194.94344 2195
199.11153 3346
204.92905 8452
209.09531 1835
213.36101 1413
221.90428 2669
227.10793 16292
227.17618 1647
END IONS

BEGIN IONS
SCANS=428
PEPMASS=227.9828
MSLEVEL=2
CHARGE=1+
RTINMINUTES=0.8092333
ION=[M+H]+
55.05495 1738
55.93518 64238
56.94308 3562
57.07039 8222
57.62782 1272
60.04496 1639
70.95889 1665
71.08607 5465
71.92977 5388
72.93769 13301
73.94492 2122
74.95332 4335
84.96019 4359
88.96896 6222
89.9408 2276
90.9482 34175
92.03077 2020
94.48736 1585
95.08608 1723
95.5557 1592
97.33628 1354
105.9346 26722
106.94304 1642
107.9504 6703
108.95899 3555
113.96313 10001
116.14404 13150
118.94321 16552
118.96818 1999
123.94492 15451
125.96157 5111
128.95009 45396
131.97495 2403
133.13008 1294
135.94498 19940
136.9536 10875
141.95924 4351
145.9279 1442
146.02995 3439
146.96126 18419
153.95647 6109
154.90121 5133
159.97081 3750
160.9173 1837
163.94055 89401
176.93259 4320
181.94981 30330
185.08897 1387
186.95592 36948
194.94342 4839
204.92749 12196
204.96599 7179
222.93944 2723
227.9446 3830
228.19621 3478
228.23352 6812
228.26747 39422
END IONS

BEGIN IONS
SCANS=430
PEPMASS=227.9829
MSLEVEL=2
CHARGE=1+
RTINMINUTES=1.633278
ION=[M+H]+
55.93523 229300
56.94299 14616
57.07045 4691
69.07029 2123
70.95832 5496
71.08606 2623
71.92979 16994
72.93776 44839
73.94549 10765
74.95325 17667
84.96017 2315
88.93233 2191
88.96893 17384
89.93981 9641
90.94834 118544
91.95627 3341
92.03075 2582
100.93259 2788
100.95663 2520
105.93475 104430
106.94302 4892
106.9787 2305
107.9508 26925
108.95811 10875
113.96353 53142
116.14422 3733
116.95219 6343
117.93488 4736
117.95918 4743
118.03456 2424
118.94231 60186
118.9677 7928
119.97505 9155
123.94513 65076
124.95256 1865
125.96172 14984
128.95039 167885
130.15886 2305
130.96687 4575
131.97453 9352
135.94519 75206
136.95363 34430
141.95912 19648
144.27663 1861
145.92906 9496
146.02994 2394
146.96165 63635
148.9763 4011
153.95636 23541
158.96034 2256
159.9687 9970
160.91728 2779
163.94095 314312
169.97643 5012
176.93257 3929
181.95021 100064
186.95638 136427
191.93468 1874
204.92891 9630
204.96678 18791
222.93941 2106
227.94456 2855
228.23215 4684
228.2675 13921
END IONS

BEGIN IONS
SCANS=431
PEPMASS=227.983
MSLEVEL=2
CHARGE=1+
RTINMINUTES=0.442075
ION=[M+H]+
55.93493 174513
56.94272 13886
57.07045 4433
70.95889 2905
71.08606 2922
71.92983 14723
72.93787 37990
73.94566 8633
74.95323 13821
88.93234 2523
88.96903 15402
89.93998 4875
90.94841 94783
105.93483 81068
106.94303 4275
107.95096 16389
108.95886 7351
113.96358 54017
113.97623 2209
116.14288 8579
116.95206 9260
117.93488 2695
117.95918 4960
118.9424 47140
118.96695 11578
119.97537 10532
123.94519 45736
124.95389 2663
125.96156 11531
128.95044 161571
130.15887 6838
130.96687 5459
131.97324 10446
134.96129 3298
135.94528 60779
136.9536 23556
141.95932 25909
141.98329 2136
145.92958 8214
145.95465 3632
146.96169 68423
148.97632 4955
153.95644 20138
158.96225 3721
159.96877 19287
160.91728 2107
163.94101 288172
163.96294 12028
169.97644 2133
176.93257 1998
176.97276 2607
181.95026 91385
186.95638 128785
191.93469 1799
194.94339 1863
204.92839 5018
204.9675 15678
223.07524 2785
227.94456 2882
228.23215 4792
228.26813 21056
END IONS

BEGIN IONS
SCANS=432
PEPMASS=227.9834
MSLEVEL=2
CHARGE=1+
RTINMINUTES=7.369283
ION=[M+H]+
50.05936 1471
55.93494 61025
56.94308 3745
56.9655 2414
57.07051 20132
71.08606 14153
71.92976 4728
72.93787 14293
73.94553 1770
74.95332 4389
84.96019 4979
85.10149 2200
86.99338 1914
88.96896 4938
89.93999 1877
90.9485 30681
105.93484 30393
107.95111 8249
108.95898 3122
113.96349 16099
116.14309 29330
118.94244 19017
123.94525 20051
124.9539 1472
125.96157 6197
128.95049 57274
130.96689 3091
131.97495 2722
135.94525 18705
136.95392 11642
141.95764 5826
144.17479 1555
145.92958 4206
146.02995 3163
146.96199 22297
148.97806 2183
153.95653 7005
154.90108 8516
158.96227 1880
159.96889 4032
163.94109 97974
176.93259 6406
181.95042 32366
186.95659 38872
194.94386 7060
199.99387 1650
204.92914 14693
204.96666 7334
222.93944 4588
227.9446 5534
228.23218 4981
228.26814 117648
END IONS

BEGIN IONS
SCANS=440
PEPMASS=228.2677
MSLEVEL=2
CHARGE=1+
RTINMINUTES=6.668857
ION=[M+H]+
53.00314 2896
54.18502 1372
55.93523 8219
56.96548 1911
57.07045 71900
58.21442 1519
71.08604 44725
72.93781 3349
84.96016 4926
85.10147 5403
86.99335 1764
87.61545 1489
88.55882 1415
90.94836 3101
97.44747 1514
105.0029 1830
105.93475 2220
113.9635 2447
114.12755 3954
116.143 247218
118.94352 2254
123.94514 1841
128.95035 4937
135.94518 2705
144.17474 1613
146.96165 3345
154.90105 49737
163.94087 10545
172.95149 3392
176.93268 8320
178.94756 2030
181.95023 3577
186.22145 2091
186.9176 1942
186.95639 3105
189.00993 1616
194.94334 4947
195.94374 1961
200.91988 1788
203.85017 1651
204.92813 16289
205.92818 4502
210.2211 1708
218.91528 2337
219.01978 1610
222.93936 2878
227.94452 6826
228.2321 12066
228.26802 319486
END IONS

BEGIN IONS
SCANS=441
PEPMASS=228.2678
MSLEVEL=2
CHARGE=1+
RTINMINUTES=5.1029
ION=[M+H]+
55.05494 1873
55.93498 13207
56.9655 4139
57.07054 37192
71.0862 21725
72.93784 3832
84.9603 7385
85.10149 3588
86.99338 1932
90.9484 10175
102.1281 1493
102.97029 2173
105.00395 3572
105.93478 5150
113.96354 3472
116.14311 85752
118.94233 2398
119.74492 1420
123.94518 2441
125.96156 1525
127.26562 1545
128.95016 11898
129.87762 1526
135.94522 2938
136.95363 2062
137.41237 1426
146.9617 3386
149.01256 2416
154.90111 53657
154.94144 3724
155.9747 1496
162.99345 1795
163.94096 16428
164.08856 2097
172.95154 4874
176.9326 13573
176.97278 1717
181.95029 6230
186.2215 3861
186.91766 1849
186.95607 7573
190.91727 1594
194.94347 9921
195.9438 2113
200.91994 2755
204.92851 30761
205.92743 7064
211.91982 1629
222.90471 1859
222.93924 7192
223.94054 1748
227.94406 18425
228.23216 8599
228.26814 170029
END IONS

BEGIN IONS
SCANS=442
PEPMASS=228.2679
MSLEVEL=2
CHARGE=1+
RTINMINUTES=4.651012
ION=[M+H]+
55.93501 13124
56.96549 4158
57.07052 26785
57.66351 1473
61.79329 1375
71.0861 14152
72.93783 3191
73.94492 1483
84.9603 11203
85.10149 1927
86.99337 2720
88.07624 1494
90.94849 6954
92.83915 1263
97.91819 1412
102.12808 1877
105.00292 1934
105.93476 4447
113.96352 3444
116.14312 64994
118.94354 2021
123.94517 2742
128.9503 8969
131.00101 2479
135.94521 2871
140.95221 1611
146.96169 1903
149.0108 2493
154.9012 54753
154.94142 2924
160.93858 1661
163.94102 16840
172.91054 2509
172.95186 8214
176.93268 12805
177.93242 1937
178.94986 2868
181.95026 4364
186.22156 12372
186.91763 1469
186.95642 5781
189.00996 1912
190.9623 1949
194.94325 8072
204.92828 33122
204.96735 2416
205.92732 6459
222.9386 7716
223.94051 1681
227.9447 20634
228.23215 7065
228.26811 150195
END IONS

BEGIN IONS
SCANS=445
PEPMASS=228.2682
MSLEVEL=2
CHARGE=1+
RTINMINUTES=6.447736
ION=[M+H]+
53.00278 1862
55.05494 2023
55.93499 20839
56.94308 2310
56.9655 2357
57.07054 54779
58.06558 3315
71.08617 37287
72.93784 3550
84.96046 8438
85.10149 5573
86.99338 1907
89.93999 1516
90.94756 11247
92.03663 1994
92.32626 1507
105.00293 3811
105.93478 6338
107.95087 1808
108.80703 1789
113.96354 5451
114.12758 2260
116.14317 179875
118.94233 4527
123.9454 7752
128.95036 19337
135.94522 6589
136.95363 3214
146.9617 5470
149.01256 3862
153.95647 1588
154.90123 44214
154.94144 2389
156.67555 1600
159.96887 2060
163.94099 31646
172.91272 1751
172.95154 5415
176.9328 10135
177.93469 2446
178.94987 3092
181.95052 12863
186.2215 3266
186.95636 13691
189.00999 1654
190.93228 2336
194.94308 8492
204.92842 34643
204.97015 2748
205.92824 6073
222.93979 7128
223.94054 1946
227.94389 15507
228.23216 11553
228.26813 257102
END IONS

BEGIN IONS
SCANS=446
PEPMASS=228.2682
MSLEVEL=2
CHARGE=1+
RTINMINUTES=3.562417
ION=[M+H]+
51.94072 2245
55.93488 7682
56.96548 3499
57.07055 20963
58.06557 2158
69.07028 1298
71.08622 10350
72.93781 3152
74.95329 1287
84.96026 9639
85.10147 3151
90.94836 3226
99.9406 1385
102.97027 1527
105.93475 3090
113.96351 1693
114.2711 1591
116.14307 31337
118.9423 1953
121.59055 1623
123.94515 1840
124.37821 1581
128.14302 1594
128.95076 6601
134.99846 1959
135.94519 2055
136.93079 2027
146.96167 1795
149.01251 3352
154.90115 61158
154.94141 3520
155.41078 1303
162.99341 1722
163.94087 10129
168.90735 1343
172.91267 2101
172.95157 8400
176.93271 12835
181.95024 4820
186.2218 9777
186.95641 3903
189.00993 2016
190.93472 2357
194.94312 9565
204.92827 28145
205.92818 4701
218.91528 2011
219.01978 1913
219.63907 1415
222.9397 7284
223.0752 2812
227.94492 13250
228.19614 2472
228.2321 8494
228.26808 124379
END IONS

BEGIN IONS
SCANS=448
PEPMASS=228.2684
MSLEVEL=2
CHARGE=1+
RTINMINUTES=0.2765833
ION=[M+H]+
50.47787 1083
51.94072 2362
55.93485 5105
56.9655 2568
57.07055 9324
59.98013 1119
66.6724 1155
71.08606 6297
84.96037 11092
86.45864 1398
88.07624 1897
90.94838 4173
97.09261 1310
102.97028 1401
105.00292 1891
105.93477 2202
108.81564 1695
114.43698 1354
116.14306 15543
127.16489 1323
128.95038 2633
131.00101 1343
132.9583 1828
138.56393 1274
154.90121 67012
155.97469 3851
162.92043 1916
163.94087 7148
172.95152 4962
176.93257 5829
177.95718 1831
181.95027 2354
186.95644 2062
190.91475 2369
194.94339 4332
200.97125 2297
204.92822 13302
205.93102 2427
205.98709 1937
218.91533 2029
222.93941 2439
227.9453 6739
228.23547 7381
228.26814 58351
END IONS

BEGIN IONS
SCANS=449
PEPMASS=228.2684
MSLEVEL=2
CHARGE=1+
RTINMINUTES=6.997717
ION=[M+H]+
53.00278 2439
55.05494 2228
55.93526 16932
56.9655 2720
57.07047 89534
71.08607 53423
72.93783 3559
84.96034 7584
85.10144 9065
86.99337 1738
88.96894 1752
90.94823 9938
102.97028 2498
105.00292 3552
105.93456 8969
107.95086 3473
113.96353 3832
114.12757 3727
116.14301 320297
118.94231 6041
123.94518 5101
128.95039 13841
135.94521 6855
136.95361 1642
146.96169 5117
149.01254 2234
150.76181 1604
154.90109 47810
154.94142 3517
156.63835 1783
162.99344 2014
163.94089 20832
172.95152 6383
176.93224 11362
181.95064 7863
186.22148 2887
186.95546 8183
189.00996 3829
194.94418 7858
195.94379 2062
200.91991 2309
204.92831 35938
204.96735 2901
205.92805 7777
218.91533 3329
222.93982 7977
223.94052 2122
227.94481 16781
228.23215 10614
228.26805 413863
END IONS

BEGIN IONS
SCANS=450
PEPMASS=228.2687
MSLEVEL=2
CHARGE=1+
RTINMINUTES=7.415133
ION=[M+H]+
51.94069 2066
53.00311 4344
55.93524 10189
56.96545 3994
57.07045 87681
71.086 59369
84.9601 16236
85.10143 10499
86.9933 2433
90.94831 3936
92.03069 2307
102.9712 3498
105.00387 3169
105.93468 3226
113.96344 3635
114.12749 3226
116.14295 350431
118.94346 2142
123.94508 2115
128.95029 6566
135.9451 2311
144.17465 1936
146.96158 2987
154.90103 56906
154.94131 3439
162.99529 2922
163.94086 12999
172.95099 7839
176.93253 13045
181.95013 4046
186.22134 1624
186.9175 2115
186.9563 4024
189.00983 3099
190.93462 1899
190.96214 3176
194.94292 8650
195.94363 2180
204.9283 29618
205.93086 5653
218.91516 2141
222.93976 9458
223.07507 2197
223.93716 2420
227.94469 18417
228.26797 487509
END IONS

BEGIN IONS
SCANS=451
PEPMASS=228.2688
MSLEVEL=2
CHARGE=1+
RTINMINUTES=2.117617
ION=[M+H]+
55.93521 5169
56.96545 1962
57.07046 11842
71.08614 11782
84.96034 9110
86.99331 2004
89.38104 1303
90.94832 3317
102.12801 2309
102.9712 1832
105.93469 1729
116.1431 20714
118.09167 1367
128.95168 3247
136.95351 2180
146.96158 1667
149.01244 1954
154.90114 51056
154.94131 1723
162.99332 2032
163.94102 6874
172.91042 1717
172.95151 8519
176.93263 7840
181.95013 4126
186.22136 6144
186.9563 2926
187.91776 1932
189.00984 2164
194.94325 4778
198.42024 1474
200.91977 1730
204.92813 22532
205.92807 4866
208.92601 1716
219.87689 1537
222.93925 5885
227.94385 9997
228.23198 5136
228.26797 91370
END IONS

BEGIN IONS
SCANS=452
PEPMASS=228.2689
MSLEVEL=2
CHARGE=1+
RTINMINUTES=7.237291
ION=[M+H]+
51.94072 1938
53.00277 4653
55.93524 12723
56.96549 4529
57.07047 96712
69.07083 2022
71.08604 59692
72.93782 1879
84.96018 10393
85.10139 8788
90.94845 7728
92.03075 2405
102.97027 2960
105.00393 2019
105.93475 4297
113.96352 2856
114.12756 3187
116.14301 364639
117.14677 2572
123.94516 2594
128.14302 2067
128.95036 6579
135.94519 2703
146.96167 3960
149.01253 2716
154.90105 57335
154.94141 4224
162.99341 1969
163.94087 16188
172.95117 10232
176.93228 13529
177.93465 2862
178.94983 2377
181.95024 3351
186.95641 4591
189.00995 3534
190.96227 1865
194.94334 11754
195.29755 1733
204.92825 33295
205.93098 5177
218.9153 1782
222.93938 6134
227.94432 15019
228.23212 11745
228.26804 455145
END IONS

BEGIN IONS
SCANS=453
PEPMASS=228.2689
MSLEVEL=2
CHARGE=1+
RTINMINUTES=7.1762
ION=[M+H]+
53.00278 2675
55.93526 25829
56.9655 3377
57.07047 65190
71.08606 44510
71.92976 2707
72.93783 5791
84.96018 6641
85.10147 7515
90.94837 12199
102.97128 2924
105.00293 2928
105.93493 11140
107.95086 2477
113.96353 6437
114.12873 2088
116.14305 261455
118.94232 5982
123.94518 6140
125.96022 1824
128.9505 17970
135.94504 7388
136.95361 3758
146.96237 8280
149.01254 3282
154.90118 41250
155.97469 2224
163.94095 32885
172.95154 5087
176.93434 12945
177.93468 2850
178.94986 2916
181.94989 13058
186.95634 15412
190.93477 1889
194.94264 9964
195.94379 2613
204.92828 37331
205.92796 8077
217.9599 1752
222.93909 9267
227.94446 22590
228.23216 9203
228.26814 350766
END IONS

BEGIN IONS
SCANS=454
PEPMASS=228.269
MSLEVEL=2
CHARGE=1+
RTINMINUTES=0.5233854
ION=[M+H]+
53.00278 3006
55.05494 5641
55.93495 62093
56.9428 9284
57.07055 85276
58.06564 8102
60.04451 2391
69.07029 5264
70.95832 3557
71.08614 57697
71.92976 3811
72.93787 30614
73.94552 3494
74.9533 3477
77.94132 2148
81.07078 3628
83.08573 2543
84.96017 3911
85.10149 5367
88.96903 10681
89.93998 2008
90.94768 50251
93.03632 3140
95.08607 3689
99.08096 2437
100.95664 2616
102.94849 5166
105.93497 19894
106.94302 2291
107.95056 8047
108.95789 6066
109.06586 2125
109.10152 2699
113.96364 89366
114.12757 2771
114.94845 1832
116.14315 139214
116.95238 11522
117.95918 7385
118.03456 4287
118.94225 20197
118.96712 19808
119.97537 18439
120.95844 2358
123.94538 13379
125.96156 4516
128.14323 10269
128.95047 91686
130.96687 6788
131.95049 3658
131.97382 16683
132.9583 3791
134.96129 5996
135.94505 13970
135.97076 2083
136.95406 14165
137.96405 2547
141.95924 71648
141.98329 2894
142.98999 3957
144.17313 2572
145.95465 3189
146.03018 7542
146.96178 36840
148.97632 6110
149.04533 3981
149.96083 2947
153.95645 6697
155.97456 8331
159.96883 51180
163.94109 61739
163.96432 19588
167.05562 7705
169.97644 2307
177.95494 2977
181.95012 19329
181.97588 1812
182.98605 3819
186.95648 28705
186.99313 8679
187.05588 2347
200.97395 4408
205.0648 6710
205.98709 2636
223.07524 7469
228.19618 5784
228.23215 23553
228.2681 466698
END IONS

BEGIN IONS
SCANS=455
PEPMASS=228.269
MSLEVEL=2
CHARGE=1+
RTINMINUTES=2.5263
ION=[M+H]+
51.9407 1967
55.93526 7034
56.96547 4837
57.07051 14325
57.5188 1383
71.08617 9490
84.9603 8838
90.94834 4380
102.12804 3410
102.97024 2335
105.0039 1672
105.93472 2093
114.94957 1431
116.14305 21676
118.9435 1479
120.98109 1792
128.95032 4648
134.62427 1541
135.94514 2912
144.1747 1433
146.96162 1754
149.01247 2379
154.90117 57038
154.94136 3362
162.99336 2117
163.94087 10602
172.95343 7411
176.93484 10506
181.04103 1497
181.95018 2756
185.00768 1397
186.2213 10214
186.95634 3517
187.0825 1706
190.91716 2000
194.94254 7241
199.95084 1646
204.92841 24999
205.93092 3866
209.93512 1672
218.91522 2576
222.9389 7254
223.07513 2162
227.9442 14915
228.19608 2802
228.23204 5226
228.26805 113761
END IONS

BEGIN IONS
SCANS=456
PEPMASS=228.269
MSLEVEL=2
CHARGE=1+
RTINMINUTES=1.703383
ION=[M+H]+
55.93497 9099
56.96549 4000
57.07052 16593
71.08604 9639
72.93723 2660
76.8256 1331
77.96809 1512
84.9603 9506
85.10149 1753
86.99337 1982
90.94838 4806
92.03662 1607
102.12808 2490
102.97028 2593
105.93476 4665
106.93253 1443
113.96352 1950
116.14305 21297
118.94231 2067
123.94517 1901
128.95004 7646
135.94521 3206
136.95361 1736
146.96169 3182
149.01254 1605
154.90112 50375
154.94142 1905
162.99342 1902
163.94127 10894
172.9511 7078
176.93243 10013
178.94986 2836
181.95026 3871
186.22139 9742
186.95642 5738
189.00996 2443
190.91724 1651
194.94257 8550
200.91991 2540
201.04424 1326
202.98607 1527
204.9283 27722
205.92821 5585
218.91531 2449
222.93941 5227
227.94437 10786
228.13733 2532
228.23215 6154
228.26811 94351
END IONS

BEGIN IONS
SCANS=480
PEPMASS=229.0857
MSLEVEL=2
CHARGE=1+
RTINMINUTES=2.952224
ION=[M+H]+
55.05495 2151
55.93526 1863
56.96551 3926
57.07046 5109
60.70172 1274
65.55778 1208
68.99795 1972
71.08607 3355
72.93784 1866
79.05486 2136
79.79543 1216
84.96054 7463
90.9484 2627
91.05466 18401
94.96308 1572
95.04916 2092
102.9485 3143
102.9713 1577
107.04913 46185
109.02808 1520
111.0447 3418
113.96355 2346
116.14288 8929
117.1468 1981
119.0495 15029
120.05751 4178
121.02915 3099
123.0444 1656
131.00246 1435
132.95833 1970
135.04459 33875
136.05205 3826
138.50519 1457
141.06976 1706
149.01257 2738
153.07065 3244
154.90115 46281
154.94145 4841
155.08607 2678
155.97472 4476
162.99347 3688
163.94107 2238
165.06947 9049
172.95146 10431
177.93471 2161
181.06425 1624
183.08005 6430
186.22153 5029
187.91548 2326
189.01001 3316
190.9348 2017
190.96233 3792
200.9713 2125
205.92766 7507
206.9213 1694
211.07668 4896
218.91536 1748
223.89288 1885
223.94057 2023
228.26782 29635
228.91727 2375
228.94684 3364
228.97971 6111
229.08496 53304
229.13998 13185
229.27255 18969
END IONS

BEGIN IONS
SCANS=481
PEPMASS=229.1224
MSLEVEL=2
CHARGE=1+
RTINMINUTES=5.788904
ION=[M+H]+
53.0394 1806
55.05494 2270
55.93525 2413
56.9655 4024
57.07051 17439
58.07355 1681
59.40446 1258
69.03425 7930
69.0703 1349
71.08631 7569
84.96021 11506
91.05461 2181
95.05003 2319
102.97029 1583
105.07032 2500
109.02806 4117
113.96354 1351
116.14308 44175
117.14663 9379
119.08642 3355
121.06451 4511
129.06993 1728
131.08496 3088
133.10094 2028
134.99849 2130
136.93082 1629
143.08574 5331
145.1004 2772
149.01254 3574
150.70213 1392
154.90118 61061
154.94144 6215
155.08423 2079
155.97469 3237
158.10835 5173
159.0802 3726
159.11636 1796
161.09557 2039
162.99344 4672
165.63054 1515
167.05707 1553
170.10895 2863
171.08116 2683
172.08742 4337
172.95181 14913
173.09631 15251
173.13257 9280
177.93469 3167
183.11761 2912
186.103 7895
186.2215 1870
187.11203 21537
189.01006 6747
190.91725 3243
190.93477 2776
190.96231 2922
195.9438 2704
196.08696 2852
200.91992 2366
201.09023 1809
201.12817 15336
205.92867 11542
206.92693 1794
211.11156 4832
218.91534 1877
219.01984 1647
223.94054 1921
228.26825 48475
228.91396 1587
228.94681 4116
228.97639 4809
229.04871 1902
229.07173 1974
229.12106 41403
229.23625 1916
229.27254 28950
END IONS

BEGIN IONS
SCANS=486
PEPMASS=229.1546
MSLEVEL=2
CHARGE=1+
RTINMINUTES=0.5189136
ION=[M+H]+
55.0183 47188
57.03402 17790
58.06596 512307
59.07349 119632
60.08158 664549
68.04987 70289
70.06587 2958179
71.06895 12178
72.08155 55941
72.93777 8955
84.08083 20597
86.09674 15568
94.06529 7291
96.08139 129382
97.0889 9820
98.06071 64888
100.07619 9246
113.96369 23239
114.0547 349464
114.09164 152969
116.07057 86697
116.9641 7776
118.08679 14248
124.07609 266418
126.09179 65448
132.10147 9266
142.08601 2678567
143.08885 19066
163.01698 7464
170.08154 122952
171.11232 25460
229.15399 8717226
END IONS

BEGIN IONS
SCANS=491
PEPMASS=229.2716
MSLEVEL=2
CHARGE=1+
RTINMINUTES=6.9124
ION=[M+H]+
51.94073 1522
55.05495 2140
55.93525 2980
56.9655 4110
57.07048 8882
58.07398 2738
67.65709 1221
71.08607 6067
72.08974 1900
75.79372 1301
77.81747 1417
84.96024 13538
95.31693 1327
102.94849 1687
102.9703 2524
107.3238 1516
116.14323 25199
117.14692 25620
121.06577 1560
123.13247 1466
128.61908 1361
132.95978 1469
141.18266 1221
149.01256 2065
154.90123 55999
154.94145 3799
155.9747 2777
161.09558 1695
162.99345 5076
167.02431 1489
172.91057 2200
172.952 9658
177.93469 3768
178.93172 2876
186.17331 1430
189.00999 5185
190.93478 1524
190.96231 3319
191.43628 1659
201.09294 1460
205.92824 5395
206.92693 3408
218.91534 1937
219.01985 1614
224.93561 1864
228.91725 1749
228.94354 2765
228.97639 5443
229.12436 3107
229.27249 54995
END IONS

BEGIN IONS
SCANS=492
PEPMASS=229.2722
MSLEVEL=2
CHARGE=1+
RTINMINUTES=7.514717
ION=[M+H]+
51.9407 1244
55.93522 1970
56.96547 4367
57.07056 13400
58.07394 5690
69.07026 1481
71.08606 7080
72.08912 3212
72.93779 2067
84.96024 15376
86.5349 1309
90.94752 2009
102.7476 1387
102.97123 3065
109.74203 1417
116.14302 29984
117.14679 29673
120.98109 1868
125.56551 1596
136.93074 1699
144.98268 1465
149.01247 3221
154.90112 56442
154.94116 7504
155.97461 1590
162.99336 5510
163.99474 1532
172.91046 2110
172.95134 12467
177.93459 3362
178.93161 2311
189.00989 4623
190.9622 2907
195.9437 1610
200.91982 1876
205.92746 7444
206.9268 3451
218.91522 2253
222.93614 1822
223.94041 1845
224.08034 1533
224.89708 1538
228.91383 2334
228.94341 2096
228.97955 3669
229.06831 1602
229.10449 2704
229.14069 3428
229.27234 67923
END IONS

BEGIN IONS
SCANS=501
PEPMASS=230.1864
MSLEVEL=2
CHARGE=1+
RTINMINUTES=0.4759909
ION=[M+H]+
55.0549 4249
58.06595 58615
60.04492 7631
69.07025 3675
70.06587 4050
72.04501 111794
72.08153 65051
84.08128 13784
84.96014 15290
86.09676 3076
99.09209 14257
100.07623 2772398
101.07845 11434
102.97022 3907
112.11218 11601
114.09168 252724
117.10223 5079
131.11766 27243
143.11812 8450
170.91348 5420
171.14896 24962
184.92891 2359
188.17461 6150
188.92361 6601
192.91196 3112
193.93002 2535
206.89008 6857
207.94698 2224
212.17435 19768
213.16006 85546
230.18721 1538790
END IONS

BEGIN IONS
SCANS=504
PEPMASS=230.2113
MSLEVEL=2
CHARGE=1+
RTINMINUTES=3.84194
ION=[M+H]+
55.93526 1927
56.9655 3032
57.07046 1481
64.11633 1177
65.14635 1489
69.07043 11257
72.83985 1199
73.06504 2520
73.65507 1146
79.05419 2125
79.52499 1355
83.47068 1188
84.96032 21769
92.0358 1880
93.51742 1344
99.08097 1485
102.97044 6391
115.07482 2206
116.14305 3043
120.98117 1622
128.1073 6066
134.52217 1472
164.9151 3608
174.90096 2281
190.01221 1700
192.91042 12273
196.94406 1687
200.47226 1502
206.92694 4782
210.92259 4610
212.20102 2639
220.90431 3376
224.93561 2458
229.27249 2413
229.94241 3370
230.21059 69363
END IONS

BEGIN IONS
SCANS=513
PEPMASS=230.8896
MSLEVEL=2
CHARGE=1+
RTINMINUTES=0.94589
ION=[M+H]+
52.45008 1162
55.05496 1438
56.96552 2276
57.07047 4281
60.87255 1094
61.2141 1189
65.966 1183
83.04985 1481
84.96017 10677
91.12638 1401
99.17461 1276
102.97032 2328
114.95667 1344
124.76601 1237
125.00297 1593
149.34789 1311
188.95583 1520
189.9576 1612
192.90959 3601
231.08443 1789
END IONS

BEGIN IONS
SCANS=527
PEPMASS=231.035
MSLEVEL=2
CHARGE=1+
RTINMINUTES=0.77022
ION=[M+H]+
55.05494 1812
55.93525 2922
56.9655 5176
57.03407 1638
57.07086 1596
58.99821 7082
60.0816 1481
68.98271 6119
69.03423 10257
70.06592 3781
70.99859 3092
71.04969 1768
71.06901 1337
77.00919 9942
81.03397 7441
82.99816 2230
84.96019 14978
85.01359 7396
85.02856 5621
86.99333 16647
87.008 2851
87.04419 1619
89.00876 1576
90.94838 1711
92.03076 3003
97.02905 8961
99.04449 4248
101.00863 24933
102.97028 3107
103.02468 32302
105.00388 23865
109.02914 3871
113.00829 14533
115.02448 4464
115.03969 1472
116.98579 1646
119.01853 35268
121.03442 7440
123.0146 2307
127.02491 2781
127.03849 3605
128.9879 2072
129.0031 44934
129.04071 3816
131.01936 68715
131.05507 5498
132.99756 7084
133.03395 5214
137.02966 3480
139.02303 2658
143.01862 9127
145.03384 14599
146.99719 2342
147.01396 54581
147.0513 1471
149.02946 9580
149.06604 2700
155.01849 12969
156.99757 10879
157.03494 14491
159.0136 5334
159.05165 2247
160.99202 7781
161.02948 14723
164.91508 3034
165.02361 1963
167.01814 2986
171.01324 5030
173.02888 11196
175.0081 22772
175.04565 22767
177.02414 2281
179.04044 11550
183.01424 2358
185.02901 18722
189.02477 6257
192.91235 8827
192.94766 1550
193.01886 4706
197.05156 2616
203.00484 15354
203.04037 34910
210.91965 3260
213.02437 1947
221.01643 5065
221.05046 13398
230.15752 6615
231.03152 64470
231.0835 13801
231.16101 3486
END IONS

BEGIN IONS
SCANS=535
PEPMASS=231.1378
MSLEVEL=2
CHARGE=1+
RTINMINUTES=2.128176
ION=[M+H]+
53.2839 1251
55.93486 3306
56.9655 6405
69.03428 7914
69.0703 1891
72.93784 1941
72.97744 1412
77.00476 1458
79.05486 3679
81.07009 4165
84.96017 35060
91.05461 3863
93.07038 2407
98.59073 1531
101.00863 2327
102.97032 7857
105.07033 4589
107.08585 1613
109.06479 1645
111.04469 2029
112.96958 1661
113.96469 1467
117.06986 1428
118.06499 1897
119.01988 3347
119.08642 2547
120.98116 2708
121.06451 2189
121.10116 1973
123.2414 1340
129.00319 5735
129.06993 1419
130.06456 3831
133.10094 2676
142.07803 1558
143.07437 1588
143.08574 2432
145.10207 3760
146.06009 2539
147.0141 4531
147.08006 1640
155.08606 2541
156.09309 1791
157.10054 2710
158.09711 11338
164.9171 5214
168.08171 2722
170.10896 3468
171.08116 1600
171.11725 4231
174.90094 3184
180.09291 2769
182.92738 2649
182.94382 1682
183.08003 2021
185.13196 4857
188.0695 3250
192.91167 16416
195.1165 4466
195.94641 1614
198.10529 2914
204.92841 2476
210.92258 5600
213.12721 17387
214.08708 3374
220.9043 2578
221.93248 5015
230.21384 1994
231.03284 8153
231.08437 1703
231.13739 20875
END IONS

BEGIN IONS
SCANS=537
PEPMASS=231.1701
MSLEVEL=2
CHARGE=1+
RTINMINUTES=1.175408
ION=[M+H]+
55.05502 20155
55.93486 2282
56.96558 7131
72.08161 198943
84.04508 2282
84.96014 23477
86.09668 10460
86.99339 1604
97.02913 2279
98.97535 2896
101.00883 7217
102.9703 4068
105.00294 1807
107.72038 1576
109.0983 1464
113.00832 2062
115.05492 1361
119.0185 9349
120.08122 2077
121.02908 12812
129.00304 7358
131.01952 3926
132.10149 7212
135.29506 1550
143.00136 4353
145.03578 4586
147.0141 12382
155.01831 3608
157.0352 2214
161.01222 2998
164.9151 2789
170.6194 1634
173.02925 2516
174.90096 2260
183.01427 1549
185.02928 2423
186.09142 1529
192.91139 11637
203.04099 3524
204.92842 2623
210.92259 6150
220.90742 3071
221.92935 2434
226.47626 1495
231.0316 11171
231.12103 4378
231.17053 8140
END IONS

BEGIN IONS
SCANS=538
PEPMASS=231.1703
MSLEVEL=2
CHARGE=1+
RTINMINUTES=1.028313
ION=[M+H]+
55.05505 13535
55.93485 3382
56.9655 5472
69.03383 2235
72.08163 149428
84.04507 2582
84.96006 22603
86.09681 302195
86.99337 3199
90.94756 1954
92.03662 3428
97.02912 3729
101.00851 15165
102.97028 6624
103.02482 2371
105.00394 6326
109.02914 3274
113.0083 4296
115.02448 5666
118.08701 8229
119.01868 23903
120.98116 2383
127.02355 3289
129.00307 26171
131.01933 9437
132.10158 6037
133.03395 2955
136.25093 1527
143.0192 4788
145.03384 11849
147.01395 42200
147.0513 2199
155.01791 7145
157.03519 6575
159.0136 2404
161.01221 2658
161.02965 2100
164.91708 1824
171.01537 1864
173.02922 4671
174.90092 2607
183.01189 2082
185.02925 5788
185.16553 8942
192.91187 10905
201.02261 2060
203.04095 3382
210.92256 5272
213.02437 1774
220.90739 3678
221.93246 4717
222.93942 1779
231.03438 27406
231.121 2988
231.17052 21377
END IONS

BEGIN IONS
SCANS=551
PEPMASS=232.2261
MSLEVEL=2
CHARGE=1+
RTINMINUTES=5.060456
ION=[M+H]+
51.94038 1540
53.90728 1332
55.05495 3113
55.93486 4703
56.9655 2678
57.03416 9250
58.06568 22844
69.0703 1557
72.93784 2770
81.07009 5071
83.08574 3031
84.96031 12889
88.50354 1305
90.94757 2773
99.08091 13897
100.11242 10282
102.9703 3020
105.00396 1807
113.96355 2463
114.12759 5592
116.14318 13671
128.14307 19466
148.9384 1538
155.9747 1444
158.92807 1608
165.94035 3126
166.94858 2452
167.65054 1526
173.09619 4352
176.9341 12466
181.93633 1785
182.94383 3377
183.95016 2754
194.94321 12884
204.92828 8051
208.88322 3128
208.95483 3408
209.00641 2106
209.93237 2112
214.2179 4199
214.91849 2201
221.92873 8591
222.93628 4085
226.89386 1426
229.28236 1367
231.89955 2392
232.2281 103769
END IONS

BEGIN IONS
SCANS=552
PEPMASS=232.2262
MSLEVEL=2
CHARGE=1+
RTINMINUTES=4.463233
ION=[M+H]+
55.05491 5323
55.93495 8333
56.96547 3872
57.03409 10672
57.07042 2466
58.06567 19341
62.99936 1202
69.07026 2811
71.04965 2195
71.27685 1290
72.93779 1823
78.91498 1663
81.07004 5643
84.04502 2880
84.96024 19416
92.03658 1945
95.08602 1266
99.0811 14360
102.97023 2529
112.04585 1245
114.12867 1683
116.14312 13523
120.98109 1967
121.65411 1452
126.0554 1586
128.14317 7951
139.92131 1484
155.97459 1423
165.94023 2901
166.94846 3276
173.09607 3111
176.93394 14221
181.9362 3392
182.9437 2993
183.95241 3324
193.93517 1829
194.94334 18720
204.92758 9480
208.9547 1797
209.92934 1937
214.21774 4618
221.93204 11441
222.93929 6217
232.22797 107849
END IONS

BEGIN IONS
SCANS=553
PEPMASS=232.2263
MSLEVEL=2
CHARGE=1+
RTINMINUTES=5.21358
ION=[M+H]+
55.05507 7249
55.93526 3635
56.96551 1431
57.03411 10025
57.07046 1960
58.06564 28192
70.06593 1563
70.32925 1256
79.05487 1659
79.93896 1342
81.07015 7202
83.08575 3717
84.96031 8595
92.02995 1394
95.51497 1353
99.08099 15066
107.24686 1510
114.12743 6919
116.14306 13557
128.14305 10717
148.93842 1456
166.94859 1913
173.09621 4926
176.93262 5868
179.20676 1536
181.93634 2361
183.95255 2393
192.90958 1596
193.91226 1498
194.94344 6525
204.92844 3398
205.2516 1357
208.88324 2713
208.95485 1975
209.9295 1394
214.21791 3381
221.93251 4677
222.93947 2186
229.83662 1322
232.22812 130149
END IONS

BEGIN IONS
SCANS=554
PEPMASS=232.2265
MSLEVEL=2
CHARGE=1+
RTINMINUTES=2.156751
ION=[M+H]+
55.05506 9140
56.9656 8431
57.03416 46683
57.07046 3452
64.7645 1481
69.0703 3757
72.93784 3042
79.05486 4331
81.07019 22001
83.08574 2620
84.38081 1550
89.03905 3606
91.05462 3634
91.25935 1521
99.08102 62286
104.13372 1435
116.14313 57465
116.90304 1432
117.03384 2339
127.02357 1873
128.14291 7650
145.02916 4140
145.10208 3337
169.03448 2575
173.09627 17886
177.05571 8134
183.95016 1593
187.04378 2506
194.94342 1889
200.9848 2735
204.92842 2022
214.21744 6708
215.04108 2669
221.9325 1711
223.7563 1598
232.02019 4598
232.16776 5700
232.2281 309063
END IONS

BEGIN IONS
SCANS=555
PEPMASS=232.2265
MSLEVEL=2
CHARGE=1+
RTINMINUTES=4.673032
ION=[M+H]+
55.05495 4589
55.93486 5026
56.96551 1698
57.03415 10499
57.07046 1619
58.0657 18986
58.79724 1243
69.07031 2521
72.93784 1502
81.0701 5474
83.08575 1790
84.9603 11766
90.9484 1737
99.08109 14792
102.97031 2609
108.24298 1572
114.1276 2677
116.14332 14364
127.21526 1541
128.14307 10372
141.89511 1320
155.1319 1493
158.92809 1639
166.94859 2559
171.05148 1542
173.09621 4066
176.93422 9144
181.93634 2883
182.94385 1840
183.95255 1557
194.9435 8990
204.92844 4292
208.88324 3128
208.95485 3254
214.21791 4100
216.20641 1551
221.92978 7571
222.93631 3773
226.89389 1779
229.17375 1458
232.22812 103189
END IONS

BEGIN IONS
SCANS=556
PEPMASS=232.2268
MSLEVEL=2
CHARGE=1+
RTINMINUTES=6.63095
ION=[M+H]+
55.05494 4939
55.93484 5593
56.96549 1998
57.03424 10094
58.06572 23054
69.07029 2550
70.06591 2398
71.04968 2822
72.93723 2137
81.07019 6782
83.08572 3417
84.04506 2720
84.96034 11732
88.91324 1253
99.08105 14448
100.11236 1579
102.97028 2538
108.66611 1372
114.12766 6490
116.14323 15204
128.14304 9400
130.67308 1552
132.13901 1389
147.27141 1431
148.96596 1379
159.11443 1552
165.94031 3031
166.94853 1640
173.09615 4498
176.93208 9697
181.93628 2474
182.94379 3093
183.95248 2791
186.18532 3750
192.91205 1954
194.94331 11853
204.92836 6461
208.88318 3770
208.95479 1852
209.92943 2251
214.21487 3648
219.91724 1682
221.92906 10318
222.93623 5175
225.85033 1426
231.89949 2833
232.08047 1960
232.22806 114621
END IONS

BEGIN IONS
SCANS=557
PEPMASS=232.2271
MSLEVEL=2
CHARGE=1+
RTINMINUTES=1.308067
ION=[M+H]+
55.05495 3801
55.93486 4081
56.9655 3511
57.03415 11114
57.07046 1473
58.06567 23297
66.68894 1321
69.0703 1809
71.04971 2127
72.93725 1336
81.0701 5112
83.08575 2465
84.96017 12901
89.99989 1314
99.08105 15353
100.11239 1686
102.97031 1576
105.00397 1512
107.9296 2116
114.12759 5671
116.14317 14824
128.14323 13056
131.93039 1367
133.68256 1452
146.25452 1294
149.93951 6578
163.02702 2347
165.01559 1813
165.94238 1722
167.9516 15398
171.026 2504
172.16884 2363
173.09621 5673
176.93237 12190
182.94383 1751
183.95018 1815
186.18536 2594
190.96733 1627
194.94324 9836
198.54242 1420
204.92842 4312
208.88324 1477
208.95483 5066
209.00642 2518
214.21492 2715
219.9142 1735
221.92937 5208
222.93629 3554
231.89955 2157
232.13086 1608
232.22812 125912
END IONS

BEGIN IONS
SCANS=558
PEPMASS=232.2272
MSLEVEL=2
CHARGE=1+
RTINMINUTES=5.87875
ION=[M+H]+
52.23884 1149
55.05494 3291
55.93518 7304
57.03413 7909
57.07045 1465
58.06602 33132
69.07029 3689
70.06591 2322
72.93783 1541
81.07077 4866
81.38185 1381
83.08644 3145
84.04507 2155
84.96016 17462
90.94838 1695
92.02992 1460
99.08097 11991
100.11237 1514
102.97028 2566
113.96352 2007
114.12872 2474
116.14318 12707
128.14319 18224
148.93837 2055
152.96468 1396
158.92804 2538
165.94032 2548
166.94855 3372
173.09616 4229
175.37138 1280
176.93413 12292
181.93629 2807
182.9438 5084
183.9525 4984
191.91954 1935
194.94305 12997
204.92886 9009
208.88319 2585
208.95479 3823
209.92944 1515
214.21487 4836
214.91547 1603
219.91415 1744
221.93236 10524
222.93941 4569
231.9263 1642
232.22807 105661
END IONS

BEGIN IONS
SCANS=559
PEPMASS=232.2272
MSLEVEL=2
CHARGE=1+
RTINMINUTES=6.234867
ION=[M+H]+
55.0549 4568
55.9352 6664
56.96546 2367
57.03414 10984
57.07041 1684
58.06604 32415
69.07025 2334
70.06586 2892
70.93673 1474
71.04964 3142
72.93778 1971
81.07072 3603
83.08568 2688
84.04501 2564
84.96025 16876
85.02924 1530
86.09676 1595
87.96965 1580
90.94832 1525
99.08092 13085
99.10429 1707
100.1123 2122
102.97021 4503
105.00388 2410
114.12766 16385
116.14402 12196
123.98961 1300
126.05539 1824
128.14316 11418
139.39372 1535
148.93828 2102
158.92793 2988
165.94022 2628
166.94844 2478
173.09605 2984
176.93343 12638
181.93619 3017
182.94368 3799
183.95003 4262
186.18488 8413
194.94319 16371
195.94365 1480
204.92833 8478
208.88306 2229
208.95467 2508
209.93219 1732
214.21773 3183
219.91402 3013
221.93216 11361
222.93927 4402
232.22792 110327
END IONS

BEGIN IONS
SCANS=560
PEPMASS=232.2273
MSLEVEL=2
CHARGE=1+
RTINMINUTES=0.4541389
ION=[M+H]+
55.05495 3883
55.93526 3331
56.9655 5881
57.03408 5501
57.07046 1596
58.0657 11251
60.67526 1252
66.10494 1177
67.21742 1304
70.06593 2687
72.08162 1740
78.7842 1216
81.0701 4914
83.08575 3091
84.96031 20206
85.96362 1651
96.53513 1555
99.08098 6170
102.9485 1402
102.97031 4324
105.00397 3098
114.12759 3712
116.14314 8005
119.60833 1416
120.98117 2310
128.14311 7137
133.96597 1475
136.26001 1508
148.9384 1852
149.94034 6652
158.92807 2338
165.94035 2106
166.94858 3738
167.93919 1826
167.95097 10196
173.09621 4736
176.93222 23130
182.94148 1811
183.95018 2616
188.45174 1391
190.94231 1498
191.93472 1607
193.91225 1623
194.94344 25004
195.44008 1359
204.92845 8284
207.77658 1590
208.88324 2643
208.95502 7330
209.00642 3443
214.21494 1545
214.91551 1589
217.84705 1585
221.92903 6553
222.93945 3069
232.16776 2302
232.22812 74787
END IONS

BEGIN IONS
SCANS=561
PEPMASS=232.2273
MSLEVEL=2
CHARGE=1+
RTINMINUTES=6.4224
ION=[M+H]+
55.05495 4183
55.93486 5610
56.96551 2921
57.03419 13967
58.0657 22302
61.4437 1254
67.93561 1335
69.0703 2511
70.06593 2315
71.04971 1405
72.93784 1986
79.05486 1978
81.0701 4385
83.08575 3721
84.9603 16897
90.9484 1730
92.02994 2956
99.08109 11411
100.11239 2340
102.97031 3764
114.12759 5223
116.14325 14259
128.14304 12075
132.95833 1635
148.9384 1907
165.94238 1804
166.94859 1887
168.13135 1554
173.09621 4788
176.93369 9904
180.96031 1916
181.93634 2355
182.94383 2908
183.95255 2544
186.18538 1983
193.3194 1462
194.94331 13214
204.92842 6476
208.88324 2747
208.95485 3732
209.92949 1489
214.21791 3408
221.92886 7404
222.93945 3915
231.89955 2004
232.22812 99299
END IONS

BEGIN IONS
SCANS=562
PEPMASS=232.2273
MSLEVEL=2
CHARGE=1+
RTINMINUTES=2.735267
ION=[M+H]+
55.05496 3459
55.93487 3902
57.0341 10539
57.07047 1389
58.0656 10933
69.07031 2831
72.93785 1818
81.07011 6320
84.96021 5417
90.94841 2637
92.03078 2673
99.08112 14545
99.32842 1463
102.97031 1585
113.96356 1761
116.14324 16394
118.94235 2086
125.96159 1421
128.14308 5033
128.95042 2071
149.93997 3370
154.90123 1625
158.92999 1484
163.94109 3168
167.9516 4531
173.09622 2489
184.95532 1613
186.95648 1482
191.97006 1663
197.68547 1362
208.95486 4379
209.00644 2537
212.95071 1506
214.21793 2138
232.22815 111790
END IONS

BEGIN IONS
SCANS=563
PEPMASS=232.2273
MSLEVEL=2
CHARGE=1+
RTINMINUTES=2.312917
ION=[M+H]+
55.05494 5416
55.93486 4218
56.9655 1761
57.03414 37859
58.06608 19134
69.07035 7807
71.04969 1997
72.93784 2270
79.05486 3242
81.0702 17602
83.08573 1452
84.96018 14539
91.05461 2858
99.08101 48783
99.24113 1548
102.97029 1940
116.1431 49309
128.14323 13345
145.1004 2209
148.93839 1986
155.97469 1552
158.92805 2689
166.94856 2801
173.09595 15853
176.93417 10880
183.95251 1995
184.71454 1713
194.94273 14484
204.92841 5973
208.88321 2698
208.95482 2478
214.21788 5829
221.92975 9040
222.93942 2874
229.85643 1567
232.16774 3946
232.22809 257680
END IONS

BEGIN IONS
SCANS=570
PEPMASS=232.9228
MSLEVEL=2
CHARGE=1+
RTINMINUTES=0.3308167
ION=[M+H]+
73.19429 1220
84.95997 15872
86.99331 2889
90.90884 1312
96.40922 1275
101.00855 1785
102.97021 3048
105.00388 4909
119.01979 3995
121.01642 3067
131.00092 2976
143.01936 8917
147.03259 1540
148.93828 2261
149.01244 3013
157.79002 1376
158.92793 4496
161.03146 2718
165.94022 2141
166.94844 4487
173.00104 1808
175.02814 1310
176.93388 50963
186.91994 1432
194.94281 42610
195.94365 2122
204.93054 15452
214.91533 2567
222.9389 10421
231.98647 1788
232.92339 39631
232.98846 1784
233.03233 3650
233.07957 4599
END IONS

BEGIN IONS
SCANS=585
PEPMASS=233.059
MSLEVEL=2
CHARGE=1+
RTINMINUTES=0.8444371
ION=[M+H]+
55.05495 1781
55.93526 2616
56.05016 18716
56.9655 3230
57.03408 1983
58.066 4414
58.99574 3537
62.85027 1214
67.19077 1259
72.3272 1514
74.06083 111865
76.02199 18766
83.0606 1895
84.0451 8796
84.96015 7199
86.09679 23194
86.99338 2315
93.62559 1433
101.07125 2984
102.9703 2852
103.00599 1845
103.0546 1677
105.00372 7055
120.08121 5992
121.01652 2713
130.05049 2968
131.00102 2523
132.10136 17292
147.03271 1353
149.01256 4114
158.92805 3000
176.9334 9626
187.05348 1844
187.14326 8946
194.94235 11729
204.92841 3481
215.13985 4662
232.22815 2118
232.92432 6924
233.05951 6237
233.15016 12030
233.22835 1595
END IONS

BEGIN IONS
SCANS=594
PEPMASS=233.5539
MSLEVEL=2
CHARGE=2+
RTINMINUTES=2.186637
ION=[M+2H]2+
55.93525 2118
56.96553 59234
57.03407 5165
58.066 2270
60.04496 3311
67.05462 2992
71.95234 1672
73.02891 3674
74.97609 2079
78.04716 1986
81.07078 2725
84.96021 7706
89.03907 17540
91.05461 2588
95.04915 5104
97.00737 2298
99.08096 6268
100.08388 3040
102.0156 2224
105.00293 1736
107.62181 1923
111.02027 4004
115.00693 1653
116.14423 3995
117.03382 47177
117.14679 5478
118.03579 2269
118.50305 2078
121.02787 2641
122.52815 2743
124.99113 7589
127.00591 2540
127.50836 3718
131.00101 2001
134.03511 4359
135.02049 9907
135.04312 2649
135.52072 1847
139.00592 2309
139.93394 1668
141.02208 3952
143.00137 27020
144.02554 9521
145.02904 107937
146.03146 10025
149.01254 2456
149.05894 16225
151.00618 4820
152.98624 1841
157.01653 3635
159.03262 6022
161.01225 22960
162.99147 3268
163.93906 2056
167.00177 1904
169.01756 25360
170.99669 14613
175.07439 3764
176.93259 4421
177.0554 266816
178.05849 26984
179.02255 1893
185.01257 18230
187.02728 21366
189.00746 18065
192.97818 4629
194.94341 7685
194.99504 3909
195.0312 5462
195.53078 2069
203.02229 11972
204.03546 9152
204.93118 3042
205.00356 2739
205.03975 2176
210.9429 6502
213.00711 25323
213.04207 6031
213.54437 2487
214.00984 2543
215.04099 8743
222.04578 11660
222.54842 2413
225.04443 3106
229.02898 3195
231.01787 75027
232.02016 5164
232.92456 2502
233.04898 9009
233.23167 48692
END IONS

BEGIN IONS
SCANS=600
PEPMASS=234.0613
MSLEVEL=2
CHARGE=1+
RTINMINUTES=0.8561152
ION=[M+H]+
51.31966 956
53.09258 1073
54.56192 1063
55.42725 1285
55.93534 6558
56.05011 1597
56.9655 1959
57.03408 1517
68.98272 3132
69.06758 1402
71.92976 2425
72.93784 3431
73.02892 2081
74.06089 10174
75.06423 2042
77.00861 1388
81.86591 1178
84.96019 3315
86.09682 1478
86.99318 8601
90.94839 4874
91.63344 1245
92.03831 1172
103.0546 4576
104.01995 7450
104.81336 1343
105.00388 22125
113.99817 1267
120.08111 25053
121.59185 1276
122.67625 1552
123.01332 3153
131.95053 6713
132.95831 3908
140.95381 1465
144.95793 2722
149.96085 1734
151.97716 1817
160.06105 2066
173.96132 2507
174.96898 1674
177.93469 2031
179.05664 1997
185.96146 2860
186.96858 1374
188.05482 3154
188.92622 1544
189.03958 2128
189.95508 1429
192.97818 2118
195.9438 1636
196.82875 1357
206.06566 1956
207.05122 5138
215.97136 1565
224.07729 2549
234.06056 10044
END IONS

BEGIN IONS
SCANS=601
PEPMASS=234.0829
MSLEVEL=2
CHARGE=2+
RTINMINUTES=2.143772
ION=[M+2H]2+
52.08483 1026
55.93525 4564
56.9655 6402
56.98386 1156
57.03408 2256
58.06558 1928
59.04993 2099
69.03383 1370
73.02891 5463
84.96014 7597
85.0293 1540
89.9408 1325
93.07038 1587
95.04916 1549
97.02912 1674
98.97524 8663
105.07033 2866
107.08585 1756
116.22857 1507
116.9855 8026
126.97876 1549
127.53295 1289
128.98512 2055
134.99699 2976
137.09663 1399
137.42764 1361
147.08176 2128
158.99579 7416
162.96977 1292
168.2327 1369
175.0744 3951
177.00627 2615
177.93243 1664
183.02365 1851
184.93143 1874
192.97818 3453
193.93016 2517
195.9438 2090
196.94142 1643
204.07404 2128
210.94292 3151
221.68181 1372
228.95338 2295
229.02899 2234
233.23212 7613
233.92247 1692
234.08206 3559
234.15001 4373
234.235 3684
END IONS

BEGIN IONS
SCANS=606
PEPMASS=234.9566
MSLEVEL=2
CHARGE=1+
RTINMINUTES=0.4097583
ION=[M+H]+
56.9655 2256
57.07046 5606
60.04496 2591
70.06599 23228
72.93784 3561
73.02892 3062
81.04517 1545
82.05307 14525
83.0606 3250
84.04507 3906
84.96033 6723
90.94839 3511
92.03663 2908
93.04484 2682
106.0507 5724
110.07118 71844
113.96394 12608
116.98701 1555
121.04051 1756
130.04909 1669
131.97351 4923
132.95831 1670
134.99701 1830
136.07462 1455
138.06557 2325
152.90372 3600
156.33942 1575
162.10332 9331
166.06003 5496
170.91373 51600
179.10666 3467
182.91566 2079
184.92885 7025
188.92389 81457
193.93018 129221
196.93356 1812
206.93539 2337
207.03143 1868
207.12471 4589
211.94044 85503
217.1078 2791
229.92587 4813
234.9234 2422
234.95757 4017
234.98831 2025
235.11819 131966
235.1675 14957
END IONS

BEGIN IONS
SCANS=616
PEPMASS=235.1189
MSLEVEL=2
CHARGE=1+
RTINMINUTES=0.459775
ION=[M+H]+
56.9655 2909
57.07045 3349
70.066 36498
72.93783 5339
81.04517 3047
82.05318 17940
83.06059 5448
84.04507 3898
84.96018 4550
90.94839 2819
93.04483 2802
95.06058 1931
98.05988 2494
106.04966 3258
110.07117 106128
113.96353 6477
121.03924 2907
131.97493 2418
138.06709 3114
149.07123 2286
152.9024 7906
154.0743 2321
154.94144 1961
162.10286 14961
166.06024 8416
166.91786 3037
170.91371 100238
172.95154 5204
174.96896 2124
176.14275 1951
179.10664 2684
182.9133 3229
184.93109 11374
188.92389 156603
190.09668 2537
193.93024 246407
196.93092 3423
199.91608 2278
206.93538 4743
207.12526 7787
211.94038 158203
212.94182 2178
213.94452 1969
217.10779 5432
229.92584 8937
234.95753 6695
235.11827 186818
235.16786 12304
END IONS

BEGIN IONS
SCANS=619
PEPMASS=235.1645
MSLEVEL=2
CHARGE=1+
RTINMINUTES=0.4518808
ION=[M+H]+
58.06584 1141510
59.07351 940940
74.09694 60335
97.82806 9928
108.76383 10821
117.41167 13309
118.0867 37735616
119.09013 126453
119.22567 11142
132.10136 311840
176.09151 22942
235.16568 369300
END IONS

BEGIN IONS
SCANS=621
PEPMASS=235.1688
MSLEVEL=2
CHARGE=1+
RTINMINUTES=4.953217
ION=[M+H]+
53.00316 10510
55.05492 5547
56.96548 5642
57.07045 761766
57.13633 2603
58.07395 2172
58.96091 1895
60.04494 4019
67.05511 5868
69.07027 4438
72.93781 2939
73.02888 1754
81.07001 9766
83.08642 2316
84.04504 3658
84.96015 3516
90.94835 2216
91.05375 3087
93.07034 2145
95.04902 11954
95.08602 8614
100.26929 1738
105.07028 3022
106.04962 4185
107.04902 3615
107.0858 2417
109.10149 6973
113.96349 4558
121.10111 2497
121.45583 1997
123.04444 50941
123.11686 2578
135.08029 3971
137.09506 2089
152.90364 1941
163.07426 9293
170.91364 25892
176.14268 3188
177.09113 1980
178.93164 2898
179.10666 457613
180.10889 3200
184.96953 2329
185.50758 2233
188.92383 34370
193.93007 47567
207.05396 1902
211.94028 22001
212.96237 2456
217.19572 3582
219.13687 8847
224.9259 4222
229.92908 1942
235.1696 1747851
END IONS

BEGIN IONS
SCANS=622
PEPMASS=235.1691
MSLEVEL=2
CHARGE=1+
RTINMINUTES=6.731483
ION=[M+H]+
55.0549 5295
55.93521 2153
57.07082 7293
60.04491 2443
63.23527 1267
67.05508 3330
69.07027 25053
75.23657 1325
79.05479 1851
81.03403 4659
81.07072 5144
83.08639 6099
84.04501 2863
84.9601 9022
87.89769 1501
91.05453 2296
93.0703 6400
95.01304 61843
95.04996 6046
95.08601 3838
102.97021 1574
103.3997 1434
105.07024 2856
106.05061 2577
107.08576 1812
109.10144 2106
121.06469 7027
123.04391 7418
133.06442 2030
135.08025 2340
135.11748 1692
137.05998 1991
137.095 2255
147.07994 2487
149.09529 2083
161.09738 3140
168.97391 2408
170.91347 4182
174.98421 1919
184.93127 4024
184.96945 2320
188.92361 9382
193.93013 9662
196.9334 4860
197.89107 1485
206.91829 2061
211.94012 4105
212.93576 2391
212.96524 4621
216.94992 2177
217.15921 5889
224.92902 5059
234.96078 3125
235.13168 4124
235.16878 24287
END IONS

BEGIN IONS
SCANS=623
PEPMASS=235.1694
MSLEVEL=2
CHARGE=1+
RTINMINUTES=6.948017
ION=[M+H]+
55.05495 4153
55.93526 1610
56.96551 3175
57.07046 7838
58.66532 1128
60.04497 2095
64.08615 1367
67.05463 1500
69.07027 24687
81.0341 4024
81.0701 4746
83.08575 5957
84.04509 4652
84.96015 11738
86.80283 1372
91.05463 2187
92.03078 1971
93.0704 4439
95.01311 54198
95.04916 3336
95.08609 3465
96.18253 1390
105.07034 1688
106.05071 4210
107.08691 1608
113.96355 3211
119.08521 2119
121.06444 9146
123.0444 5750
123.11693 2563
133.06454 1838
133.10095 1668
135.08037 2426
135.11612 1677
137.05859 1691
147.08008 3933
161.0956 4152
168.97406 2794
170.84583 1451
170.91325 7011
174.98436 2579
179.10667 2543
184.92906 1711
184.96962 2221
188.92325 9495
193.92973 15761
196.93097 3204
199.30354 1757
211.94089 8486
212.9389 2642
212.96544 4333
216.95012 4130
217.15941 3758
224.92923 2525
229.9292 2014
229.94904 1522
234.961 2934
235.1319 2783
235.16911 25103
END IONS

BEGIN IONS
SCANS=624
PEPMASS=235.1694
MSLEVEL=2
CHARGE=1+
RTINMINUTES=7.204017
ION=[M+H]+
55.01854 1447
55.05495 2185
57.07048 8217
60.04496 3897
64.24459 1499
67.05462 3023
69.07034 29899
69.6263 1112
72.93784 1975
79.05486 1496
81.0341 5501
81.07009 4711
83.08591 6785
84.04508 3126
84.96027 11104
91.05461 3392
93.07038 4426
95.01317 47183
95.04916 4077
95.08608 3792
102.9703 2478
106.0507 3866
109.06479 2109
113.9647 2246
119.08519 2167
121.06445 8779
123.04439 5925
123.11692 1837
135.08035 3430
135.1176 1724
149.09714 2457
161.09558 3355
168.97404 3602
170.91333 7353
174.98434 2123
178.93172 2849
179.10666 2572
180.88873 1403
182.91566 2013
184.92905 3069
188.92424 7582
193.93013 11403
196.93095 2361
197.89124 1588
207.87604 2349
211.94089 7802
212.93889 2611
212.96246 3371
216.9501 2070
217.15939 2655
224.92601 3927
229.92917 1935
234.96098 5035
235.13188 1577
235.16904 25230
END IONS

BEGIN IONS
SCANS=651
PEPMASS=238.0547
MSLEVEL=2
CHARGE=2+
RTINMINUTES=1.427387
ION=[M+2H]2+
50.73738 1181
54.87364 1121
55.93483 1372
56.96543 7577
68.22543 1326
84.96004 14343
86.99333 1732
88.79246 1335
89.039 1727
102.97025 2264
103.02379 2344
105.00391 3132
108.83498 1267
117.03377 1873
120.09114 1437
129.03928 1418
135.04456 3343
141.03949 1933
143.05482 1945
145.03426 18236
161.01213 1695
163.03809 17455
164.04256 1532
169.03371 7068
171.05138 3206
178.08554 1746
185.89883 1595
187.04611 6171
197.0305 2483
215.04086 10598
225.20132 1527
231.01762 4967
233.05193 11274
237.90919 4823
238.05545 5850
238.14256 1690
END IONS

BEGIN IONS
SCANS=652
PEPMASS=238.0555
MSLEVEL=2
CHARGE=1+
RTINMINUTES=0.5011542
ION=[M+H]+
56.9655 2138
60.46778 1263
69.07085 1740
70.95833 3476
72.93784 1846
79.88203 1319
80.94561 2239
84.04508 1593
84.96024 13034
86.09682 3130
90.94839 2333
92.03664 1639
98.95574 1621
99.93021 1304
102.9485 1721
102.97031 1954
110.12366 1609
111.9852 5393
116.96659 38532
125.61366 1512
128.96291 2949
132.9585 11175
140.96622 20397
142.9819 3225
144.95959 4280
144.99768 2005
146.97523 6241
150.9693 8603
155.97466 9931
156.62907 1417
158.97728 92732
167.97429 2267
168.99706 6951
169.99118 3495
173.96133 4710
173.98528 4427
181.99222 1450
183.9407 1442
187.00729 26770
189.01001 2128
191.9726 9182
197.02744 14642
214.98724 4395
215.04085 51926
218.75569 1414
232.99879 2011
237.19737 2291
237.90933 3405
238.0103 1424
238.15665 1613
238.22639 3005
END IONS

BEGIN IONS
SCANS=654
PEPMASS=238.0783
MSLEVEL=2
CHARGE=1+
RTINMINUTES=1.65682
ION=[M+H]+
55.05495 1630
55.93526 2371
56.9655 4664
60.71293 1336
61.18321 1237
65.46422 1170
68.02917 1340
69.03438 1382
69.50522 1229
72.93725 1968
81.07009 2626
84.96025 14303
85.02931 1739
93.07039 1923
98.97535 3127
102.9703 2923
109.52759 1438
116.98581 1725
134.99701 1751
145.03412 4003
161.06068 1685
163.03886 4809
168.95738 2052
169.03448 1431
173.01198 2012
181.91771 3105
187.0462 1584
200.91994 1427
214.96332 2095
215.03809 2275
215.91118 1932
233.05276 1826
237.90932 3866
END IONS

BEGIN IONS
SCANS=684
PEPMASS=240.1599
MSLEVEL=2
CHARGE=1+
RTINMINUTES=1.846808
ION=[M+H]+
55.05496 10579
55.93486 3303
56.9655 1799
58.06558 1573
60.60985 1306
63.32986 1294
70.74393 1412
72.93784 1777
82.0659 7664
83.04988 28097
84.96029 21902
86.99261 1423
90.94839 1496
91.05461 3782
94.06538 2719
96.08156 35260
102.97029 3780
105.00294 1923
105.03356 5220
122.09704 4679
140.1069 35436
164.90706 1638
188.95331 1771
206.89023 5112
208.90326 1665
209.71326 1506
212.96246 1706
216.92888 1959
216.9494 7040
221.93248 3767
222.14873 7422
229.90271 1692
234.96097 5531
239.89522 2140
240.15979 72467
END IONS

BEGIN IONS
SCANS=687
PEPMASS=240.2314
MSLEVEL=2
CHARGE=1+
RTINMINUTES=3.441492
ION=[M+H]+
55.05495 3395
55.93526 1309
56.96551 6439
57.07059 9450
58.06559 1839
60.04497 1671
67.05463 2716
68.40113 1460
69.0703 2290
71.08607 5681
72.93784 1807
83.08575 2489
84.96032 98269
85.1015 1712
95.08609 2210
102.97044 15384
105.09077 1521
109.10154 1719
120.98117 5916
132.96706 3314
150.97629 2554
154.32133 1584
160.95992 3390
163.98688 1466
176.93484 1507
178.9726 2164
183.17407 1940
188.92377 2607
188.9558 3904
193.93018 1828
195.03899 1741
200.23824 4005
206.88742 3488
206.96648 4210
216.94099 4311
216.95009 36624
217.95383 1709
234.96112 25207
239.89525 2102
240.1492 2491
240.23045 45081
240.26875 11683
END IONS

BEGIN IONS
SCANS=697
PEPMASS=241.1541
MSLEVEL=2
CHARGE=1+
RTINMINUTES=0.5899053
ION=[M+H]+
55.05492 3861
58.06597 506815
67.0546 3800
69.03435 3786
70.06584 65551
71.04967 4339
72.08158 9036
81.03407 13812
83.0498 4045
84.08154 245778
85.06502 12208
90.94836 2962
97.02818 10436
98.06078 10507
98.09681 36918
100.11228 12405
114.05472 9706
116.07061 8677
116.10739 10299
126.05516 11281
126.09169 9918
128.10724 101140
132.95827 2849
144.10246 26924
152.10692 5219
158.08 5901
164.07034 11362
168.10216 25826
170.91354 7740
188.92368 9629
195.08282 4983
196.09714 144590
198.98622 4363
212.92406 4958
213.15965 13408
241.15471 3156138
END IONS

BEGIN IONS
SCANS=710
PEPMASS=241.8838
MSLEVEL=2
CHARGE=1+
RTINMINUTES=5.13178
ION=[M+H]+
55.93533 14165
57.07055 11345
72.93785 30946
74.09715 3426
84.96016 9843
85.10149 1893
90.94842 13998
102.1281 5337
102.97128 2208
113.96355 11238
131.97495 4034
134.9986 11113
153.00957 2062
154.9012 4374
158.18944 13634
162.99324 9792
172.97743 3898
183.91229 1705
186.22154 13192
190.87198 9823
190.9899 17524
200.97363 11245
201.92319 1814
206.86765 6031
208.88301 64204
213.8873 8340
218.86906 10060
218.91226 2272
218.94914 2362
218.9828 38492
224.87801 5836
226.89314 8971
229.88287 1809
231.89944 30171
232.0168 1915
236.87888 24663
241.88313 8343
242.28484 172774
END IONS

BEGIN IONS
SCANS=711
PEPMASS=241.8838
MSLEVEL=2
CHARGE=1+
RTINMINUTES=4.365734
ION=[M+H]+
55.93531 13354
57.07053 9931
72.93788 36058
74.09712 2204
84.96021 7614
85.10146 2326
90.94839 17071
95.46535 1584
102.12823 8244
102.97025 2110
104.42761 1542
108.95895 1917
113.96364 16516
131.9749 2122
134.99838 7056
144.98271 1922
154.90094 7273
156.17445 2323
158.18953 14864
162.99364 9299
172.97737 2716
183.91223 1750
186.22168 12045
190.8721 10928
190.99008 12435
192.88914 2049
200.97356 8431
201.92311 1835
206.86826 10448
208.88312 76435
213.88782 14781
215.90506 1519
218.86816 10300
218.98293 30518
224.87805 7232
226.89368 10581
229.88609 2250
231.89972 34453
232.01338 3693
236.87878 30532
236.91684 1468
241.88371 8903
242.28476 200516
END IONS

BEGIN IONS
SCANS=712
PEPMASS=241.8838
MSLEVEL=2
CHARGE=1+
RTINMINUTES=4.936164
ION=[M+H]+
55.93496 9333
57.07054 13343
72.93783 18337
74.09715 5858
84.96031 7320
85.1015 4033
86.99338 1687
90.94841 9834
102.12817 7905
102.97129 2412
113.96364 10912
134.99883 9086
144.98277 2044
153.00958 3037
154.90125 8651
155.9747 1968
156.17451 1789
158.18942 27519
162.99316 11769
172.97745 2890
186.22168 16455
190.87221 7305
190.98721 18636
200.23822 2458
200.97391 10294
203.88062 2328
206.86765 4436
208.88313 51156
213.88763 6945
218.86877 6571
218.91534 2581
218.98294 41103
224.87802 5491
226.89349 7532
231.89995 22439
232.01347 2204
236.87871 17940
236.92732 3427
241.88472 6170
241.99893 2559
242.28482 305274
END IONS

BEGIN IONS
SCANS=715
PEPMASS=241.8839
MSLEVEL=2
CHARGE=1+
RTINMINUTES=0.7501718
ION=[M+H]+
50.53065 1130
51.94074 3485
55.05495 1909
55.93524 7021
56.55099 1298
56.96551 1320
57.07047 5310
58.17571 1225
69.07085 2106
72.93775 8563
74.62878 1345
84.96021 4613
90.94801 6911
93.03719 2462
97.63118 1386
102.0919 3406
102.94852 1504
113.96445 6734
116.14426 2111
118.90053 1351
118.94235 2513
130.15891 2166
131.97498 2559
134.99852 5069
136.95364 2543
153.0096 1729
154.90123 5770
154.94147 2273
155.97473 2883
158.19139 1689
159.96892 2239
162.99348 5115
172.43272 1456
172.95332 8396
172.97748 3404
173.98529 5906
174.99316 2022
177.95543 6704
177.97977 1547
183.91234 1752
186.22154 1920
190.87227 2354
190.98959 11181
195.96725 3248
200.23778 19052
200.97331 12664
201.24182 5099
202.22021 1609
206.86769 2502
208.88287 17077
213.8882 2534
218.86931 2595
218.94919 1965
218.98262 34781
226.89389 1742
231.89876 10993
235.6938 1592
236.87901 6861
241.88475 2932
241.91687 2011
241.99898 2782
242.28435 18095
END IONS

BEGIN IONS
SCANS=716
PEPMASS=241.884
MSLEVEL=2
CHARGE=1+
RTINMINUTES=0.8929099
ION=[M+H]+
50.53065 1130
51.94074 3485
55.05495 1909
55.93524 7021
56.55099 1298
56.96551 1320
57.07047 5310
58.17571 1225
69.07085 2106
72.93775 8563
74.62878 1345
84.96021 4613
90.94801 6911
93.03719 2462
97.63118 1386
102.0919 3406
102.94852 1504
113.96445 6734
116.14426 2111
118.90053 1351
118.94235 2513
130.15891 2166
131.97498 2559
134.99852 5069
136.95364 2543
153.0096 1729
154.90123 5770
154.94147 2273
155.97473 2883
158.19139 1689
159.96892 2239
162.99348 5115
172.43272 1456
172.95332 8396
172.97748 3404
173.98529 5906
174.99316 2022
177.95543 6704
177.97977 1547
183.91234 1752
186.22154 1920
190.87227 2354
190.98959 11181
195.96725 3248
200.23778 19052
200.97331 12664
201.24182 5099
202.22021 1609
206.86769 2502
208.88287 17077
213.8882 2534
218.86931 2595
218.94919 1965
218.98262 34781
226.89389 1742
231.89876 10993
235.6938 1592
236.87901 6861
241.88475 2932
241.91687 2011
241.99898 2782
242.28435 18095
END IONS

BEGIN IONS
SCANS=717
PEPMASS=241.8843
MSLEVEL=2
CHARGE=1+
RTINMINUTES=7.369283
ION=[M+H]+
55.93534 11577
56.9655 1946
57.07057 8402
60.89552 1411
72.93793 30008
84.96047 11384
90.94844 17130
95.44328 1381
102.12811 3145
102.9703 1786
113.96365 12312
116.9882 2108
118.62429 1568
131.97351 4923
134.99895 8663
144.98444 1572
153.00958 2371
154.90111 15315
158.19081 6979
159.96889 2083
162.9933 11201
172.91272 1780
172.97745 2435
186.22154 13285
190.87224 13465
190.98981 15855
192.88922 2285
200.23824 2973
200.97429 11456
201.89055 1605
206.8671 12678
208.88312 83315
213.88779 12869
215.90515 1641
218.86899 8474
218.91843 5902
218.94916 2669
218.98293 42218
224.84283 1730
224.87785 7543
226.89336 12163
229.88289 1503
231.89973 39505
236.87816 30383
236.92732 5817
236.96191 1690
240.94542 2245
241.88226 7698
241.94554 10699
242.28484 128692
END IONS

BEGIN IONS
SCANS=721
PEPMASS=241.9996
MSLEVEL=2
CHARGE=1+
RTINMINUTES=6.960542
ION=[M+H]+
55.93528 8960
56.96545 2704
57.0705 12382
72.93787 29511
74.09708 2930
84.96021 8239
85.10143 1912
90.94836 11865
92.02985 2384
102.12819 7102
108.9589 2589
113.96362 13021
116.98811 1605
131.9734 3013
134.99838 5196
153.00945 2808
154.90128 8257
158.1911 17960
162.99362 8351
172.97946 2741
186.22148 14896
190.87184 11159
190.98932 13284
200.23805 2434
200.97354 11984
201.92303 2166
203.88045 1846
206.86748 4747
208.88295 62622
209.88315 2919
213.88774 10203
218.8685 7417
218.91516 2885
218.94896 2170
218.9827 42884
224.87784 6527
226.8947 9576
229.88269 2162
230.80455 1620
231.89943 27599
232.01328 1884
236.87865 26634
236.92712 2182
241.88266 8800
242.28465 222263
END IONS

BEGIN IONS
SCANS=723
PEPMASS=241.9998
MSLEVEL=2
CHARGE=1+
RTINMINUTES=6.189672
ION=[M+H]+
55.93494 10672
57.07051 11326
72.93793 28443
74.09714 2885
75.83003 1640
84.96049 7162
85.10149 3037
90.94854 10367
102.12808 6409
113.96372 10569
116.98819 2086
126.501 1429
131.9735 1965
132.78831 1500
134.99844 7509
144.98276 2508
153.00955 1615
154.90118 5293
156.1745 1575
158.18959 15267
158.52023 1708
162.99304 10368
172.97742 3111
186.22173 12016
189.82846 1685
190.87158 11420
190.98987 15415
200.97404 8099
206.86761 4233
208.88313 59603
209.88329 2101
213.88812 5974
215.90512 1999
218.86833 7068
218.91531 2869
218.98282 42887
224.87799 6769
226.89326 7537
231.8992 27179
236.87871 22052
241.88353 8748
242.28481 181408
END IONS

BEGIN IONS
SCANS=724
PEPMASS=241.9999
MSLEVEL=2
CHARGE=1+
RTINMINUTES=6.713975
ION=[M+H]+
51.94073 1611
55.9349 10315
57.07054 13858
72.93793 24250
74.09715 2824
76.89272 1408
84.9603 10348
85.10149 2942
87.83526 1571
90.94852 12868
102.12809 6311
102.97029 1895
113.96355 13646
116.9882 2738
131.9735 2275
134.99858 8663
144.98442 2570
153.00957 2396
154.9012 6501
158.18956 13074
162.99336 10621
163.47612 1451
172.97743 4287
183.91229 2025
186.22128 15232
190.87167 11791
190.99017 16847
192.88921 2191
200.2382 1650
200.97417 12859
206.86763 5329
208.88324 57434
213.88814 6408
218.86862 7951
218.91533 3589
218.98293 41809
224.87801 5772
226.89384 5863
231.89934 26572
232.01346 1829
236.87901 18780
236.92729 2679
241.88524 7947
241.99892 2163
242.28484 193831
END IONS

BEGIN IONS
SCANS=730
PEPMASS=242.0808
MSLEVEL=2
CHARGE=2+
RTINMINUTES=1.149279
ION=[M+2H]2+
53.00279 1986
55.93496 7398
56.96554 9652
57.07054 15134
63.88613 1494
65.33179 1438
67.05463 2098
69.03384 1899
71.14068 1384
72.93787 17179
74.09715 3724
81.07079 2121
83.04984 1838
84.96019 4764
85.06503 4279
89.94727 1378
90.94836 7916
93.03719 1866
95.04916 3318
95.08609 2045
97.02914 2574
98.97541 10422
102.12807 7154
102.9713 1475
113.05962 4074
113.96355 6403
116.98584 10441
121.02915 2317
128.98514 2643
131.97496 2124
134.99701 4407
135.08037 1557
144.51036 1532
146.99721 2433
154.90121 3578
156.17453 2048
158.18944 21361
158.99651 5936
161.05293 1560
161.09753 2014
162.99347 5140
177.00629 3497
183.91232 3176
186.22191 7939
190.87225 5382
190.98746 6489
197.06471 2153
200.97398 4064
201.9232 2923
206.86766 2036
208.88338 35043
212.06915 1728
213.88817 4807
218.86621 4712
218.98337 19013
219.01678 1716
221.07259 1867
224.87804 4335
226.89388 3268
231.89931 16504
233.0764 2667
236.87856 11147
236.92732 1926
241.88472 3279
242.0811 6713
242.28484 238373
END IONS

BEGIN IONS
SCANS=731
PEPMASS=242.0999
MSLEVEL=2
CHARGE=1+
RTINMINUTES=0.6911375
ION=[M+H]+
55.93486 4432
57.07046 6154
58.06602 39119
59.06932 7134
70.06592 4793
71.06902 2687
72.93777 15503
74.09715 2148
84.08152 16547
84.96019 2389
85.08437 4889
86.09682 2008
90.94839 7496
98.09674 1807
102.1281 2487
112.03696 21257
113.96354 4900
121.02912 8689
128.10728 5784
129.10193 2267
153.05267 17224
154.9012 2435
158.18947 6372
186.22151 4720
190.87224 3543
192.88922 2232
196.0974 4003
197.10144 5106
203.88336 2493
208.88321 26194
213.88815 5446
218.8662 4274
218.91534 1879
218.98296 4806
224.08997 19098
224.87802 3430
226.89386 2771
231.90002 12194
236.87964 8562
241.15475 86784
241.8847 1919
242.09898 347789
242.15579 144266
242.28479 100129
END IONS

BEGIN IONS
SCANS=734
PEPMASS=242.191
MSLEVEL=2
CHARGE=1+
RTINMINUTES=4.1066
ION=[M+H]+
55.05492 148893
57.07051 4859793
72.08158 146249
74.09723 1362597
85.10155 1022727
86.09679 140991
93.53453 70442
100.11234 238988
102.12814 2264318
114.12754 199989
133.45262 72976
156.17413 596515
158.18945 6845540
166.08635 66255
184.2066 341708
186.22144 5747755
205.29613 71046
242.28473 83147936
END IONS

BEGIN IONS
SCANS=735
PEPMASS=242.2832
MSLEVEL=2
CHARGE=1+
RTINMINUTES=4.668972
ION=[M+H]+
53.00278 3577
55.93486 1693
57.07058 36819
72.93792 8615
74.09724 13148
85.10168 8442
90.94839 1961
92.03663 2988
100.11238 2533
102.12813 17758
103.90127 1629
108.95791 1700
113.96354 2275
154.9012 3324
156.17451 6167
156.71649 1564
158.18958 62912
171.2681 1581
186.22159 25875
190.87224 2890
208.88321 13576
209.88332 1957
213.88815 3174
226.89386 1960
231.89954 6665
236.87889 4748
236.92731 1773
237.0069 1868
242.28484 740856
END IONS

BEGIN IONS
SCANS=736
PEPMASS=242.284
MSLEVEL=2
CHARGE=1+
RTINMINUTES=4.1066
ION=[M+H]+
53.00276 283749
55.05492 141865
57.0705 7949676
72.08128 389466
74.09715 2803038
85.10151 1827119
86.09677 351618
100.11249 398562
102.12811 3732303
114.12653 452793
156.1743 1053656
158.18944 12059688
184.20622 575226
186.22145 9027146
242.28474 143339600
END IONS

BEGIN IONS
SCANS=737
PEPMASS=242.284
MSLEVEL=2
CHARGE=1+
RTINMINUTES=0.4759833
ION=[M+H]+
51.94073 3485
53.00278 2447
55.05495 2956
55.93501 10421
56.94267 5760
56.9655 3773
57.07051 34826
58.06558 2169
67.05514 2897
69.04526 4287
69.0703 3391
71.92976 2343
72.93783 15303
74.09715 6265
74.95354 7662
79.05486 2474
81.07009 2166
83.08646 1951
84.96018 1940
85.10149 6997
86.09682 2254
89.93999 2382
90.94845 56353
93.03718 5190
95.08608 2282
100.11238 2096
102.1282 21832
102.9475 2495
106.06521 6619
107.95087 5120
108.95791 6672
109.10153 2192
111.98407 2763
113.9637 19237
114.9473 1786
115.97938 2663
116.96316 14940
118.94245 39627
128.95073 7391
128.98651 4011
129.95869 7174
130.15887 2001
131.16188 4655
131.97351 16260
131.98645 4773
132.95824 13065
134.97469 3704
135.94522 3247
136.95372 28644
141.95924 4897
147.96896 2822
149.98523 3643
150.96924 6499
155.97461 23046
156.17451 3683
158.18947 34357
159.94585 2925
159.96893 10958
172.97743 2494
173.98521 16802
174.99313 4063
177.95499 68247
177.97972 3235
184.20601 3667
186.22147 58197
190.98735 5508
195.9677 13114
200.97096 18140
201.00641 4519
201.23907 3128
208.88321 1775
218.98276 12615
242.28482 561173
END IONS

BEGIN IONS
SCANS=738
PEPMASS=242.2843
MSLEVEL=2
CHARGE=1+
RTINMINUTES=7.069633
ION=[M+H]+
53.00276 21716
55.05492 22398
57.07048 706548
58.06597 7438
69.07081 9112
71.08603 9784
72.08157 23747
74.09716 137370
75.02719 10506
79.86777 6730
83.08569 7800
85.10155 148070
86.09678 18763
93.03713 14781
100.11281 37290
102.12813 406920
112.04811 7626
114.12756 37069
128.14299 7886
131.04932 6722
132.05257 14134
138.2673 6364
146.06671 6926
149.04527 16420
156.17407 73538
158.18942 704694
167.05493 7513
170.18887 10907
184.20638 60522
186.22144 1154496
201.24168 23871
228.07184 6726
241.69914 10998
242.28477 9918457
END IONS

BEGIN IONS
SCANS=739
PEPMASS=242.3791
MSLEVEL=2
CHARGE=1+
RTINMINUTES=4.1066
ION=[M+H]+
53.00275 176378
55.05491 168359
57.07048 6925010
72.08157 249814
74.09715 2544945
85.10155 1333832
86.09676 246013
100.11232 228621
102.1281 3478743
114.12672 420455
156.17429 1009391
158.18935 10949184
159.19244 155010
170.18886 80443
184.20537 530206
186.22133 7305623
187.22334 77993
242.28462 125039616
END IONS

BEGIN IONS
SCANS=749
PEPMASS=243.0472
MSLEVEL=2
CHARGE=1+
RTINMINUTES=0.5784
ION=[M+H]+
54.74051 1225
55.93486 2368
56.96551 3760
57.07047 2467
58.0657 13007
59.06888 4178
63.94332 1342
70.06593 1926
70.29122 1289
72.93726 2852
73.31152 1221
76.20979 1188
78.21685 1535
81.03411 1397
81.10058 1353
82.65213 1341
84.04436 1938
84.08102 12545
84.9602 3305
85.08438 4660
86.06047 2683
86.09683 2768
90.94758 1856
92.0358 2014
99.04451 1263
102.12811 1655
102.50016 1624
113.96471 1791
124.83609 1256
129.11029 1401
154.90123 2033
158.19138 2414
186.22153 1967
197.10147 2625
201.00644 2423
203.75644 1308
209.88335 2880
219.0168 1829
219.87401 2002
242.15678 58727
242.28487 26270
243.04584 35443
243.1026 2108
243.16016 51775
243.28607 14655
END IONS

BEGIN IONS
SCANS=773
PEPMASS=244.2267
MSLEVEL=2
CHARGE=1+
RTINMINUTES=3.245783
ION=[M+H]+
55.05501 40415
55.93526 1639
56.9655 2504
57.07055 7773
58.06569 21516
69.07048 9685
72.93784 2347
79.58759 1395
83.08583 17061
84.96027 9502
85.1015 1495
88.95304 2263
90.94839 1766
92.02994 1726
93.96508 1436
97.1017 5983
97.73648 1660
100.02408 1990
111.11687 3943
114.12755 17303
116.1441 7533
128.14323 19898
136.9962 3951
141.7317 1501
164.99147 2703
176.98172 1705
178.89313 1827
179.9921 2148
184.20587 19005
192.91209 5846
192.97617 16657
198.2216 118072
202.8956 1612
202.96964 3191
206.88741 2684
210.88191 2202
210.91968 2379
210.98653 1966
220.90431 5743
220.96994 21924
221.9325 5142
227.20215 2348
238.91144 2250
240.64062 1712
243.28619 6818
244.22815 169895
244.26442 5568
244.28976 6517
END IONS

BEGIN IONS
SCANS=774
PEPMASS=244.2268
MSLEVEL=2
CHARGE=1+
RTINMINUTES=2.004583
ION=[M+H]+
51.94037 1607
55.05505 60459
57.07062 9064
58.06569 49436
69.04526 1706
69.0703 3612
72.93783 2494
83.08588 29248
84.96033 7946
90.94756 1550
93.03717 1616
97.10169 1663
100.02502 3984
102.97029 2009
114.12767 36843
115.96516 1636
116.14306 16019
128.14317 43093
136.9962 3519
142.49338 1533
164.98341 4782
176.9817 3820
179.99132 8888
184.20599 3338
192.91208 4003
192.97656 18818
197.89122 1573
198.22182 255922
202.97237 3411
203.88336 2353
206.88739 2520
210.92256 2447
210.98651 2323
220.9043 6020
220.96971 24581
221.92934 5490
224.8972 2848
235.42625 1730
244.22824 360887
END IONS

BEGIN IONS
SCANS=779
PEPMASS=244.2273
MSLEVEL=2
CHARGE=1+
RTINMINUTES=0.5090333
ION=[M+H]+
55.05506 68138
56.9655 1850
57.07058 13607
58.06574 29633
63.36956 1468
67.05462 4419
69.07049 11694
71.08607 2815
72.93784 1915
75.02661 1633
79.05419 2616
81.07034 9782
83.08592 34734
84.0809 1722
84.96019 6113
85.06502 1529
85.1015 1709
86.09682 1868
90.94757 3962
93.03718 3063
93.07038 4914
94.22828 1626
95.08627 9263
97.06449 2479
97.10169 6691
100.02502 2484
100.07629 2779
107.08585 5565
111.08133 2054
114.09174 1758
114.12778 26276
116.14333 19650
121.10117 6442
124.11158 3782
125.09579 2060
128.1073 1589
128.14317 26206
138.12715 1912
156.97548 3279
163.14749 9844
164.98341 3094
179.98981 4947
180.17558 12694
181.15903 4197
192.97778 11229
198.22166 292936
199.22348 1505
208.16916 5517
208.88322 1990
209.15265 2172
213.45857 1582
220.90742 1908
220.97189 8229
221.93248 2866
226.179 56972
241.98465 1662
243.28604 4682
243.37965 1647
244.22806 369131
244.26144 14214
END IONS

BEGIN IONS
SCANS=786
PEPMASS=245.0502
MSLEVEL=2
CHARGE=1+
RTINMINUTES=1.276721
ION=[M+H]+
55.93526 2992
56.9655 4591
59.83412 1277
69.07036 6468
84.96015 7989
86.09683 82138
86.99338 1489
90.94839 1554
101.00863 2750
105.00294 2853
113.00832 1879
116.98581 1663
119.01989 5825
121.1568 1609
132.10159 1588
132.96559 1915
142.03308 1628
143.0192 2202
145.03412 2675
155.01831 3116
157.03333 1666
160.9599 4471
167.01816 2457
173.02925 1761
178.97032 3003
185.02856 7101
197.03059 2239
199.1808 1932
204.92841 1736
204.98686 1798
207.87604 1848
221.9321 10890
234.99857 3812
245.06581 12340
245.1357 8870
245.18678 3302
END IONS

BEGIN IONS
SCANS=798
PEPMASS=245.1858
MSLEVEL=2
CHARGE=1+
RTINMINUTES=1.729246
ION=[M+H]+
51.94073 1671
55.05495 1180
55.30612 1254
55.93526 2424
56.96551 3505
58.86487 1070
69.49918 1336
72.93784 1250
84.13725 1343
84.96008 7640
86.09679 51198
86.99339 1747
96.53693 1518
98.97536 1371
105.00294 3102
119.0199 2913
132.10161 1514
160.96185 2604
164.98544 1311
182.94385 2378
183.95018 2838
185.0293 1879
186.97588 1966
199.4985 1415
204.98688 1821
207.87605 4294
216.98651 1681
221.91055 1478
221.93204 9320
225.88582 1916
226.95224 1428
234.99858 2975
240.90642 2710
245.05212 1622
245.13583 5964
245.18681 2953
END IONS

BEGIN IONS
SCANS=814
PEPMASS=246.2415
MSLEVEL=2
CHARGE=1+
RTINMINUTES=4.657299
ION=[M+H]+
55.93526 3659
56.96551 2382
57.07047 3880
58.06599 6781
66.9106 1379
67.05515 1353
72.93726 1605
75.98312 1305
83.08575 1563
83.54235 1392
83.93995 1298
84.96008 11338
86.99339 3106
90.94841 1896
95.0861 2252
102.97031 2486
104.23662 1392
105.00397 4357
107.81059 1369
125.87984 1222
128.14308 1667
128.95042 2481
146.96173 2117
154.90099 8466
162.99348 1414
176.97281 5426
180.88876 2114
184.91476 2849
194.97443 2298
204.92845 3117
204.96741 2466
218.98299 1473
222.89528 2020
222.93317 2288
222.9679 2693
225.88582 1905
235.99956 1449
240.90643 5212
245.95337 1747
246.24216 26041
END IONS

BEGIN IONS
SCANS=816
PEPMASS=246.2427
MSLEVEL=2
CHARGE=1+
RTINMINUTES=0.4593416
ION=[M+H]+
55.05491 42760
55.93525 2594
56.96549 3713
57.03407 2715
57.07047 58357
58.06599 562480
59.04992 2087
67.0546 14281
69.04524 16309
69.07026 27905
70.06589 50976
71.04968 6389
71.07355 3195
71.08597 11748
72.08147 10527
72.93782 2477
73.05258 2130
75.02657 8232
81.07008 16301
83.08572 23179
84.08151 12632
85.06497 26609
86.0968 3071
88.07623 7188
90.94837 2112
92.03578 3675
93.03722 13511
94.03594 1967
95.08602 22347
97.10188 7978
99.08095 2609
109.1016 15846
110.09624 4078
113.09599 9511
113.12025 16095
114.12756 4540
123.1169 6252
128.14304 334378
128.95038 5375
142.15837 2868
144.13864 2330
146.96167 1965
149.04532 5337
151.02376 2869
152.23692 2145
154.0634 4172
154.15958 1759
156.17384 8611
158.15359 3218
159.96886 1958
167.05518 8088
169.03445 4820
176.97275 4913
183.17412 9346
187.07529 2794
189.07899 1837
204.96733 2287
205.05643 2478
210.22113 6744
210.38313 1955
220.29202 1787
225.15012 3400
225.65085 2099
228.23201 47561
237.1315 2232
246.24261 805091
END IONS

BEGIN IONS
SCANS=818
PEPMASS=246.2429
MSLEVEL=2
CHARGE=1+
RTINMINUTES=2.0377
ION=[M+H]+
51.94073 2051
55.05495 2670
55.93486 3104
56.96551 4568
57.07046 3345
58.06605 48755
68.98273 2436
70.06593 6113
71.01279 1314
72.93784 2400
83.08646 2069
83.54958 1325
84.96027 9474
86.99339 6425
88.07626 2117
90.9484 2689
92.03078 1769
105.00392 9575
113.12008 1926
125.49089 1456
128.14305 30122
128.95041 2060
130.4467 1373
131.75664 1365
139.0106 1656
154.90121 2483
166.90562 3293
176.97057 3909
180.88875 5528
184.91408 9098
197.89125 5023
200.23824 4624
204.96739 1860
208.883 16633
212.90944 4552
215.90216 1672
222.89526 6130
222.93314 2487
222.97104 3063
226.89349 9571
228.23219 4177
236.87891 4758
240.90565 16117
244.60155 1736
246.2426 56918
END IONS

BEGIN IONS
SCANS=831
PEPMASS=247.0129
MSLEVEL=2
CHARGE=1+
RTINMINUTES=0.7535439
ION=[M+H]+
55.93525 2109
56.96547 51537
60.54813 1263
69.03438 3303
70.02922 1726
72.93724 1600
74.97609 1927
81.0341 2012
84.96008 21326
86.09671 8439
87.04574 1939
88.0402 1752
90.94839 2465
97.02913 2438
98.97621 7076
102.9703 2385
103.00697 6514
105.00395 2041
110.97562 8862
116.9858 5444
119.01988 3390
120.98116 1880
121.00768 5185
121.01778 3917
128.9863 14247
130.96547 1561
132.95831 1954
134.99701 2219
140.98497 9496
143.00136 3219
143.0192 3730
144.98111 4162
145.00761 2528
145.01755 2370
146.99713 8847
147.0141 1793
152.98624 1753
154.90094 19510
157.0184 1920
158.99641 18105
161.01221 3972
162.99149 5633
170.996 9096
173.01205 10677
175.02827 2726
177.00626 20107
180.88873 3023
182.99782 3378
187.02679 2222
189.00699 6858
191.02213 17181
193.03923 2114
195.01831 5767
201.00568 9692
201.1254 2999
202.81886 1595
208.88261 8388
209.0322 1592
217.32643 1507
219.0166 34584
226.89386 6577
228.97639 1686
237.02744 23301
237.9093 2222
247.01123 9363
247.05463 1735
247.08041 2059
END IONS

BEGIN IONS
SCANS=832
PEPMASS=247.0145
MSLEVEL=2
CHARGE=1+
RTINMINUTES=0.3854688
ION=[M+H]+
50.71889 1136
58.06599 4755
60.0816 1753
64.42863 1280
69.03436 2613
71.01334 1293
72.0816 1917
73.0289 1738
80.30355 1299
81.03408 1677
82.0658 1378
84.08162 4780
85.0293 4111
92.02991 2606
97.02821 2234
98.98454 15986
100.07613 14316
101.0799 2554
109.0302 1309
117.10238 8003
121.01649 5705
157.01649 2433
172.63257 1499
173.02057 2998
174.03966 2546
187.02675 4793
199.02887 1475
246.17999 10304
247.04721 2048
247.16144 1792
247.18355 4350
END IONS

BEGIN IONS
SCANS=839
PEPMASS=247.1326
MSLEVEL=2
CHARGE=1+
RTINMINUTES=5.788904
ION=[M+H]+
51.1749 1363
55.05495 3313
55.93526 1814
56.9655 3430
63.18432 1288
65.03925 1864
69.03413 9551
73.02892 5984
76.94839 1304
79.05486 4342
81.0701 4773
83.04991 11783
84.96021 14387
91.05444 8524
92.03078 2062
93.03293 1797
93.07039 5665
95.04916 2674
97.02823 4111
102.97031 1535
105.07034 3810
107.08585 5465
109.02915 4948
109.0648 3863
109.10154 2135
111.04359 1960
115.05492 1461
117.06987 4377
119.08535 8735
121.02789 4087
121.06484 7109
121.10117 2439
129.06993 1856
131.08493 6607
132.05696 2046
133.10095 5527
135.0804 13887
143.08575 5233
144.09273 3188
145.06561 5436
145.10071 7094
147.08008 2502
147.8376 1515
149.09558 11624
151.11186 1454
154.90141 17110
155.08607 2055
157.10056 1897
158.07254 1552
158.10837 2769
159.08022 5749
159.11659 13542
160.08795 2916
162.99347 1803
163.07478 10028
168.09413 2187
170.10898 2348
171.08118 1804
172.08807 7531
173.09618 13743
173.13255 13716
180.88875 2477
181.91771 3519
183.11765 4530
186.10379 9802
186.91283 1681
187.11179 46025
189.09137 2450
191.06981 24661
196.08699 2386
197.89125 1905
201.12807 27639
205.12056 4278
208.88324 6211
211.11162 7051
214.09898 1744
219.01985 1726
219.13982 3559
223.93102 3205
224.92921 3363
226.89388 3129
229.12115 38249
236.87546 1961
237.90933 6416
247.13203 50967
247.24629 2196
END IONS

BEGIN IONS
SCANS=840
PEPMASS=247.1328
MSLEVEL=2
CHARGE=1+
RTINMINUTES=4.124006
ION=[M+H]+
55.01854 6787
55.055 14183
55.93525 2535
56.96549 6027
57.07045 2455
59.0499 7424
67.05461 4319
68.99785 8573
73.0289 6345
79.05485 4071
81.03409 4628
81.07008 2329
83.0491 3071
84.96011 23819
91.05479 7707
92.03746 1750
93.07034 7330
95.0131 135848
95.04914 2971
101.05968 36927
102.97028 6231
105.00394 2060
107.04906 2588
107.08584 4205
109.10152 3029
115.0549 2897
117.06985 5873
119.08517 8661
120.98115 1998
121.0645 5240
125.05989 23503
129.06992 6056
131.04938 1913
135.11758 5987
137.09662 2177
140.09895 1615
145.06584 9825
147.07997 50631
149.0589 10074
154.90096 17689
163.9072 3179
164.91708 2000
171.08115 1763
173.05911 8743
179.90277 2155
180.88872 4596
181.91768 3022
189.00996 4875
197.8912 2022
199.92947 1533
208.88319 6566
208.9548 3943
219.01982 1761
226.89383 4705
229.12105 5069
237.90916 12993
247.01408 5141
247.13171 16801
END IONS

BEGIN IONS
SCANS=842
PEPMASS=247.133
MSLEVEL=2
CHARGE=1+
RTINMINUTES=1.149392
ION=[M+H]+
55.05495 1673
55.93526 2003
56.96551 9300
59.40533 1294
62.86729 1213
65.10797 1225
67.05515 2881
69.03384 3714
69.24215 1287
73.02892 1799
75.98751 1226
83.04913 2773
84.96023 14988
86.09683 4215
88.07626 1713
90.94759 2664
91.05463 2805
95.04917 2502
97.06541 1575
98.97536 3760
102.97031 2375
105.07034 4419
109.0648 1791
110.97592 2422
116.98582 2313
119.01867 2017
119.08521 3771
121.0279 3384
123.08066 2422
128.98654 3616
131.08499 1899
132.95834 2696
135.08038 1962
140.98558 2360
143.00137 3042
145.10208 1731
146.99722 1692
149.01257 1465
153.01857 1665
154.90128 23663
157.10057 2712
158.07066 1576
158.99652 2919
159.11639 2034
161.01224 1993
161.0956 2213
163.90724 2222
165.09003 2116
170.99632 3749
173.09621 1717
179.90054 1835
180.88876 1776
181.91772 1586
187.11176 3248
189.00755 5392
199.11153 1816
201.00644 2678
201.12813 1772
205.92546 1545
208.88326 3543
211.1116 1887
219.0168 6370
226.89389 1944
229.12111 2423
236.92735 1702
237.02769 3333
237.90935 3713
246.98837 1939
247.01414 5198
247.13205 11740
END IONS

BEGIN IONS
SCANS=859
PEPMASS=248.1129
MSLEVEL=2
CHARGE=1+
RTINMINUTES=7.12125
ION=[M+H]+
55.93526 2439
56.96566 7180
58.06601 1459
61.18594 1610
73.02899 161138
79.08154 1254
84.96027 34569
91.84515 1349
102.97031 5904
105.00294 1865
110.85514 1338
130.08708 2057
161.89177 2053
163.90723 2739
164.91512 4889
174.90096 2106
176.0923 7199
179.90282 3918
181.42299 1779
181.91765 10201
182.92741 2421
186.91283 1597
192.90956 5380
196.9334 11166
197.91238 3374
198.92244 2076
199.92952 2505
206.91847 2392
209.88622 1895
210.92259 2189
219.89874 3930
220.90433 2567
224.92596 22164
225.04446 5200
225.8858 1873
237.90884 23121
238.91495 3614
242.90137 5421
248.1118 32694
248.2227 1590
END IONS

BEGIN IONS
SCANS=864
PEPMASS=248.1132
MSLEVEL=2
CHARGE=1+
RTINMINUTES=6.807167
ION=[M+H]+
55.93486 1954
56.96551 9070
73.02885 89578
77.95047 1286
84.96008 38490
102.97028 8762
105.00294 1812
112.65475 1450
120.98116 1972
143.8813 1684
146.90596 1625
161.89175 2402
163.90721 4387
164.91711 3767
176.09177 2158
179.9028 5030
180.88873 1963
181.91762 12808
182.92505 2962
186.91281 2053
192.91209 4204
196.93095 2014
197.91501 2483
198.92242 1740
199.9295 3262
210.92258 1619
219.89873 3020
220.90431 3483
224.89401 1812
224.92802 7557
225.04445 2326
237.90855 22017
238.91844 1905
242.90135 3269
247.9299 1905
248.11421 17388
248.22269 3700
END IONS

BEGIN IONS
SCANS=865
PEPMASS=248.1134
MSLEVEL=2
CHARGE=1+
RTINMINUTES=2.203783
ION=[M+H]+
55.93526 1948
56.96542 7905
58.06599 12089
59.06888 2768
63.00035 3390
68.98272 1671
70.06593 1596
73.02892 301446
84.96016 34347
85.38219 1472
86.99261 3420
87.15909 1488
102.9703 4348
105.00396 2698
120.98116 2789
128.14307 4703
129.14647 3192
130.08568 2131
133.04124 6414
136.95363 1474
161.89175 2910
163.90721 3974
164.9151 4421
168.90323 1853
174.90096 1739
176.09189 12816
178.92036 1791
179.9028 2849
180.88873 1594
181.91801 7294
186.91283 4707
192.91142 6774
196.93364 7041
197.91237 1708
199.9295 3702
206.91563 2427
208.88322 1738
210.91968 3377
214.90654 2927
219.89873 2739
220.90742 3500
224.89082 3788
224.92557 25792
225.04124 5118
225.15016 1970
225.88579 1502
227.89565 1809
237.90909 14389
238.91495 2601
242.90137 5436
247.2466 10036
248.11154 68007
248.17848 12896
248.22269 2150
248.24866 4360
END IONS

BEGIN IONS
SCANS=866
PEPMASS=248.1187
MSLEVEL=2
CHARGE=1+
RTINMINUTES=1.203117
ION=[M+H]+
55.93526 1934
56.9655 4904
58.06601 4509
63.00035 2607
66.1917 1573
73.02889 188324
84.96012 31851
86.99339 1654
89.60436 1360
90.94839 1434
97.06541 1605
102.9703 4712
105.00396 3219
111.39627 1405
120.98117 1509
128.14307 2259
129.14786 2756
130.08708 1864
133.04126 3892
163.90723 2526
164.9151 4731
174.90096 1878
176.09145 8358
179.9028 3579
180.88875 3039
181.92004 5655
182.9274 2768
186.91283 2519
192.91209 4378
196.93294 9112
199.92952 2004
202.93126 1687
206.91847 3369
210.92259 3468
214.90654 2329
219.89565 2939
220.90431 2837
224.89403 2820
224.92844 26345
225.04126 4525
237.90915 15746
238.91495 1581
242.90495 6202
247.24629 6405
248.11104 42004
248.17836 7991
248.2227 3719
248.24867 3992
END IONS

BEGIN IONS
SCANS=867
PEPMASS=248.1278
MSLEVEL=2
CHARGE=1+
RTINMINUTES=1.647334
ION=[M+H]+
53.03949 11615
56.0501 7404
56.96549 5001
65.03924 2567
67.05463 28155
68.04993 2559
69.05831 1899
73.02895 58635
77.03873 5185
81.03408 1706
81.07008 2658
81.25943 1728
82.0658 3785
84.08089 3488
84.96024 25116
91.05463 112243
93.0704 492963
94.18836 1820
95.04917 29147
95.07288 2921
100.91912 1673
102.97028 4628
105.04477 6654
110.09631 284398
121.02783 114097
128.10727 2128
145.47913 1680
151.36588 1697
161.89172 1892
163.90718 1748
164.91507 2242
176.08952 2006
179.90277 3222
181.91766 6634
192.90952 1704
195.52817 1681
197.91232 1893
199.92946 2000
199.9697 2174
210.92253 2038
218.81395 1641
219.89558 2159
220.90427 1737
224.92596 4473
225.0412 3458
232.08719 1789
237.90872 11791
248.12648 758948
END IONS

BEGIN IONS
SCANS=872
PEPMASS=248.9001
MSLEVEL=2
CHARGE=1+
RTINMINUTES=5.116358
ION=[M+H]+
55.93483 3489
56.05008 1686
56.96547 2986
73.00107 1460
73.02887 40243
74.03242 3123
74.06083 3553
81.0396 1352
84.04504 3922
84.96011 28685
88.51456 1385
90.94835 1407
100.48487 1314
102.05565 1540
102.97025 4551
105.00289 1324
107.83707 1557
115.77345 1401
120.06618 3985
129.00313 2142
146.02989 1946
146.90588 2165
164.91502 4311
174.90086 4535
183.34575 1341
192.91161 15811
192.9781 3413
210.92249 5327
220.90421 4161
221.92924 1684
227.95102 1589
238.91483 2499
243.8484 1435
248.10999 7101
248.9028 5339
249.04814 1878
249.11525 2347
END IONS

BEGIN IONS
SCANS=873
PEPMASS=248.9001
MSLEVEL=2
CHARGE=1+
RTINMINUTES=4.974461
ION=[M+H]+
55.93483 3489
56.05008 1686
56.96547 2986
73.00107 1460
73.02887 40243
74.03242 3123
74.06083 3553
81.0396 1352
84.04504 3922
84.96011 28685
88.51456 1385
90.94835 1407
100.48487 1314
102.05565 1540
102.97025 4551
105.00289 1324
107.83707 1557
115.77345 1401
120.06618 3985
129.00313 2142
146.02989 1946
146.90588 2165
164.91502 4311
174.90086 4535
183.34575 1341
192.91161 15811
192.9781 3413
210.92249 5327
220.90421 4161
221.92924 1684
227.95102 1589
238.91483 2499
243.8484 1435
248.10999 7101
248.9028 5339
249.04814 1878
249.11525 2347
END IONS

BEGIN IONS
SCANS=876
PEPMASS=248.9004
MSLEVEL=2
CHARGE=1+
RTINMINUTES=0.8204889
ION=[M+H]+
53.2382 1126
56.05012 2757
56.96552 1317
57.13718 1083
72.89474 1334
73.02892 12815
74.03187 1593
74.06027 3330
84.0451 5204
84.96024 15947
92.03079 2196
95.08611 1901
99.82229 1318
102.05474 1771
102.97032 1648
115.93321 1442
120.06626 5777
125.99915 1356
155.97473 1895
156.97551 3214
164.91513 1744
165.58813 1408
168.30313 1504
174.90099 2688
179.99214 2283
184.96964 4833
192.91241 6429
202.98065 3845
210.92262 4071
220.90747 1876
227.75543 1565
248.1152 2329
248.89925 4371
249.14526 1812
249.22362 1955
END IONS

BEGIN IONS
SCANS=877
PEPMASS=248.9008
MSLEVEL=2
CHARGE=1+
RTINMINUTES=7.290075
ION=[M+H]+
51.49902 1273
54.40553 1077
55.93486 4499
56.05011 1602
56.96551 4588
57.93528 1698
66.30217 1509
69.14005 1223
73.02892 56878
73.05972 1502
74.03246 4324
74.06087 2998
84.04509 2925
84.96015 30272
90.9484 1346
102.0557 1520
102.97031 4205
120.06625 4898
120.98118 1482
123.68645 1311
156.97534 6562
164.91512 3662
174.90097 4179
176.09178 2992
179.99211 1995
182.92506 1671
184.96954 7460
192.91161 13489
192.97821 1807
195.87621 2200
196.93359 1821
197.87541 1447
202.98064 4231
204.98131 1907
210.92215 9050
213.88818 1825
214.8259 1612
220.38516 1614
220.90683 6982
224.92923 1872
225.8858 3894
225.99533 1712
238.91496 1795
248.11052 8981
248.89935 12402
248.96628 1792
249.11166 3992
249.16016 2063
249.18628 2814
END IONS

BEGIN IONS
SCANS=881
PEPMASS=248.901
MSLEVEL=2
CHARGE=1+
RTINMINUTES=0.6429
ION=[M+H]+
54.00616 1142
55.93526 2411
56.9655 5595
57.93528 1793
58.52152 1190
61.5132 1323
73.02892 75277
74.03246 5677
74.06026 3128
74.12741 1325
84.04508 5682
84.96021 42181
90.9484 2003
92.03664 2160
96.30164 1354
96.57473 1485
102.0557 3142
102.97044 7551
104.73911 1366
120.06625 5303
120.98117 2840
129.91275 1462
146.90596 2513
147.51587 1414
156.97575 8572
164.91512 7178
172.94293 1790
174.90036 8304
174.98656 1782
176.09178 3029
179.99211 2342
182.83592 1563
182.92741 1463
184.9695 7868
192.91196 21828
192.9782 1979
202.89561 1565
202.98062 3920
204.97852 1690
207.98697 1990
210.92294 11310
213.88521 2526
220.90733 7700
224.92603 2964
225.8858 3071
225.99533 1677
230.89125 2882
231.09772 1573
238.91496 4223
248.11145 13018
248.899 14344
249.11539 6627
249.15269 1873
END IONS

BEGIN IONS
SCANS=888
PEPMASS=249.0455
MSLEVEL=2
CHARGE=1+
RTINMINUTES=0.5632229
ION=[M+H]+
51.2611 1352
53.03938 1222
55.05492 1845
55.93483 2364
56.96547 5924
64.12701 1466
64.67754 1282
69.22243 1268
72.08154 10032
73.02894 9204
74.06083 3494
84.04504 4487
84.96017 17414
85.02927 1811
97.02818 3522
98.04787 1553
98.9753 1672
101.00848 14327
102.05565 3263
102.97025 4119
105.00391 2786
113.00826 3227
115.91301 1510
116.98575 2241
119.01862 25043
120.06618 3600
120.98111 1912
129.00307 32506
131.01947 11355
133.03391 2319
141.00296 1573
143.01889 23667
145.03406 2195
147.01399 32589
149.01248 1685
155.01833 13985
159.01378 8464
161.02945 7555
164.91502 2290
167.02013 1929
171.01318 3553
173.02864 7342
174.89867 2051
176.93251 1577
177.02408 3175
182.92731 1563
183.01418 1790
189.02466 25447
192.91145 10258
203.04088 1452
204.02971 1491
204.92831 3008
205.05638 1551
207.03416 2047
210.92249 3480
220.90732 2639
221.93237 4350
231.03311 7294
248.89908 6063
249.04465 22218
END IONS

BEGIN IONS
SCANS=889
PEPMASS=249.046
MSLEVEL=2
CHARGE=1+
RTINMINUTES=0.39194
ION=[M+H]+
51.45943 1160
51.73117 1032
58.67171 1225
83.59307 1340
92.4619 1552
101.00858 8191
118.01514 1436
119.01855 13959
119.5736 1332
129.00301 17275
131.01953 6372
143.01913 12384
147.0139 19176
155.01794 9478
157.03522 2181
159.01364 5353
159.75418 1296
161.02968 4552
171.01329 2185
173.02927 6038
177.02417 3706
185.0293 2685
189.02438 10137
221.05078 5333
231.03442 2730
239.05865 2274
248.91412 3621
249.0451 33825
END IONS

BEGIN IONS
SCANS=894
PEPMASS=249.1481
MSLEVEL=2
CHARGE=1+
RTINMINUTES=2.136195
ION=[M+H]+
51.51023 1256
55.05494 1552
55.93485 3711
56.49656 1120
56.9655 3951
57.28823 1173
58.66659 1150
61.34422 1119
61.77026 1309
64.10415 1260
73.02891 3656
74.00829 1438
74.03245 1553
74.06085 3603
82.4174 1293
84.04507 3310
84.96029 20303
85.03377 1323
91.53866 1308
92.03663 3118
102.05471 1733
102.97029 5084
105.00394 1581
108.56842 1269
119.01987 3454
120.06498 3705
129.00319 1478
130.05048 1483
138.69554 1466
147.0141 2479
164.91508 2174
165.94032 1717
166.94856 2376
176.93257 3371
181.93631 3642
182.9438 1760
183.95251 3258
189.02477 1673
192.912 10499
192.97816 3874
204.92839 4325
210.91965 3384
219.91417 1626
220.90428 4992
221.9323 9562
222.93942 3415
226.92625 1441
243.54176 1459
244.89204 1511
248.89917 5383
249.11162 2198
249.14891 3008
END IONS

BEGIN IONS
SCANS=898
PEPMASS=249.9252
MSLEVEL=2
CHARGE=1+
RTINMINUTES=0.3537314
ION=[M+H]+
55.93487 3561
56.96551 1170
60.4094 1375
69.34611 1106
74.06027 3584
84.84963 1308
84.96021 5603
95.0861 1490
125.13297 1594
148.93842 2004
164.93321 1957
165.94037 2815
166.94859 2574
176.93262 4340
181.93636 4638
182.94385 5905
183.95256 5359
194.94345 3787
204.92856 10612
209.93239 1971
219.91423 1918
221.92905 22268
222.93947 5743
224.92924 2018
226.92632 5424
244.90302 1969
249.92696 15805
END IONS

BEGIN IONS
SCANS=899
PEPMASS=249.9254
MSLEVEL=2
CHARGE=1+
RTINMINUTES=4.167192
ION=[M+H]+
50.27167 1198
51.5871 1017
55.93533 7814
57.23848 1141
58.69173 1218
73.02888 4549
73.8527 1596
74.06084 1392
76.04908 1273
84.72591 1471
84.96016 5363
92.03576 1948
120.06619 1838
146.59395 1326
148.93834 3592
164.93312 2183
165.94028 4295
166.94852 4377
176.93221 7521
181.93692 6535
182.94376 5062
183.95207 8377
193.91472 1493
194.68027 1638
194.94334 6221
204.92839 14185
209.9294 2263
219.91411 4313
221.93199 25269
222.93954 8590
226.92296 1845
237.92662 2299
240.90631 2721
249.92665 21827
END IONS

BEGIN IONS
SCANS=902
PEPMASS=249.9255
MSLEVEL=2
CHARGE=1+
RTINMINUTES=5.383187
ION=[M+H]+
55.93539 6893
56.9655 1273
58.06601 1602
67.9356 1717
71.00938 1413
73.02892 3642
74.06087 1768
79.05486 1809
81.07029 7874
84.04508 1374
84.96008 7880
94.01781 1487
99.08094 15433
110.51273 1348
116.14305 4991
120.06625 1462
124.31644 1614
128.14307 2313
148.9384 1485
164.93318 2882
165.94035 4348
166.94858 4265
176.9326 4979
181.93633 5430
182.94446 7892
183.952 7216
191.9221 1838
194.94342 6308
204.9279 11614
209.93237 2542
214.2179 5597
219.9173 2786
221.93253 23922
222.93936 8326
226.92628 1944
237.92673 1768
239.94107 2914
244.90298 1826
249.92628 20389
250.19295 57374
END IONS

BEGIN IONS
SCANS=904
PEPMASS=249.9256
MSLEVEL=2
CHARGE=1+
RTINMINUTES=4.878943
ION=[M+H]+
55.93517 8857
56.9655 1883
57.19539 1240
68.45481 1164
70.09764 1346
70.43116 1393
73.02891 2317
74.06086 1351
77.4748 1472
78.90771 1358
79.93826 1276
81.07008 1571
84.04507 1352
84.96018 5698
90.94839 1491
92.499 1435
102.97029 1589
105.00395 1569
120.06623 2283
121.79813 1400
148.93839 4008
163.92511 2168
164.93317 2721
165.94034 5572
166.94856 5175
176.93216 8344
181.93652 7588
182.94359 9407
183.9519 7430
194.94292 8264
204.92802 15230
209.92946 4784
212.90941 1721
219.91727 4644
221.93216 30732
222.93932 10071
226.92302 4389
237.9267 3257
244.90297 1558
249.92635 24203
END IONS

BEGIN IONS
SCANS=905
PEPMASS=249.9256
MSLEVEL=2
CHARGE=1+
RTINMINUTES=2.089933
ION=[M+H]+
50.36205 1145
55.93504 7444
73.02946 2008
80.25713 1368
84.04503 2030
84.96014 5165
88.44901 1390
92.10529 1617
95.25511 1412
105.07027 1908
118.29158 1546
120.06617 1978
129.7653 1400
135.86549 1343
147.01402 1793
148.93831 2523
151.81371 1381
163.92702 1786
164.93307 3107
165.94228 5293
166.94847 4121
167.49818 1379
176.93472 5862
181.93622 6048
182.94266 7722
183.95189 7565
194.9433 5609
204.92717 13177
209.93224 2407
212.91223 1952
219.91714 2841
221.9312 26855
222.93871 9857
237.92657 1673
249.92542 22975
END IONS

BEGIN IONS
SCANS=906
PEPMASS=249.9257
MSLEVEL=2
CHARGE=1+
RTINMINUTES=5.047867
ION=[M+H]+
51.54251 1050
51.94109 1274
52.60535 1073
55.93528 8443
56.9655 2248
58.94291 1135
73.02892 3650
84.04508 3687
84.96019 5949
86.99339 1762
99.96527 1220
102.97129 1598
105.00294 1777
108.14369 1326
108.80596 1495
120.06625 1716
148.9384 3398
163.92314 1835
164.93318 3384
165.94035 4073
166.94858 4369
176.93231 10348
181.93671 6617
182.94336 8072
183.95016 5794
191.91959 2830
192.91209 1501
194.94322 6915
195.44785 1544
204.9276 14935
209.93237 4156
219.9142 3827
221.9321 23237
222.93944 5714
226.92305 3434
237.92673 3083
240.9064 1975
244.90298 1551
249.55978 1658
249.92645 24482
250.19672 1698
END IONS

BEGIN IONS
SCANS=907
PEPMASS=249.9257
MSLEVEL=2
CHARGE=1+
RTINMINUTES=4.326023
ION=[M+H]+
55.9353 8686
55.97615 1192
73.02892 2751
74.03185 1570
74.44625 1173
81.07009 1608
84.04508 2746
84.96021 8091
86.99338 1414
102.9703 1734
105.00396 1905
109.15884 1283
124.88636 1345
133.80139 1376
148.93839 4016
163.92712 1765
164.93318 2322
165.94237 5571
166.94858 3188
176.93188 7986
181.92003 1456
181.93587 7737
182.94405 7620
183.95253 5784
191.91957 2136
194.94341 5721
204.92796 15759
209.93236 4325
212.90941 1932
219.91728 5114
221.93188 29280
222.93892 9683
226.92303 3240
237.92671 2184
249.92639 26787
END IONS

BEGIN IONS
SCANS=908
PEPMASS=249.9257
MSLEVEL=2
CHARGE=1+
RTINMINUTES=1.669863
ION=[M+H]+
52.15118 1211
55.93524 9179
56.96546 1545
62.60094 1387
67.05457 1434
68.79665 1137
70.71285 1322
73.02886 3076
81.46056 1425
84.04502 2303
84.96013 4314
85.02925 1756
91.05455 4054
92.05835 1905
93.0701 13036
94.07394 11840
97.02815 2634
105.03349 1586
110.09727 5991
111.10013 6214
119.01981 2443
121.02906 3611
122.03172 2980
133.02951 3864
135.04453 2153
148.93829 5079
163.03874 6126
164.93306 2960
165.94225 4407
166.94846 3888
176.93242 9080
181.93486 7104
182.94408 7757
183.95239 6102
191.91943 2577
194.94312 6862
204.92781 12441
209.93221 3472
219.91713 4014
219.99448 1404
221.93147 26929
222.93889 7748
237.92307 2172
249.1299 21574
249.92586 23224
250.13649 5893
END IONS

BEGIN IONS
SCANS=910
PEPMASS=249.9259
MSLEVEL=2
CHARGE=1+
RTINMINUTES=0.7538055
ION=[M+H]+
54.60324 1123
63.93702 1136
64.80903 1283
67.93562 1811
73.02893 1684
84.04436 1283
84.96021 3676
85.12163 1280
88.02298 1199
89.51273 1170
114.94849 1815
120.9345 1392
155.97433 6584
156.68118 1611
164.93321 1613
176.93263 1581
194.94345 1707
204.92845 1734
221.93254 4254
226.9231 3188
238.4498 2403
238.95003 3238
249.92671 4412
END IONS

BEGIN IONS
SCANS=913
PEPMASS=250.0387
MSLEVEL=2
CHARGE=1+
RTINMINUTES=0.8578882
ION=[M+H]+
55.93486 5043
56.96554 104788
63.7208 1384
72.9603 2845
73.02892 1376
74.9761 1724
84.96024 18183
91.05544 1338
98.98376 1422
102.97031 1965
120.06625 2017
143.00299 1421
148.01508 1898
151.03789 1532
165.02164 2173
165.94035 2159
167.03865 1556
176.03848 22040
176.9326 3641
178.05388 28358
181.01805 3056
182.94383 4044
183.03294 8447
183.95018 5362
192.03313 3931
194.04808 4218
194.94344 2935
196.06618 7202
201.04428 5046
204.03198 11669
204.92842 5678
208.02933 7806
209.93237 1573
212.01643 1739
212.94479 1486
221.93256 11518
222.04523 109583
222.93945 3987
226.03723 2858
226.96521 3975
232.92122 1701
240.05373 44470
249.92612 12899
250.03822 21562
END IONS

BEGIN IONS
SCANS=916
PEPMASS=250.0602
MSLEVEL=2
CHARGE=1+
RTINMINUTES=1.50649
ION=[M+H]+
52.38525 1207
55.93513 8045
56.96548 3172
62.9193 1364
69.82397 1284
71.55221 1312
72.08158 2227
84.96015 6236
86.09678 1322
89.03879 7883
98.97623 6450
98.98464 2401
105.00391 1533
105.64059 1383
107.04902 1489
112.99106 6961
116.98576 4060
117.03378 5484
131.00217 10258
135.0444 14326
143.5495 1409
145.02844 7459
148.93832 2909
149.0125 5340
158.99643 3452
163.03842 46721
164.04257 3095
164.93311 2316
165.94026 2802
166.95055 2816
173.01144 13034
176.93251 5611
181.93512 6739
182.94374 6090
183.95245 4626
184.91704 1553
191.02232 4376
191.91948 2631
194.94333 6464
203.9689 1549
204.92812 11630
209.93227 3622
219.01974 2767
219.91409 2258
221.93182 21605
222.02963 1674
222.93883 7889
226.92618 1734
227.94122 1890
237.02756 1666
239.94095 1516
248.7018 1416
249.92558 21939
END IONS

BEGIN IONS
SCANS=921
PEPMASS=250.1929
MSLEVEL=2
CHARGE=1+
RTINMINUTES=5.672033
ION=[M+H]+
50.64835 1173
55.05489 1705
55.93534 9426
56.96545 1526
57.03443 1454
58.96174 1254
72.00614 1311
79.05479 1648
81.06999 10756
84.96023 9102
89.01585 1596
98.98478 7979
99.08083 15891
102.97119 1457
105.00386 1489
116.14294 5343
116.6408 1638
128.14294 1736
130.41972 1304
145.98965 1414
148.93825 2953
149.00034 1585
164.93303 2212
165.94019 4534
166.94841 3768
176.93228 12854
181.93692 7352
182.94403 9581
183.95232 9259
186.91991 1540
194.94347 7368
204.92787 20703
209.93216 4188
212.90921 1823
214.21809 9756
219.91707 4011
221.93199 24606
222.93922 11099
226.92282 2701
227.94493 7303
232.92436 2179
240.90262 2410
249.92648 24125
250.19272 62798
END IONS

BEGIN IONS
SCANS=923
PEPMASS=250.1929
MSLEVEL=2
CHARGE=1+
RTINMINUTES=5.57413
ION=[M+H]+
55.93484 6587
57.03408 1265
58.06559 1987
66.08762 1268
70.06593 1372
78.87914 1423
81.07024 9964
84.9602 6532
98.9847 3575
99.08096 20861
105.00397 3205
108.84473 1414
110.11161 1396
115.22838 1558
116.14306 4786
118.731 1472
128.14308 4220
131.08499 1317
148.93842 1688
156.73512 1608
160.05338 1569
164.9332 2179
165.94037 4308
166.95064 3278
167.95158 1339
176.93207 7234
181.93634 5204
182.94385 4997
183.95018 5629
188.50084 1396
194.94356 7868
204.92789 17670
209.93239 3062
214.21794 10756
221.93214 17764
222.93631 5864
224.92604 1799
226.9263 3138
227.94507 7591
249.92633 16898
250.19298 66389
END IONS

BEGIN IONS
SCANS=924
PEPMASS=250.193
MSLEVEL=2
CHARGE=1+
RTINMINUTES=7.331808
ION=[M+H]+
55.93526 6169
57.03408 3390
58.06601 2190
59.49664 1189
65.64699 1213
69.07031 1422
73.02951 1607
79.05487 2022
81.07016 11948
84.96008 8707
92.0358 1387
98.9847 4384
99.08105 13363
105.00397 2271
116.14429 6411
128.14445 1624
129.23004 1291
131.52599 1320
148.93842 1959
165.94037 3204
166.21443 1357
176.93484 5397
181.93634 2850
182.94385 3067
183.95018 5368
194.94344 6165
204.92815 17258
209.93239 1665
214.21791 3049
219.91422 2284
221.93243 17035
222.93687 6461
226.92307 4168
227.94463 6318
249.92618 17438
250.19295 44357
END IONS

BEGIN IONS
SCANS=925
PEPMASS=250.193
MSLEVEL=2
CHARGE=1+
RTINMINUTES=6.956432
ION=[M+H]+
50.82494 1118
52.65315 1037
55.78754 1152
55.93528 6815
56.9655 1434
57.03408 1454
57.9357 1196
60.30309 1168
65.87054 1370
69.35157 1227
75.10805 1264
79.05486 1630
81.07023 8935
84.96021 11894
95.31252 1344
98.98469 5579
99.08089 11911
102.9703 2237
116.14423 3528
125.08252 1833
126.45245 1361
128.14444 1787
148.9384 3362
151.09952 1419
164.93318 2060
165.94034 3823
166.94858 3620
176.93237 8341
181.93633 3949
182.94409 7089
183.95332 7492
194.94341 9899
204.92856 17926
209.93236 4081
214.2179 4498
219.91728 3950
221.93219 22118
222.93628 7457
222.95839 2423
224.92601 1538
226.92628 3061
227.94447 8390
232.92458 1591
240.9064 1884
244.90298 1565
249.92628 22248
250.19301 36366
END IONS

BEGIN IONS
SCANS=938
PEPMASS=251.0699
MSLEVEL=2
CHARGE=1+
RTINMINUTES=2.684808
ION=[M+H]+
50.16064 1386
55.93526 5479
56.96551 1352
57.63986 1218
59.04994 1813
62.53668 1205
77.42439 1233
81.07079 1340
84.96033 7297
97.00104 1466
97.62019 1432
98.98463 25485
106.71264 1507
141.53819 1433
157.23512 1399
160.33994 1674
176.93411 7841
178.97034 1939
183.92415 3499
185.93983 1944
186.9201 1541
191.07001 1503
194.94344 6642
198.91978 1465
204.92798 16391
205.92825 2774
206.98343 1885
222.93631 6706
222.96156 3377
227.94446 11535
232.92461 4079
245.957 1942
250.92657 3587
251.0699 3457
251.12653 3442
END IONS

BEGIN IONS
SCANS=963
PEPMASS=252.0934
MSLEVEL=2
CHARGE=2+
RTINMINUTES=1.93721
ION=[M+NH4]2+
50.75215 1203
55.05495 1953
55.93526 8799
56.9655 3058
69.02785 1243
69.21154 1141
79.05486 6010
80.44368 1425
81.07009 2134
84.96019 4159
91.05459 14480
92.05841 1505
93.07024 16685
95.05003 2222
95.08608 2269
98.97519 7744
98.98469 6261
104.17606 1613
107.08556 10845
108.08931 1404
110.97591 3596
116.98581 4003
120.08121 2177
128.98651 4440
135.1176 2885
143.00136 1805
154.76598 1391
158.99649 1516
170.99629 4288
177.93469 2073
183.92328 7444
185.9398 5104
189.00752 1519
192.10129 6242
201.00641 2685
205.92824 3590
206.92693 2014
211.91982 2019
223.92783 2827
224.9292 1762
228.94354 2072
231.01727 10180
249.02876 13304
251.91057 7065
252.12221 2857
END IONS

BEGIN IONS
SCANS=964
PEPMASS=252.0938
MSLEVEL=2
CHARGE=2+
RTINMINUTES=2.900104
ION=[M+2H]2+
55.93528 12713
56.9655 3651
57.15643 1101
62.89235 1293
69.07085 1795
81.07009 4118
84.96011 6702
85.03824 1360
88.95383 1584
91.50129 1446
91.93621 1399
93.07038 2602
97.02822 1564
97.3126 1405
98.97613 6914
98.98469 3180
101.32037 1647
107.08585 1920
107.55196 1247
110.97591 1455
111.79434 1470
114.5881 1364
116.98581 3293
119.01865 1345
126.39716 1379
143.92879 1357
156.12085 1479
158.99649 3165
176.03415 4090
177.29478 1397
178.93172 1491
183.16229 1464
183.92299 11389
185.03882 5654
185.54362 1547
185.9398 3202
186.07214 1941
192.10129 5232
195.07721 8003
195.94641 1537
205.92824 4794
206.92693 2344
207.9841 3341
209.36801 1626
211.91982 4318
217.01984 1580
223.92783 3414
224.9324 1501
228.94682 2670
229.09148 2865
229.92917 1990
231.01775 2412
247.10252 1712
249.02962 3091
251.91367 11061
251.97418 1864
252.09563 12485
END IONS

BEGIN IONS
SCANS=976
PEPMASS=253.036
MSLEVEL=2
CHARGE=2+
RTINMINUTES=4.964043
ION=[M+2H]2+
55.93526 1775
56.96549 8634
57.03449 2209
61.02871 1323
64.6258 1091
66.68223 1197
69.03384 3284
73.02873 7006
84.96019 5667
85.02931 3235
97.02903 8623
98.97628 5354
98.98447 15503
100.32651 1451
110.97591 3597
116.98581 5884
128.98651 8501
141.96727 1397
143.00136 2934
146.99721 4760
153.01855 2232
158.9984 2570
161.01222 2482
166.00931 2289
170.99631 2956
175.01509 5172
180.00813 2654
180.88873 1554
189.00754 1787
189.05931 1495
197.53261 1455
197.89124 2556
206.92694 4304
208.88322 2016
208.98634 5192
210.83545 1568
219.01677 2919
224.92921 4445
226.89386 1769
229.94571 2402
242.95883 2089
252.92154 3882
253.03642 8052
END IONS

BEGIN IONS
SCANS=978
PEPMASS=253.0455
MSLEVEL=2
CHARGE=2+
RTINMINUTES=3.671554
ION=[M+2H]2+
54.68331 1270
55.01854 1232
55.93486 1817
56.9655 1849
57.03408 2648
57.07046 1540
58.18791 1283
58.97254 1383
69.03438 4004
71.01336 1682
72.93725 1301
73.02892 6184
74.79231 1398
76.41402 1339
81.0341 3673
84.96019 5560
85.02931 2340
95.08609 1757
97.02908 15679
98.9848 14910
113.00832 2861
118.16241 1423
122.9978 1382
127.03851 2491
131.01945 8431
134.90332 1613
157.01466 1643
166.01945 3075
178.93172 1666
180.0173 2323
185.02689 1922
190.01967 3074
199.02359 3681
205.11777 1779
206.92694 4103
208.88322 3185
208.98349 5289
215.61356 1558
224.9274 6423
226.89386 1759
229.94241 2120
233.29932 1560
242.96242 1872
252.92154 2773
252.97115 2166
253.04367 6430
253.17735 2009
253.54459 2127
END IONS

BEGIN IONS
SCANS=980
PEPMASS=253.0543
MSLEVEL=2
CHARGE=1+
RTINMINUTES=1.929033
ION=[M+H]+
55.93521 2597
56.96545 1462
66.40259 1197
69.03432 1568
76.26969 1353
81.03403 2143
84.96011 1404
85.02924 2780
92.03655 1887
97.02905 4229
98.98468 13757
110.97581 1403
111.67998 1329
114.49033 1384
124.88096 1704
128.9864 1449
137.05998 5764
139.03847 4209
141.46301 1409
151.03951 3028
161.01208 1320
181.03404 1494
184.92888 1391
190.03937 3315
202.0401 2442
208.75996 1684
208.88304 1761
208.98331 3866
211.04448 1670
224.92902 5203
225.00583 1649
225.04425 3091
229.04524 1575
229.94551 1839
243.0161 2046
252.92131 2191
253.0549 3769
END IONS

BEGIN IONS
SCANS=999
PEPMASS=254.1605
MSLEVEL=2
CHARGE=1+
RTINMINUTES=0.6036406
ION=[M+H]+
55.93526 3351
56.96551 2899
62.75727 1053
67.40023 1266
70.06593 3101
70.44071 1336
72.93726 1470
81.4432 1417
88.98409 1253
98.05991 2515
98.9847 1337
109.02808 2228
115.77707 1407
120.08105 7674
121.08471 12106
125.07059 4003
132.95834 1767
167.11856 4437
183.08476 2432
192.94771 1432
194.12759 2404
195.11388 25830
244.37674 1507
252.47197 1355
254.16206 19708
END IONS

BEGIN IONS
SCANS=1003
PEPMASS=254.2488
MSLEVEL=2
CHARGE=1+
RTINMINUTES=4.3874
ION=[M+H]+
55.05502 26923
55.93486 3886
56.9655 6555
57.07051 14247
58.06559 3893
58.96094 1861
60.04499 26290
67.05463 2229
69.07036 34144
71.08607 3653
72.08162 2392
72.93784 2580
75.02662 3209
78.56775 1359
83.08584 25005
84.96024 22902
86.06046 2298
90.94839 2660
92.03664 1955
93.03718 5068
95.08609 1582
97.10167 9274
98.50907 1625
98.98469 2485
102.9703 3586
105.00294 2156
111.11687 3751
120.98117 1904
143.08899 2077
153.69046 1774
164.95126 2059
174.93826 5827
184.20602 2474
192.94768 4688
193.9481 2222
197.89125 1983
207.5892 1665
208.88322 1997
212.23618 69546
213.09814 2128
226.04367 5153
228.02296 2263
230.92453 3214
231.89955 2322
244.88481 1800
248.8508 2694
253.87808 2083
254.10844 2077
254.24686 206827
END IONS

BEGIN IONS
SCANS=1028
PEPMASS=255.9386
MSLEVEL=2
CHARGE=1+
RTINMINUTES=0.4398417
ION=[M+H]+
50.95891 1158
55.05496 5970
57.07047 12035
60.364 1222
67.05515 2863
69.07072 6853
71.08613 6595
79.05487 1735
81.07011 2297
83.08575 3989
84.08897 1670
84.96018 10255
92.03581 2280
95.08611 2415
97.06542 3754
97.10172 2010
109.10155 1641
121.10119 1914
125.09581 1664
135.11613 1841
144.17482 3483
149.13344 1610
176.93405 19488
178.93629 1633
194.94354 18737
204.93123 4609
219.21063 2865
232.92407 21210
250.93385 8763
256.3006 30925
END IONS

BEGIN IONS
SCANS=1040
PEPMASS=256.1288
MSLEVEL=2
CHARGE=1+
RTINMINUTES=0.477665
ION=[M+H]+
54.12418 1367
55.93526 2039
56.05018 9822
57.03408 3044
57.07055 10672
61.92898 1400
63.82175 1462
68.04994 1658
68.92678 1469
69.03384 6731
69.04527 2925
69.06976 1348
70.06537 1565
71.08627 10726
72.93784 3714
74.09715 1762
75.10188 1778
81.04517 6696
83.06065 25305
85.02932 2079
86.06064 16692
86.74303 1359
88.0402 1443
90.94839 3552
97.02914 3107
97.07635 14528
99.0922 4305
100.02408 3727
101.00768 2146
103.68062 1841
108.81565 1737
109.03996 3349
109.07666 7526
111.09244 2065
113.96471 1782
114.05486 64251
115.02449 3815
117.03984 5216
119.01866 3496
124.03942 8354
124.08668 3614
127.05086 26033
127.08737 11315
132.95833 5679
134.23257 1693
140.05809 2452
140.06752 7014
143.01921 2591
144.17479 6738
145.03412 4430
149.9626 2025
150.96924 2250
154.90121 2650
155.08054 147942
156.97922 1712
161.02966 1511
184.04488 2245
187.00983 1599
189.0248 2714
191.97255 4943
194.03012 1834
194.40239 1617
203.58824 1569
208.88322 2496
233.01228 4322
244.82303 1661
250.89264 2338
251.02461 1914
256.02887 4460
256.12988 65421
256.30096 54659
END IONS

BEGIN IONS
SCANS=1041
PEPMASS=256.1539
MSLEVEL=2
CHARGE=1+
RTINMINUTES=0.9344315
ION=[M+H]+
51.94073 1360
55.05494 1825
55.93485 2912
56.9655 2034
57.03407 1308
57.07048 13182
57.93569 1528
58.91415 1214
71.04983 9429
71.08608 12729
76.41591 1484
76.4457 1516
79.05486 2005
81.07078 1729
82.06581 8590
84.96031 10664
90.94839 2650
91.0546 5206
94.06537 3494
96.08154 36191
99.04449 3270
102.97029 1801
103.05459 1813
120.08135 12225
122.0975 7700
134.38759 1406
140.10695 35288
144.17465 9727
156.20969 1688
176.93257 6397
194.94341 4273
200.91992 1964
200.97397 1356
204.92839 2613
209.97852 2132
232.92456 3489
238.14183 7979
255.98219 3843
256.15326 79173
256.3009 66989
END IONS

BEGIN IONS
SCANS=1042
PEPMASS=256.1933
MSLEVEL=2
CHARGE=1+
RTINMINUTES=4.3262
ION=[M+H]+
53.00276 959420
55.05487 1259159
57.07045 74025512
69.07027 849133
71.08604 62852372
85.10146 306576
113.02079 240760
123.61203 254678
142.15833 962721
144.17471 46147136
256.30103 288459072
END IONS

BEGIN IONS
SCANS=1043
PEPMASS=256.299
MSLEVEL=2
CHARGE=1+
RTINMINUTES=6.4536
ION=[M+H]+
51.72584 1161
55.05491 1679
55.93522 3534
56.96547 5793
57.07055 24848
66.51154 1244
67.72994 1236
71.0861 18488
72.93779 2103
84.96017 27366
87.32521 1244
90.36456 1321
90.94833 1932
102.97023 5108
105.00389 1918
115.65654 1259
120.98109 2649
128.01923 2100
144.17509 11695
149.47942 1397
158.92795 2840
176.93349 10196
177.93233 2179
184.95755 2711
194.94316 14668
195.94627 2434
200.9171 3908
204.92827 3868
218.93057 1714
222.93929 2325
228.91382 2583
228.94339 1644
232.92368 12407
233.92233 1892
237.90567 1723
245.93121 1633
250.93393 6264
256.30084 100010
END IONS

BEGIN IONS
SCANS=1044
PEPMASS=256.2992
MSLEVEL=2
CHARGE=1+
RTINMINUTES=4.35595
ION=[M+H]+
53.00277 324927
55.05532 280857
57.07047 30077886
69.07028 417021
71.08606 26132244
84.91116 160015
85.10147 177410
120.01755 154505
142.15834 433968
144.1748 20203104
194.89688 167143
256.30118 131686336
END IONS

BEGIN IONS
SCANS=1045
PEPMASS=256.2997
MSLEVEL=2
CHARGE=1+
RTINMINUTES=7.043183
ION=[M+H]+
51.5453 9125
53.00312 35917
55.05492 46423
57.07045 3090470
62.75911 10708
67.05459 10223
69.07081 31511
71.08603 2584457
72.08912 16824
75.02657 38325
85.10145 14468
93.03713 42979
102.12804 34542
106.27372 9606
128.14436 11270
142.15913 45516
144.1747 1912795
156.17444 12730
167.05493 16977
172.20517 25544
186.22136 119948
192.96028 9775
223.68317 10224
248.15208 25594
248.65341 17600
256.30103 13159242
256.67108 12283
END IONS

BEGIN IONS
SCANS=1046
PEPMASS=256.3
MSLEVEL=2
CHARGE=1+
RTINMINUTES=5.467617
ION=[M+H]+
53.00276 35726
55.05492 36124
56.96547 11537
57.07043 3117840
69.07027 33425
71.08602 2737326
72.08099 11533
75.02657 14048
84.96014 33001
85.10146 22519
92.02988 12495
93.6797 10585
102.12804 34784
133.14604 11742
142.15736 55778
144.17465 2023476
145.17828 11730
158.92798 10825
165.18251 11915
176.93381 48312
178.77054 13070
186.22124 126784
194.94331 42743
204.9283 16796
215.97728 11527
229.70103 11787
232.92445 32118
250.93396 24023
254.78589 12277
256.3009 13883344
256.67108 13460
END IONS

BEGIN IONS
SCANS=1047
PEPMASS=256.3002
MSLEVEL=2
CHARGE=1+
RTINMINUTES=0.4759833
ION=[M+H]+
53.00278 3876
55.01854 2144
55.05495 5435
55.93526 1849
56.9655 2844
57.07053 124182
58.06558 3384
67.05462 2717
69.04527 6129
69.0703 4376
70.95833 3755
71.08614 109107
72.93784 6264
75.02661 1628
79.05486 2207
81.07009 3902
83.08574 1792
84.96019 3783
89.05977 2500
90.94841 9338
93.03718 3198
95.08608 2304
105.00294 2754
108.95899 2145
113.96354 2153
128.14307 3797
132.95828 41755
142.1584 2245
144.17485 85979
149.96085 5246
150.96924 30471
155.9747 2863
174.14864 1917
176.93214 7117
185.0842 2863
186.22151 4123
187.0462 2008
191.97235 47648
194.94342 4670
209.98141 5419
214.98654 7478
215.03807 2928
226.44714 1937
232.92458 4524
233.01227 2669
239.1498 2895
250.9341 2095
255.67155 8661
256.10657 3826
256.13379 2807
256.17062 7646
256.30099 580918
END IONS

BEGIN IONS
SCANS=1048
PEPMASS=256.4027
MSLEVEL=2
CHARGE=1+
RTINMINUTES=4.35595
ION=[M+H]+
53.00276 591138
55.05492 847561
57.07043 69138880
58.07395 333392
69.07027 581523
71.08601 61742548
72.08971 458039
85.10146 249694
142.15968 1155288
144.17461 44090416
145.17828 401655
255.66383 320459
256.30078 272298336
END IONS

BEGIN IONS
SCANS=1067
PEPMASS=257.0861
MSLEVEL=2
CHARGE=2+
RTINMINUTES=3.603844
ION=[M+2H]2+
55.05491 2131
55.93522 1601
56.96547 5580
57.07081 12529
58.33086 1326
61.45462 1401
70.84106 1388
71.08597 9402
83.04978 2563
84.96002 16229
90.94833 1749
92.03741 1523
93.85884 1368
98.97529 4572
102.97122 4376
105.41128 1309
111.08015 1853
113.20678 1385
116.98573 2372
135.67642 1487
140.069 1905
144.1747 5353
164.96724 1414
173.01187 2656
176.93472 1532
177.00618 2162
177.93459 2083
178.89302 1828
190.93466 1861
200.91982 4157
202.38109 1462
213.90584 1528
218.93057 2522
233.92235 2988
244.56509 1412
251.8868 2267
256.30069 38174
256.90915 2154
257.30356 18943
END IONS

BEGIN IONS
SCANS=1074
PEPMASS=257.2477
MSLEVEL=2
CHARGE=1+
RTINMINUTES=0.7296682
ION=[M+H]+
53.2463 1112
55.05496 3090
55.93527 3115
57.03368 1194
57.07044 13749
66.56979 1257
67.05463 1343
69.07031 3292
71.08608 3926
72.93785 1921
81.0708 1766
83.08647 1607
84.9602 12261
85.10152 2053
89.05978 1964
95.08611 1856
96.56483 1255
103.07645 1867
113.96357 2847
172.95375 1338
174.43459 1477
185.90137 1531
187.07051 1418
187.91795 2189
195.94385 2534
200.91728 3559
203.91379 2096
205.92828 1985
215.91121 3186
216.95015 2851
233.92593 4328
234.96103 2393
256.30112 2699
256.90936 1896
257.06958 4802
257.24561 4554
257.30432 3957
END IONS

BEGIN IONS
SCANS=1094
PEPMASS=258.0739
MSLEVEL=2
CHARGE=1+
RTINMINUTES=0.6882167
ION=[M+H]+
54.44168 1155
54.792 1287
55.93523 3634
56.96549 10397
57.07084 2177
63.13906 1686
67.6692 1304
68.72473 1406
69.36688 1181
71.08604 1826
72.93781 3194
81.08183 1449
83.97639 3001
84.08013 1336
84.96015 3611
90.94836 5431
101.98625 1927
102.97025 2192
104.10747 2283
128.0014 3399
130.19545 1655
131.39153 1504
132.95827 5362
142.12297 1703
146.01321 11395
155.99681 3248
156.95863 1766
158.97362 2390
164.02229 24936
166.73183 1525
174.00696 6112
180.88866 1621
182.03404 2765
200.0582 3015
206.88731 1658
208.88313 1643
210.04483 1523
216.98033 1917
218.06868 7617
228.05553 4257
234.99162 4298
253.88179 1534
257.30414 5368
258.06396 10495
END IONS

BEGIN IONS
SCANS=1098
PEPMASS=258.1089
MSLEVEL=2
CHARGE=1+
RTINMINUTES=0.4416375
ION=[M+NH4]+
56.05007 16793
56.96546 10225
57.03396 22441
58.06567 51080
59.07357 9400
60.08158 542673
61.02866 6820
69.03379 12452
70.06587 5757
71.07349 139128
73.02886 6181
74.09708 29566
75.04444 5182
75.10059 8062
84.08157 8692
85.02851 15566
86.09676 1299794
92.64256 5159
97.02906 13161
98.97621 13350
98.98457 222730
103.94341 8999
104.10742 6778543
104.26884 8482
105.11113 16277
109.0766 8187
110.97583 7143
112.99115 5734
116.98573 6092
119.01734 9195
125.00014 1638909
126.06614 5717
128.98505 7230
132.95822 5513
134.99692 5248
140.06746 149660
141.07132 84026
143.01099 5316
155.08231 14969
169.87549 5037
170.99831 5143
177.0218 10991
181.02715 10867
182.034 5193
183.07756 10586
184.07303 692391
190.98721 7359
191.03981 10725
199.03676 18326
200.04472 5048
232.99861 9971
240.09961 13524
257.14755 7935
258.10864 1438548
END IONS

BEGIN IONS
SCANS=1107
PEPMASS=259.0209
MSLEVEL=2
CHARGE=1+
RTINMINUTES=0.5767633
ION=[M+H]+
51.94074 1250
55.01816 1326
55.93526 3935
56.96551 4172
57.03408 2546
58.51474 1211
60.08118 1871
62.18309 1440
69.03439 3853
72.93784 2733
73.02892 2848
75.97243 1320
79.99119 1393
81.03411 2078
84.08164 1617
84.9602 3881
85.02859 8511
86.09683 5089
90.94759 2973
97.02914 15645
98.97536 3619
99.07069 1349
100.02219 4135
104.10744 13332
105.00397 3090
105.11122 3996
109.02916 2132
112.99124 5334
118.02851 1594
125.00031 3630
127.03988 1598
129.10194 1605
131.0024 7250
133.0078 3342
133.03253 3195
140.06911 2745
141.07137 2418
145.28131 1378
146.02663 5871
149.01257 3268
152.2744 1398
169.00742 1753
169.04494 5506
178.0497 9216
191.03996 1845
193.03671 3671
197.89127 2515
208.88326 2712
211.04761 2234
213.05391 2825
231.06442 2028
235.04987 4879
248.99239 3051
253.8781 2671
258.1088 1852
259.01978 1497
259.07516 2374
259.16614 2305
END IONS

BEGIN IONS
SCANS=1113
PEPMASS=259.0967
MSLEVEL=2
CHARGE=1+
RTINMINUTES=6.320245
ION=[M+H]+
51.94038 2006
53.03941 5251
55.01854 4941
55.9353 9406
70.76652 1504
72.93784 3609
77.03939 2215
79.05486 4103
81.0341 3145
81.07079 2206
84.95991 7688
90.94839 2789
91.05461 36729
92.02994 2042
93.0703 48026
95.01302 47256
95.04934 10742
103.05467 14032
105.0448 3731
107.04907 1642
109.02897 8764
111.874 1491
119.04946 6647
119.0852 2058
120.05626 2140
121.06446 67928
123.0444 2234
131.04939 5527
147.08008 3448
149.05899 135428
173.05948 1774
176.9326 3355
180.88911 7668
190.87225 1726
194.94342 2351
195.87619 1875
197.8909 14370
207.87592 7424
208.88322 6669
213.09224 3475
213.88817 4707
215.90215 5532
217.95383 2208
225.8858 3525
231.89955 3130
235.87234 4301
236.87891 3458
241.08739 5618
241.88472 3212
250.88132 1520
253.88135 7052
259.09442 40027
END IONS

BEGIN IONS
SCANS=1118
PEPMASS=259.894
MSLEVEL=2
CHARGE=1+
RTINMINUTES=1.72331
ION=[M+H]+
53.00243 1169
55.93487 2428
56.96551 3849
72.93785 5421
82.10815 1626
84.96011 6992
90.94841 2996
92.03749 2138
93.27001 1435
113.96356 4332
116.54063 1436
145.15517 1728
154.90125 4863
154.94148 1851
172.95375 3838
190.87228 2402
190.9874 1665
202.81616 1493
206.86769 3464
208.8831 16578
208.95486 3488
213.8882 2391
218.86932 2213
218.983 3897
231.89841 7647
236.87894 5509
236.95158 3848
241.88477 6563
259.89587 4700
END IONS

BEGIN IONS
SCANS=1119
PEPMASS=259.894
MSLEVEL=2
CHARGE=1+
RTINMINUTES=0.7616533
ION=[M+H]+
50.90547 1145
55.93527 3453
56.96552 1719
69.04582 1622
72.93791 7993
84.96027 8858
90.94841 3795
113.96357 2522
122.2072 1395
131.97354 1735
142.87334 1555
154.90125 2995
172.95158 2052
190.87477 3489
190.9874 2946
206.86769 2376
208.8828 17101
208.95486 2211
213.8882 5095
213.9713 1566
218.86624 3921
218.94919 3513
218.983 2843
226.89391 2444
231.89958 9100
236.87894 6168
236.95158 1881
241.88443 11307
249.91171 1604
259.89587 4416
END IONS

BEGIN IONS
SCANS=1120
PEPMASS=259.8946
MSLEVEL=2
CHARGE=1+
RTINMINUTES=6.861483
ION=[M+H]+
50.3997 1391
51.9407 3030
53.76711 1202
55.93522 6026
57.03404 1642
58.06596 2165
72.93424 1434
72.93757 9643
84.9599 8863
86.99332 1923
90.94833 2580
92.03574 1796
102.97122 2251
105.00389 2255
113.96347 2627
120.48531 1478
134.99989 2411
140.71275 1888
142.1969 1441
143.83376 1780
148.93829 1909
162.99335 2661
172.97949 1875
176.9323 19062
190.87212 3059
190.98973 5120
194.94255 14859
200.97385 4607
204.92772 8591
205.67607 1586
206.86752 1700
208.88309 17610
208.9547 2981
213.88802 1738
218.86913 2122
218.98267 12679
222.9393 6173
226.89371 2121
231.89842 10779
232.92418 14053
236.87875 6833
236.94792 2303
241.88455 6457
250.93422 8608
259.1145 1693
259.89566 3299
260.01096 4120
260.22113 8375
END IONS

BEGIN IONS
SCANS=1121
PEPMASS=259.8946
MSLEVEL=2
CHARGE=1+
RTINMINUTES=4.269092
ION=[M+H]+
51.57373 1160
51.94069 2103
52.37013 1131
55.93521 5323
57.17197 1438
58.89268 1263
66.48274 1415
72.93778 6215
84.96014 7923
90.94833 4116
91.47549 1458
92.03657 2924
99.0809 2452
101.68988 1409
105.00388 1803
113.96346 3289
114.46478 1359
131.97342 1735
134.9984 1683
162.99333 4062
165.94225 1583
172.77896 1469
172.95143 1558
176.93253 18595
190.8721 3562
190.98996 6496
192.15419 1611
194.94295 16491
197.8911 1971
200.97383 3403
204.92845 9459
206.86751 2424
208.88354 15834
208.95468 3250
213.888 3103
218.86911 3592
218.9827 16065
222.93927 5239
224.87785 1897
226.96503 1844
231.89862 10089
232.01665 2034
232.92433 13407
236.87872 4587
236.95135 2261
241.88448 7023
250.9337 10035
259.11844 2953
259.86386 1569
259.89563 5933
260.01093 5814
260.22183 6134
END IONS

BEGIN IONS
SCANS=1122
PEPMASS=259.8947
MSLEVEL=2
CHARGE=1+
RTINMINUTES=5.01663
ION=[M+H]+
51.9407 1774
52.68647 1121
54.14077 1216
55.93522 6332
56.96547 1308
58.06597 2959
62.58874 1295
67.38968 1386
68.4408 1465
68.51929 1232
68.58497 1348
68.71553 1283
70.45524 1200
72.78735 1194
72.93779 5797
81.07004 1758
84.96012 8122
86.79663 1583
90.94833 3752
92.03658 2930
96.18336 1356
99.08091 1622
108.3605 1514
113.96347 3065
118.79474 1571
128.14435 2208
136.83958 1375
162.99335 2071
176.9321 21158
180.88861 2222
183.95004 1775
190.87212 2721
190.98723 3164
194.94344 17772
200.97385 3405
204.92821 8661
206.86752 1635
208.88307 16947
208.95757 2679
213.88802 3317
218.86606 1960
218.95209 1499
218.98303 9721
221.93234 1822
222.9393 5083
224.87787 1763
226.89371 3902
231.89952 10502
232.92372 12340
236.87874 5966
236.95139 1717
241.7597 1450
241.88477 7240
250.93454 8542
253.8779 1629
259.89566 4691
260.01096 5208
260.22186 10404
260.25769 2180
END IONS

BEGIN IONS
SCANS=1124
PEPMASS=259.8947
MSLEVEL=2
CHARGE=1+
RTINMINUTES=5.26505
ION=[M+H]+
51.94073 2091
55.83658 1167
55.93486 5409
57.08109 1328
58.06559 2650
59.25448 1510
64.91555 1148
72.93784 6401
84.96012 9870
90.94839 3005
102.97031 1360
105.00396 2780
113.96355 2742
134.9985 1920
142.92516 1512
154.90121 2161
156.67184 1367
162.99347 2053
176.93248 11961
179.30235 1330
183.95255 1990
190.87225 4072
190.98987 3900
194.94307 15606
198.94106 2089
200.97398 2697
204.92795 7390
206.86766 1744
208.88312 14348
208.95483 4542
213.88817 1882
215.90216 1539
218.98274 12665
221.3847 1495
222.93945 4304
224.87804 2314
226.89388 2534
231.89864 7986
232.01683 2145
232.9247 13472
236.87799 8020
236.95155 2204
241.88472 6269
241.99895 1947
250.93411 5451
254.88637 1718
259.89188 3547
260.01114 5219
260.22186 7493
260.26187 2090
END IONS

BEGIN IONS
SCANS=1134
PEPMASS=260.0101
MSLEVEL=2
CHARGE=1+
RTINMINUTES=0.3567666
ION=[M+H]+
66.16356 1126
72.08099 1877
84.96014 1554
86.00742 1323
95.3354 1462
102.22894 1534
112.11225 2331
139.85226 1345
146.02986 1615
160.0936 1400
168.0506 2302
173.31662 1629
196.04518 4717
214.05725 3271
242.05235 2757
244.89919 1977
260.06219 17606
260.20593 1701
260.24576 1628
END IONS

BEGIN IONS
SCANS=1163
PEPMASS=261.0341
MSLEVEL=2
CHARGE=2+
RTINMINUTES=3.662526
ION=[M+2H]2+
50.79745 1312
53.0394 1604
55.93486 2456
56.04613 1318
56.96556 21507
57.03407 3780
57.93528 2564
57.95662 1193
61.02916 1454
62.02061 1429
69.03438 6456
72.93783 1684
73.02894 10817
73.86838 1322
78.40813 1318
81.0341 4561
84.96015 15513
85.02856 9081
92.02993 2759
97.02917 18302
98.9753 12544
99.04356 1650
102.97029 2285
103.52557 1508
109.02914 2135
109.80754 1775
110.97603 10541
116.9858 14502
126.86482 1525
127.03849 4109
128.98631 19148
134.99699 4827
137.02357 4885
140.98555 1811
143.00087 6909
144.98111 1865
146.99759 10420
149.0229 1475
153.01854 5640
155.00183 1718
158.92805 4062
158.99649 3579
161.01221 4190
163.03885 1647
165.00351 1932
165.01759 1941
170.99629 5212
173.01196 1899
173.05946 2067
174.00702 5439
176.93481 5888
177.00627 1911
177.93243 2353
178.89311 2584
178.95213 1575
178.99983 3304
180.88872 3536
183.96436 1602
188.00583 7074
188.50816 1731
188.93359 2836
189.00998 3527
191.9902 1678
194.94341 6101
197.0096 2645
198.01804 3156
201.00639 3560
201.05507 2026
202.95317 2457
204.92841 4575
206.88739 2897
208.88321 2529
209.88332 3257
210.01894 1907
219.01685 7771
219.05673 3115
219.98534 2492
220.96036 2034
229.04871 2255
232.96165 2278
233.05612 1449
233.92586 2074
237.02765 4549
237.90582 1561
238.03117 2808
247.46397 1556
250.89261 5797
250.97179 1962
252.0273 4061
252.52899 1881
255.88123 2185
257.04605 2875
261.03271 16663
261.13217 53860
END IONS

BEGIN IONS
SCANS=1169
PEPMASS=261.1113
MSLEVEL=2
CHARGE=1+
RTINMINUTES=4.486916
ION=[M+H]+
51.94038 1180
55.93526 2084
56.96551 3484
57.93528 2886
62.77142 1287
64.49246 1360
84.96021 11502
92.03078 1871
117.56405 1922
121.98324 1509
132.60422 1319
158.92807 2667
163.99484 1889
176.93442 6971
180.88875 2422
188.93362 2694
194.94344 4566
195.94382 1930
197.89125 2642
204.92842 3481
206.88742 2295
208.88324 2117
209.88333 2469
219.05676 1503
219.98537 2584
220.96039 2162
222.93945 1933
226.89388 1613
232.96506 3523
237.90585 2667
250.89264 2151
250.97182 2840
251.93248 1613
260.22205 1829
260.95624 2474
261.13217 56341
END IONS

BEGIN IONS
SCANS=1170
PEPMASS=261.1299
MSLEVEL=2
CHARGE=1+
RTINMINUTES=6.6446
ION=[M+H]+
51.94072 1288
55.93525 1910
56.96508 1498
57.75874 1660
57.93527 2093
61.12967 1130
64.28514 1309
67.36034 1242
84.96013 9501
92.03662 1604
102.97028 1577
125.59894 1392
132.95685 1407
138.87543 1646
158.92804 1743
176.93402 7212
177.93466 1765
178.8931 2122
178.94984 1715
180.8887 2791
194.94337 3714
195.94638 2875
197.8912 1847
202.95314 4231
204.92838 4779
206.88737 3112
208.88318 1602
209.88329 1469
213.85548 1520
219.98532 2827
220.96034 2427
222.93939 2822
223.93733 1836
224.89717 2642
230.94446 1691
232.90094 1889
232.96501 1920
233.92584 2162
237.90579 2770
250.89258 2849
250.97552 1940
260.95215 1759
261.13211 52292
261.22427 1617
END IONS

BEGIN IONS
SCANS=1171
PEPMASS=261.1299
MSLEVEL=2
CHARGE=1+
RTINMINUTES=5.1701
ION=[M+H]+
51.29839 1226
55.93486 2637
56.9655 2853
57.93528 1468
61.65163 1258
63.8624 1187
72.93784 2638
84.96027 13407
102.97031 1652
120.98117 1977
138.79633 1377
151.95763 1554
158.92807 2722
176.93425 7092
178.89314 1472
180.88644 2638
188.93362 2190
194.94601 5587
195.94382 2571
197.89125 2644
202.95045 2911
204.92842 2919
206.88742 2998
208.88324 1907
209.88333 2098
219.98227 2494
220.96039 2109
222.93945 2017
225.82141 1361
230.9445 1485
232.96506 3769
233.9225 1995
237.90585 2777
250.89264 3677
250.97182 1610
260.95624 2096
261.01221 1555
261.1322 55526
END IONS

BEGIN IONS
SCANS=1172
PEPMASS=261.1301
MSLEVEL=2
CHARGE=1+
RTINMINUTES=6.4536
ION=[M+H]+
51.79047 1357
55.93522 1998
57.93524 3229
63.55318 1314
72.93779 2707
75.49227 1304
84.96017 13152
90.94751 2323
92.03658 1673
102.97023 2940
103.69857 1384
130.28706 1387
130.93269 1710
156.82066 1603
158.92796 4643
176.9333 7292
177.93459 3733
178.89301 2586
178.94749 1906
180.88863 2868
188.93349 2738
194.94328 5106
197.89111 2029
201.97479 2080
202.95305 3191
204.92828 5250
206.88728 3336
208.88309 2852
219.98521 3338
220.96024 1943
222.9393 2963
224.89706 2214
230.94435 2018
232.96489 4435
233.92233 2013
237.90916 4194
242.10237 1379
250.89246 4019
250.97163 2587
255.88107 1561
261.13202 54183
END IONS

BEGIN IONS
SCANS=1173
PEPMASS=261.1301
MSLEVEL=2
CHARGE=1+
RTINMINUTES=4.695333
ION=[M+H]+
55.93486 2028
56.9655 2250
57.93528 2133
73.25259 1386
84.9603 8691
92.03579 2123
101.53644 1273
142.01219 1901
149.73465 1256
176.93481 3952
178.89311 2395
194.94341 4323
195.9464 2292
202.50961 1439
204.92841 4526
205.93103 1929
208.88321 2087
209.88332 1955
219.98534 1497
220.96349 1931
224.90041 2421
230.94447 2322
232.90097 1629
232.96165 2573
233.92247 2223
237.90582 2529
250.89261 2544
250.97179 1984
260.22202 1934
260.95621 1724
261.13214 52784
END IONS

BEGIN IONS
SCANS=1176
PEPMASS=261.1305
MSLEVEL=2
CHARGE=1+
RTINMINUTES=1.171983
ION=[M+H]+
55.93487 1384
56.96551 1724
62.97429 1289
65.20925 1268
72.93785 1553
81.07011 2222
84.96025 9965
93.0704 1461
102.97032 1587
105.85728 1595
108.22483 1619
108.81459 1495
119.54013 1606
131.32306 1631
155.97473 2284
176.93486 1557
182.38654 1348
184.95772 1769
188.93365 1907
203.93864 2218
209.88336 1872
219.87712 1856
219.9854 2530
235.50172 1458
237.9581 2882
238.4498 3452
261.13223 75675
261.22037 3673
END IONS

BEGIN IONS
SCANS=1177
PEPMASS=261.1313
MSLEVEL=2
CHARGE=1+
RTINMINUTES=0.5231951
ION=[M+H]+
56.96551 3698
69.07031 3668
84.04517 7070
84.08168 12963
84.9602 3386
85.08438 4057
86.09678 100683
86.99339 3056
98.97536 3957
102.05571 2469
103.02484 2051
105.00397 4420
115.02451 1773
116.98582 3836
117.03985 5813
119.01867 3942
129.10194 1652
130.05051 3906
130.96265 2234
135.0506 1517
145.03401 11551
146.99722 1431
148.06093 13939
154.90123 5873
158.99652 1727
169.0345 3968
170.99844 3416
171.01329 4471
173.02927 3381
178.89542 1369
182.99785 2338
187.04622 1622
189.02481 3768
196.7607 1404
199.00763 2988
201.00644 3313
215.04109 5133
219.01987 2912
232.99207 2459
243.04868 4504
261.00824 1921
261.04422 4595
261.14429 7798
261.20032 2786
END IONS

BEGIN IONS
SCANS=1178
PEPMASS=261.1313
MSLEVEL=2
CHARGE=1+
RTINMINUTES=0.9969386
ION=[M+H]+
55.93526 1570
56.96551 2894
72.08122 15646
72.93784 2706
76.28241 1448
84.04509 2213
84.96027 7064
85.86543 1642
86.09683 3438
86.99339 1794
90.94759 1590
102.97031 1637
105.00295 1994
113.96356 1419
116.07068 1627
145.03413 2513
162.07559 5002
169.03452 1863
176.93484 3502
187.04381 1774
194.94345 2424
197.89127 2274
202.95047 2808
209.88335 1711
232.90102 1756
250.97183 1735
261.04425 4649
261.1322 82844
END IONS

BEGIN IONS
SCANS=1194
PEPMASS=262.0595
MSLEVEL=2
CHARGE=2+
RTINMINUTES=1.929033
ION=[M+2H]2+
50.06441 1290
50.41433 1288
55.93487 2070
56.96551 2625
57.0345 1502
60.88111 1217
61.02917 1278
69.03439 4020
71.93036 1418
72.93726 2764
73.02952 1501
80.62124 1223
84.96013 9819
85.02858 3466
86.15521 1282
90.94759 2100
92.03581 2564
93.84338 1414
97.02914 3656
98.97536 4257
107.08482 1500
110.73679 1547
116.98582 2244
124.1116 2615
131.95052 2214
137.05997 8518
139.0386 4656
148.64575 1660
150.55487 1391
163.04086 1476
169.96597 3763
180.88876 1642
181.03192 1488
190.03957 2375
208.88326 4862
220.90746 2133
221.93253 2620
226.89389 3331
226.9166 1543
239.89526 3525
243.01634 3855
253.05516 5646
256.88202 1806
261.13248 8272
262.05878 7000
262.13501 7918
262.55902 1903
END IONS

BEGIN IONS
SCANS=1200
PEPMASS=262.1437
MSLEVEL=2
CHARGE=1+
RTINMINUTES=1.819806
ION=[M+H]+
55.93526 2628
56.96551 1732
58.43881 1315
65.4371 1405
67.05463 1156
72.93726 1578
74.04153 1225
84.96028 13212
85.80583 1243
90.9484 2762
91.05463 2097
93.07033 12403
102.97031 2100
116.94743 1553
121.02789 1650
124.11161 26425
148.13644 1673
178.04057 1598
178.93173 1905
180.88876 3788
197.89127 2573
208.88324 6242
221.92938 4770
226.89389 3446
236.07523 1437
239.89879 4992
253.70169 1898
262.00702 1710
262.14462 35112
END IONS

BEGIN IONS
SCANS=1207
PEPMASS=262.9114
MSLEVEL=2
CHARGE=1+
RTINMINUTES=1.623625
ION=[M+H]+
55.93526 6078
59.40273 1305
78.48328 1252
84.9603 7160
102.97031 2789
105.03352 8925
106.99028 1368
111.21028 1617
113.62275 1384
116.98463 1507
133.0078 1393
160.96187 2186
165.94037 2294
170.98573 1351
175.14697 1568
180.88876 2637
181.93636 1707
182.94386 2112
183.9502 2044
200.90918 2755
208.88326 2893
211.90231 5079
212.90945 2443
221.92903 20141
239.89523 31050
239.96931 3269
257.90826 2964
260.32562 1560
262.13181 1983
263.133 1729
263.23831 1540
END IONS

BEGIN IONS
SCANS=1223
PEPMASS=262.9843
MSLEVEL=2
CHARGE=1+
RTINMINUTES=0.5360913
ION=[M+H]+
51.94069 1256
54.22248 1245
54.93808 2044
55.93521 4005
56.94263 2725
56.96546 3467
57.03445 1646
69.03433 2591
70.06532 1724
70.6762 1460
72.93788 9973
84.96013 4909
88.88696 1344
89.60268 1355
90.94827 14142
97.02906 2668
98.97621 3929
102.94843 2346
104.96307 2104
116.07058 1882
116.96413 2668
116.98573 2279
118.94348 1811
119.01857 1988
128.9642 2973
132.95811 26334
134.91661 1349
143.0191 2267
144.95795 7280
150.96736 1830
158.97357 6594
158.99638 2832
160.95204 3370
162.96965 3150
168.95726 5764
170.97285 10058
173.02913 1874
174.96886 3809
176.98605 2805
177.00839 2226
178.97246 1551
180.88866 12991
186.96844 4620
188.98521 4613
196.94392 1822
197.89154 7909
198.96753 3639
208.88289 12844
215.90199 3281
216.98027 5707
221.93233 5912
226.89368 9740
233.41411 1592
234.99121 31914
239.89883 6422
252.99768 1866
262.9823 9596
END IONS

BEGIN IONS
SCANS=1225
PEPMASS=262.9851
MSLEVEL=2
CHARGE=1+
RTINMINUTES=0.636775
ION=[M+H]+
55.68531 1375
55.93525 3572
56.94267 3112
56.9655 3130
57.03407 1702
66.3375 1324
69.03437 2195
70.06591 5881
71.04969 2881
71.61888 1355
72.93785 12108
81.03409 2524
84.08089 1424
84.96017 2665
85.0293 2260
88.07624 1882
90.94846 19641
97.02911 3510
98.97533 4805
102.94849 1894
108.95898 2523
116.07064 3348
116.96299 3733
116.98579 2885
118.94231 2371
119.01864 2218
127.03848 1465
128.96428 2448
130.08707 3176
130.97968 1831
131.00101 1800
131.09065 1715
132.9583 35124
136.95361 2386
140.96332 3246
143.01918 4208
144.85368 1426
144.95796 11690
150.96922 5898
155.0183 2613
156.95868 2401
158.97391 8820
158.99648 2671
160.95407 5467
162.96777 1719
168.95944 5556
170.97316 11854
174.96896 5946
176.09175 2868
178.96349 1688
180.8886 10238
182.0341 1530
186.96811 7775
188.98541 7513
190.87221 2050
196.93355 1536
197.89122 5202
198.97031 3647
208.88274 11039
216.97926 8973
221.93245 2175
226.89447 8413
234.99158 38803
239.8952 6563
244.83026 1666
253.88187 2144
262.98102 8374
263.13293 1721
END IONS

BEGIN IONS
SCANS=1234
PEPMASS=263.1127
MSLEVEL=2
CHARGE=2+
RTINMINUTES=3.937573
ION=[M+2H]2+
54.93811 1783
55.09178 1122
55.93521 7614
56.9655 1945
61.31689 1275
64.04626 1464
69.03384 5608
72.93784 6057
75.32027 1510
76.88313 1319
81.07009 2970
84.96019 9258
85.02857 3328
87.0442 3778
90.94839 3029
92.0358 2955
94.33074 1300
95.05004 1672
95.08609 1416
97.02913 3029
100.50117 1542
101.00863 2040
105.03356 2381
107.08585 3584
109.33973 1416
111.50005 1453
115.0397 2952
119.01989 3458
131.0181 1747
133.10095 4308
137.09665 3326
143.01921 2272
146.30653 1333
160.95992 1698
162.43826 1629
178.89313 1831
180.88846 14413
182.94383 1970
185.02928 4379
191.14264 6917
197.89116 8546
198.89848 2958
203.04097 2952
208.88281 21086
211.90227 4020
215.04108 3939
215.90215 3483
221.92885 12871
226.89374 12123
236.64047 1458
239.89836 22872
239.97279 1532
251.43633 1497
253.88191 4404
257.90823 1670
END IONS

BEGIN IONS
SCANS=1244
PEPMASS=263.2374
MSLEVEL=2
CHARGE=1+
RTINMINUTES=0.8240666
ION=[M+H]+
53.00536 1273
55.05489 6832
55.93526 3296
57.07045 7133
57.99012 1396
59.67902 1296
67.05463 23434
69.0703 6930
71.08607 2433
79.05492 7163
81.07013 32293
83.08575 4286
84.96017 9213
91.0546 7619
92.02995 1674
93.07058 9956
95.0861 28641
96.90415 1408
97.06541 4123
97.10171 2824
99.08099 1661
105.07034 5317
107.08535 7300
109.10151 18465
119.08644 5255
121.10118 6004
123.11694 5401
133.10097 5187
135.11761 3908
136.95364 1639
137.13321 2488
147.11732 4441
149.1317 5138
161.13246 4018
163.14952 3530
165.16451 3115
175.14917 3207
179.17946 2603
181.93636 1646
182.94385 2052
184.94099 1680
189.16541 3058
196.36337 1427
211.9023 2752
212.90945 2212
212.93597 2471
221.92909 10841
226.54419 1450
235.95142 1747
239.89891 16464
240.90289 4374
240.93126 3263
245.22635 20779
257.90826 1921
263.00754 1655
263.04395 1691
263.23795 39794
END IONS

BEGIN IONS
SCANS=1257
PEPMASS=264.0648
MSLEVEL=2
CHARGE=2+
RTINMINUTES=1.278341
ION=[M+2H]2+
55.93525 4347
56.9655 1595
60.32175 1592
67.05462 1639
68.04993 4283
70.06592 3804
72.93784 1745
79.05486 3350
80.05025 6212
81.07079 5513
82.06588 10406
84.04507 2981
84.0809 1864
84.96019 6743
87.71202 1899
89.0391 15471
91.05461 4017
92.03663 4545
94.52657 1873
97.02822 2389
98.09674 3457
101.00863 5368
107.04906 2877
108.08086 33835
117.03378 13081
119.01875 10067
121.02912 57136
126.09174 193908
127.18123 1519
131.0195 3080
135.04457 26016
136.04752 2460
143.01933 14402
144.10251 8222
145.02795 14329
146.03163 2610
155.01802 10765
156.0209 1704
157.03333 2480
161.02966 5653
163.03879 133836
164.04265 12392
167.01816 6591
169.03448 2641
173.02913 8557
179.01802 3482
180.88873 4160
185.02939 16935
186.03123 3675
187.0462 2913
187.27449 1729
197.03091 7380
197.89133 7745
198.03125 1706
202.95044 1927
203.04097 4145
208.88036 2025
209.02934 1824
212.93594 3678
215.04106 2404
215.90213 2076
222.92996 1930
227.03981 5716
235.87233 3253
240.90639 3071
240.93121 3412
245.05197 40708
246.05362 7859
253.8819 6246
263.06415 1864
264.12363 79739
END IONS

BEGIN IONS
SCANS=1260
PEPMASS=264.1207
MSLEVEL=2
CHARGE=2+
RTINMINUTES=4.402843
ION=[M+2H]2+
55.93526 5846
65.59454 1181
67.05463 1289
68.96914 1327
69.03438 5021
72.93784 2161
73.10771 1197
80.53683 1471
84.96011 12760
85.02857 1806
87.04498 2151
90.94839 2412
92.03748 3119
92.11206 1327
97.02823 2562
102.9703 3457
105.00396 3042
109.10154 3641
146.02997 2128
146.99721 1376
174.95801 1884
180.88875 5212
184.91473 1672
184.94098 1608
185.02928 2101
193.15886 1801
195.87619 2108
197.89125 6613
202.95319 4311
203.03824 2096
207.87604 2704
208.88322 3355
212.93594 4222
213.88519 3574
215.60455 1728
215.90215 2513
221.9325 1516
222.89525 2154
223.0816 2495
225.04445 1731
226.89386 2073
235.86891 2973
240.80713 1608
240.90286 4839
240.93123 3648
241.89543 3207
253.88135 6649
264.11957 3232
END IONS

BEGIN IONS
SCANS=1261
PEPMASS=264.123
MSLEVEL=2
CHARGE=1+
RTINMINUTES=1.349429
ION=[M+H]+
54.59329 1399
55.93526 5049
56.96551 1731
70.06593 2945
74.33793 1435
79.05486 1746
80.05025 2141
81.0701 1730
82.06582 2152
84.9602 5045
89.03905 1736
91.05463 1712
102.97031 1813
108.0808 4367
110.25752 1549
117.03384 3413
121.02782 8665
122.85431 1460
126.09166 33365
135.04463 3957
143.01921 1748
144.10257 2491
145.02916 2416
163.03877 25729
164.04266 1851
173.03142 1585
174.03101 1550
180.88875 5028
184.94099 2061
185.0293 1628
197.89125 4087
202.95045 2456
207.6772 1609
207.87605 1618
208.88324 2170
212.93596 3276
215.90216 1895
221.93251 2228
226.89388 1780
230.83803 1551
235.86893 2511
240.90642 2308
240.93124 2741
245.05212 5678
253.88193 4964
264.12421 15633
END IONS

BEGIN IONS
SCANS=1262
PEPMASS=264.1471
MSLEVEL=2
CHARGE=1+
RTINMINUTES=2.230512
ION=[M+H]+
52.08698 1134
55.05495 6672
55.93492 6556
56.01351 1356
56.9655 2929
62.24592 1296
63.18718 1232
70.06537 1265
72.08118 10845
84.96018 12552
98.06005 13623
98.5304 1485
102.9703 2965
104.18313 1593
108.79843 1604
115.08653 4531
142.18413 1373
146.02997 2412
166.90358 1641
177.06885 1348
179.74956 1347
180.88875 5522
184.94098 2878
189.05438 1687
195.8736 1471
197.89125 5143
202.95045 6153
208.88322 4064
212.93594 4203
213.88521 2868
215.90215 3525
218.98297 3314
222.93314 1741
223.14482 2151
225.8858 2195
226.89388 2803
227.3614 1372
235.86891 2576
237.09346 1552
240.90286 5854
240.93123 5071
241.89543 4197
253.88214 7856
255.63295 3624
264.19693 2223
END IONS

BEGIN IONS
SCANS=1275
PEPMASS=265.0158
MSLEVEL=2
CHARGE=1+
RTINMINUTES=0.3953754
ION=[M+H]+
56.96571 33639
57.03406 3478
61.02914 3203
68.9827 3666
69.03381 5238
72.08101 5062
73.02888 4393
84.96037 35382
85.02859 8646
86.99335 5485
97.02818 6851
98.97549 85802
102.97026 4109
103.00595 2554
105.0029 3217
108.96219 5047
109.02802 2343
110.97601 9851
112.99118 2754
116.98703 56439
119.01862 3356
121.01647 3132
124.99143 12659
126.97193 2783
128.9854 11586
131.0024 3790
134.99876 156961
140.9855 7441
143.00162 32276
144.98302 41207
145.03406 2508
146.99545 5621
153.00974 41272
154.96701 5780
155.01825 2771
158.99658 32438
161.01248 22096
162.99364 180697
170.99623 3906
172.97752 72144
174.04617 2177
176.09171 2185
177.00671 17299
182.96181 25210
183.04942 2375
185.02921 3005
189.00746 2602
190.98743 310721
200.97392 314400
205.0007 3256
214.00385 2813
218.98303 1124287
219.98528 7001
220.98834 4537
223.98798 36268
237.02777 144523
241.99895 137732
247.01402 4736
255.037 60544
260.04285 3833
264.19275 2979
265.02145 55052
265.14438 5232
END IONS

BEGIN IONS
SCANS=1278
PEPMASS=265.0227
MSLEVEL=2
CHARGE=1+
RTINMINUTES=0.6365576
ION=[M+H]+
51.26947 1135
55.05495 1545
55.93525 2451
56.96542 8049
57.53539 1241
65.17429 1312
69.72504 1419
78.0969 1291
79.44566 1782
81.0341 2272
84.96011 18319
98.97616 38211
102.9703 4244
110.97557 8891
116.98576 23721
121.02788 2578
128.98651 15345
131.00102 2064
134.99702 6725
144.98058 11285
146.9969 10913
149.01256 2090
151.5834 1562
158.99609 16590
160.17635 1392
162.99109 11013
163.03886 3137
170.99579 11721
174.99094 3093
177.00851 5993
177.05544 1547
180.88643 2167
188.09396 1728
189.00719 8545
201.00641 1556
205.00356 4451
208.88321 4163
218.98296 2285
219.01984 2688
226.89386 4462
236.40239 1526
236.87889 2576
236.98959 2645
237.02766 3707
237.9093 2717
241.89542 2654
247.01411 3838
256.88586 1540
264.87439 3670
264.94391 1589
264.98892 1855
265.02167 6599
265.06668 1797
265.17725 2782
END IONS

BEGIN IONS
SCANS=1285
PEPMASS=265.1436
MSLEVEL=2
CHARGE=1+
RTINMINUTES=1.149392
ION=[M+H]+
53.03903 3575
55.01853 4679
55.05499 10952
55.93485 3971
56.96549 7133
57.07045 1527
65.03924 6824
67.05463 23080
69.03389 31391
69.07029 3218
71.04968 6480
79.05491 15194
81.03409 2371
81.07013 13749
81.85184 1611
83.04987 8643
83.08644 2068
84.96014 20946
85.02855 2560
85.065 2498
91.05463 43484
93.03376 5730
93.0704 33449
95.04921 38169
95.08601 18615
97.02821 5572
97.06538 7164
97.10077 1662
98.97551 10964
99.04448 5784
101.5704 1917
102.97028 3460
103.05457 3760
105.0703 55656
107.04905 4658
107.08586 18984
109.02805 2918
109.06493 30436
109.10158 9199
111.04473 28797
111.08015 9523
113.05967 17670
115.05373 3140
116.06233 5477
116.98579 6565
117.06966 13421
119.08527 71752
121.02802 16464
121.0646 41443
121.10109 10542
123.04436 3652
123.08079 20942
125.05994 4040
128.06189 5424
128.9865 3328
129.07019 12517
130.07721 3514
131.04936 2393
131.08504 34248
132.05693 2540
133.06477 8237
133.10095 14674
135.08041 70925
137.06007 1994
137.09674 16891
137.19107 1693
139.03873 11177
139.07579 8577
141.06973 5728
142.07802 7075
143.08568 11798
144.05661 2744
144.0927 7780
145.06377 10753
145.10045 23652
146.07179 2266
146.99548 2256
147.08008 38898
147.1171 16298
149.05913 1879
149.0956 9238
151.07483 5616
153.0706 3785
153.09036 6848
154.07791 3357
154.90118 3350
155.08472 8666
155.1062 2697
156.09306 6443
157.06503 5140
157.10068 20599
158.07269 20560
158.10832 5284
158.99648 4246
159.08032 31225
159.11636 34239
160.08791 4482
161.0587 2864
161.09581 36636
161.1324 3673
162.99146 2855
163.07635 3138
165.09004 33947
167.06932 2311
168.09409 5288
169.10118 3274
170.07106 2194
170.99626 4213
171.07901 6415
171.11707 9890
172.08757 16104
172.95367 2861
173.09625 15688
173.13249 15501
175.07445 66945
175.1116 34781
181.06421 2308
181.1012 2069
183.11813 9403
185.0961 7692
185.13194 3477
186.10342 4876
187.07529 2398
187.1118 41649
188.08415 2531
189.09181 9891
189.12868 13458
191.0374 1980
193.08502 21219
196.08694 5051
199.11121 16738
201.1281 32298
203.10669 43768
205.12329 6887
207.10205 2725
208.88318 4679
211.11136 24081
217.12334 25136
218.98291 4419
219.13664 8709
226.89381 3351
229.12096 29905
235.13202 10827
237.90602 8627
241.89537 3642
246.9883 2012
247.13184 45250
255.91614 2370
265.02161 3312
265.07074 2916
265.14435 85747
END IONS

BEGIN IONS
SCANS=1286
PEPMASS=265.1436
MSLEVEL=2
CHARGE=1+
RTINMINUTES=2.495927
ION=[M+H]+
51.8939 1357
55.05495 3059
55.93526 5183
56.9655 4321
57.07046 1541
57.93528 2612
58.10338 1286
65.03925 1640
67.05463 6652
69.03384 2592
69.0703 1359
72.91185 1318
79.05486 5715
81.0341 1739
81.0701 3247
84.96033 31242
87.68008 1245
89.96103 1396
91.04967 1306
91.05462 6859
93.0707 7236
95.04935 12363
95.08609 4285
97.06541 2287
102.97031 5413
105.07034 18084
107.08585 4431
109.0648 3193
111.04476 28717
115.05376 1907
116.98701 1759
117.06987 4990
119.08555 15429
120.08122 4958
121.02789 3901
121.06452 3592
121.10117 1808
123.08065 1706
129.06995 3462
130.07864 2098
131.08522 9991
133.0647 11326
133.10095 2427
134.9985 2246
135.08037 4285
137.09512 1680
141.06976 2974
143.08575 4175
144.09273 2442
145.06395 4852
145.10063 10140
147.08015 17555
154.07796 1805
154.90121 3559
155.10623 5386
157.10056 2831
158.07254 5649
159.08035 11569
159.11623 11181
161.0956 4444
162.99347 2255
163.03888 2063
163.0764 1661
172.08743 4347
172.97745 1983
173.09621 2748
173.13293 2591
175.07457 19993
179.90282 2713
180.88875 2139
181.92004 3351
183.1153 3019
187.11223 10317
189.09137 5174
190.98987 5628
193.08534 24675
196.0896 2166
200.97398 5497
201.12811 4087
201.9232 2700
203.95244 1630
205.12056 2527
207.09927 1722
208.88324 4320
208.9577 4021
211.11159 3779
218.98289 16038
221.92937 6716
223.93102 1844
226.89388 2412
229.12109 4933
237.90863 7293
241.89474 12306
241.99895 1700
247.13202 6927
259.90778 1786
264.94394 1669
265.14444 73180
265.25101 2186
END IONS

BEGIN IONS
SCANS=1287
PEPMASS=265.1547
MSLEVEL=2
CHARGE=1+
RTINMINUTES=0.59015
ION=[M+H]+
55.93526 2748
56.96554 12157
57.03408 1423
69.03384 2237
71.92109 1375
72.08161 2184
72.55002 1259
79.57613 1535
81.0341 2179
84.96011 16846
85.02931 3805
90.94839 1575
91.48552 1468
97.02913 1604
98.97542 34459
102.9703 2186
108.80165 1691
110.97603 11115
112.65929 1369
112.99123 1980
114.09174 3306
116.98578 25036
117.03383 2738
121.10117 1409
122.07146 3018
128.98619 16076
131.20891 1516
134.99695 8527
140.98557 2728
144.98119 10489
145.01755 2767
145.02914 7097
146.99719 9070
149.01256 4084
152.98624 1498
158.99651 15915
162.99135 8988
167.05911 1545
170.99588 12554
172.97528 1497
174.99094 2375
177.00629 5809
177.05516 11183
189.00711 7703
205.00078 2775
208.88322 3743
208.99782 1481
219.01677 4098
226.85173 1695
226.89386 3381
236.99306 4583
237.02766 3802
237.90932 1722
247.01411 5397
247.04727 2071
265.02167 6283
265.15536 9429
END IONS

BEGIN IONS
SCANS=1288
PEPMASS=265.1555
MSLEVEL=2
CHARGE=1+
RTINMINUTES=1.552098
ION=[M+NH4]+
55.05495 33249
55.93484 2560
56.96544 11806
57.05817 3056
61.4423 1959
63.02357 3800
67.05511 2350
72.08103 392674
78.04649 2986
79.05482 2181
84.96022 17891
89.03889 52652
89.10761 72591
91.05458 4143
98.05985 6326
98.9753 2850
102.97026 3608
103.05455 3565
106.04134 3176
114.0917 4177
115.08649 26673
117.03381 189796
120.08105 32922
121.02783 3841
124.05122 2148
131.04933 2030
134.03665 9505
135.0444 14430
145.0291 581283
146.03157 5092
147.04449 3018
149.0592 74118
154.90115 2458
162.03246 2586
163.03922 8930
166.08633 35834
177.05534 1232294
178.05852 6023
180.88866 2240
181.91763 2153
186.05522 3541
193.01627 7097
197.89116 2053
208.88313 8445
209.01205 3599
211.02713 4750
218.98224 9219
219.14894 2140
226.89377 3685
237.00681 6055
237.90923 6589
241.89532 3953
248.1265 83890
255.01805 14330
264.87021 4427
265.15292 269459
END IONS

BEGIN IONS
SCANS=1297
PEPMASS=265.9034
MSLEVEL=2
CHARGE=1+
RTINMINUTES=4.915757
ION=[M+H]+
56.96545 10052
57.93527 6076
64.19235 1456
72.17981 1309
73.24486 1411
82.7634 1579
84.96023 61216
92.03076 2039
102.97043 11982
120.98115 3604
121.96661 2008
161.89174 2841
162.99344 1690
163.90918 4425
164.91708 4230
179.90279 4636
181.91795 7537
182.1927 1529
197.91498 3110
199.92947 2630
210.85574 1461
210.87898 2115
217.43587 1487
218.98293 3105
219.8956 3159
219.98534 4241
224.92918 3386
228.88766 2852
235.89293 1700
237.90883 13894
238.87288 2039
242.89774 4574
246.76755 1570
248.89917 1446
253.90491 1725
255.88121 4389
255.92004 2767
256.88196 6833
262.87399 1842
264.5394 1472
265.89957 3658
END IONS

BEGIN IONS
SCANS=1299
PEPMASS=265.9036
MSLEVEL=2
CHARGE=1+
RTINMINUTES=6.229767
ION=[M+H]+
56.96547 7978
57.93567 4013
72.61978 1297
82.13069 1576
84.25298 1585
84.96009 67618
96.81097 1698
102.97015 12429
118.03574 1681
120.98111 4558
131.84412 1322
161.89363 2416
163.90912 3242
164.91502 2429
179.90271 4411
181.91762 5345
182.92496 1779
196.93086 1747
197.91492 2968
199.92941 2720
206.91837 1526
219.89862 3168
219.98524 4055
220.90732 2025
224.92911 3658
228.88759 3040
230.10445 1683
235.89284 2780
237.9093 16980
238.8728 2061
242.89766 3503
255.88112 3457
255.91995 2364
256.88184 4257
265.17712 2137
265.90359 3379
END IONS

BEGIN IONS
SCANS=1300
PEPMASS=265.9036
MSLEVEL=2
CHARGE=1+
RTINMINUTES=6.625867
ION=[M+H]+
54.52407 1290
55.93523 3082
56.96558 9380
57.93525 3979
84.96016 65337
89.23218 1355
90.94753 1308
99.82223 1298
102.97019 13086
116.98575 1918
120.98111 2986
121.02782 2042
143.88124 2965
161.89168 2585
163.90714 5001
164.91502 2068
179.90271 4433
181.91776 6750
185.62506 2042
197.91228 4026
199.92941 1681
210.02461 1520
218.98285 1915
219.89862 3355
219.98524 1628
220.90421 2598
224.89391 1882
224.9259 2805
228.88759 2243
237.90894 16936
238.8728 3630
238.91132 1604
242.89766 2642
247.89276 1777
255.88112 3233
256.88184 5272
265.90359 5028
END IONS

BEGIN IONS
SCANS=1301
PEPMASS=265.9036
MSLEVEL=2
CHARGE=1+
RTINMINUTES=6.822917
ION=[M+H]+
51.62615 1445
55.93525 1708
56.96554 8460
57.93569 4726
75.10742 1402
84.9601 59538
85.78773 1305
98.97627 1371
102.97015 9821
120.98116 3468
137.07837 1471
139.90256 1530
141.06975 1257
143.8813 1663
161.89174 2451
163.9072 4444
164.91508 3203
179.90279 5134
181.91756 8480
190.98734 2297
192.90953 2445
196.93094 1623
197.91499 4409
199.92949 2636
204.95065 1603
217.90193 2397
218.98294 3105
219.89871 3605
219.98534 2193
220.9043 2113
224.9292 2960
228.88768 1556
237.90915 17239
238.87289 2868
241.89183 1879
242.89417 3145
242.99832 1657
255.88123 2958
255.92006 1619
256.88196 5522
265.90369 3439
END IONS

BEGIN IONS
SCANS=1306
PEPMASS=265.9038
MSLEVEL=2
CHARGE=1+
RTINMINUTES=4.30389
ION=[M+H]+
55.93525 2999
56.96553 7459
57.9357 4985
58.2971 1250
70.25098 1384
84.96013 70489
85.5118 1343
86.99261 1498
94.92183 1362
95.76781 1746
102.97024 12272
109.64728 1396
114.40449 1495
120.98116 4930
161.89371 1984
163.90721 4975
164.9151 2832
179.9028 4876
181.91797 6763
186.93706 1508
192.90955 1749
197.91501 3981
198.92242 1614
199.9295 2228
218.96451 1704
218.98296 3695
219.89871 2089
219.98535 3076
220.90742 2139
228.8877 2561
237.9091 18556
238.87291 2633
242.90135 2744
242.9265 1660
250.04288 1533
255.88124 1565
256.88196 3352
265.90372 3571
END IONS

BEGIN IONS
SCANS=1307
PEPMASS=265.9038
MSLEVEL=2
CHARGE=1+
RTINMINUTES=0.3244667
ION=[M+H]+
51.94068 1308
53.55866 1164
56.9656 6887
57.16007 1352
57.93564 4907
84.96012 48012
86.99329 1540
98.97525 1295
102.97019 10103
105.00385 1506
114.96004 1551
120.98105 3718
129.06563 1455
143.8828 1588
146.90581 1550
156.51927 1380
161.00043 1622
161.8916 2148
163.90904 3104
164.91493 2796
179.90263 4642
180.90933 1589
181.9174 8797
193.89412 1372
196.93338 2223
197.91217 3631
199.92931 2188
206.91826 1893
209.886 2109
219.89851 4598
219.98204 2586
224.92899 4900
237.90891 15029
242.89754 5380
255.881 3612
255.91983 1966
256.88171 2686
265.90347 4441
265.93225 1821
END IONS

BEGIN IONS
SCANS=1309
PEPMASS=266.0114
MSLEVEL=2
CHARGE=1+
RTINMINUTES=0.8561702
ION=[M+H]+
51.3734 1195
55.93526 2027
56.94308 1245
56.9655 6188
57.9357 2404
70.06593 1466
72.93784 3268
74.60981 1544
81.0341 1841
84.96019 26410
90.94839 4738
91.05462 5256
98.97535 3652
102.9703 5198
103.0546 3953
116.98581 1361
120.08102 24833
120.98117 2731
121.02914 1316
128.98514 1750
161.89372 2743
163.90721 2281
164.91711 1473
164.99951 1784
166.97928 2316
176.01576 19677
178.5215 1507
179.9028 2101
180.99493 2252
181.91771 4514
192.01041 2420
219.89873 2062
220.98842 1946
224.92601 1763
237.90903 10721
238.01645 15166
238.87292 1425
244.81577 1489
255.88126 2271
255.9162 2014
256.87808 1738
265.89963 1707
266.01007 8401
END IONS

BEGIN IONS
SCANS=1311
PEPMASS=266.0439
MSLEVEL=2
CHARGE=2+
RTINMINUTES=5.772549
ION=[M+2H]2+
55.93526 1988
56.96549 36823
57.9357 2513
60.5848 1464
65.03925 2774
77.58099 1521
79.05486 3048
84.96016 43321
89.03902 20279
92.03664 1870
95.04916 1990
95.47601 1437
102.97029 9007
107.04907 4860
107.06273 1480
109.10262 1725
111.04469 3264
117.034 18068
120.98117 3854
121.02906 75112
122.03181 5855
124.99101 2808
125.11304 1532
135.04453 31919
136.04752 3409
143.00136 6423
145.02901 21347
146.02997 2392
152.98625 2007
161.01222 5500
161.89175 2842
163.03865 184155
163.90721 4760
164.0423 16428
164.91711 2681
169.01781 2644
170.9958 9072
176.98619 2292
179.9028 3895
181.91771 4883
185.01257 2792
187.02679 3082
189.00771 12248
194.99699 10691
197.91237 1962
198.99164 3721
199.9295 2550
204.95068 2109
209.01215 2765
213.00639 38873
214.00987 1843
218.99525 4712
219.89873 2915
219.98535 4021
220.90431 3249
224.92601 3468
227.02359 6473
231.01746 13438
237.00659 18333
237.90874 19684
242.89777 3464
242.93008 1668
255.01764 6729
255.88124 1827
255.92007 3189
256.88199 4088
265.90372 3167
END IONS

BEGIN IONS
SCANS=1312
PEPMASS=266.0442
MSLEVEL=2
CHARGE=2+
RTINMINUTES=3.784532
ION=[M+2H]2+
56.9654 21911
57.9357 2641
67.64231 1352
71.25693 1480
79.05486 1996
84.96008 41902
86.99339 1653
89.03907 12290
95.04916 6586
97.56624 1442
102.97045 7103
105.00397 1729
107.05013 3712
111.0447 2002
117.03362 9185
120.98117 2140
121.02902 31665
122.03181 2310
124.99102 3734
135.04436 22942
139.03864 7436
143.00125 11910
143.88295 1670
145.02908 15015
151.00797 1632
159.03265 1896
161.01236 9113
161.89177 3124
163.03859 115846
163.90921 3545
164.0421 10313
164.91711 2160
168.90324 1778
169.01782 4133
179.90282 4023
181.91771 4641
185.01257 3056
187.02924 3474
194.99751 7209
196.67432 1531
197.91238 3530
201.97493 1903
203.02177 1859
204.95068 1602
213.00621 33217
218.99834 3770
219.89874 3519
219.98537 4300
220.90433 2659
224.92923 1946
231.01735 12803
237.00623 14113
237.90851 16665
238.0103 1617
242.89778 2256
249.02963 1634
255.01765 6329
255.88126 2662
255.92009 2039
256.88199 2656
258.88144 1783
265.90375 6393
266.04364 2290
END IONS

BEGIN IONS
SCANS=1321
PEPMASS=266.4442
MSLEVEL=2
CHARGE=1+
RTINMINUTES=4.35595
ION=[M+H]+
51.94071 3417
55.05493 2475
56.96548 8182
57.01608 4162
57.07043 4961
58.96135 3389
59.03181 222015
61.01104 160314
62.99036 36835
67.0546 2586
69.07027 3022
73.04724 4975
75.0266 272765
77.00605 38445
77.04192 727585
78.98487 3970
79.02149 299222
79.05482 2055
81.00088 58539
81.07006 3811
84.96014 28896
86.99335 2095
89.0422 2204
90.94836 2068
91.0584 12575
93.03716 509632
95.01662 103730
95.03249 22059
95.04121 2427
95.05264 3182
95.08605 1899
96.99555 32230
97.03181 2907
99.00426 3239
99.02296 3077
100.05824 20796
102.03708 7545
102.97026 4923
105.0029 2622
107.05219 3032
109.0453 2889
109.06583 1868
111.04687 4498
113.0265 2759
116.05269 11112
118.0321 3240
120.98112 2637
125.01984 18486
136.99615 2377
139.03543 3308
145.02567 11217
146.02991 2738
146.05167 3973
147.03604 3890
149.0125 1963
151.03629 34766
159.04208 5596
163.01511 5996
163.99477 2761
169.02608 4204
171.04092 35271
174.90088 2988
181.91763 2456
189.0321 2785
190.98727 2269
191.99013 6219
192.9118 9248
192.98575 7090
196.93088 3462
201.97484 6465
202.89278 2436
202.96956 5662
210.91959 2791
214.93036 2048
218.98288 3044
219.98529 15251
220.90558 10411
220.98221 18423
224.92592 3097
238.99893 2501
242.89409 5109
243.02347 11998
244.0002 3515
257.04205 3379
261.0361 2660
END IONS

BEGIN IONS
SCANS=1323
PEPMASS=266.9947
MSLEVEL=2
CHARGE=1+
RTINMINUTES=6.333111
ION=[M+H]+
51.26042 1332
54.1204 1263
55.93525 4326
56.94307 2718
56.9655 3833
57.07086 1826
59.0318 14384
61.011 9262
62.99039 2095
63.3203 1322
67.10412 1330
70.95889 3565
71.12872 1481
72.9376 9974
75.02657 17611
77.00604 2198
77.04256 43088
79.0215 18162
81.00089 2796
81.0341 2447
81.07078 1460
84.96014 10543
88.96895 2909
90.94823 16524
91.30235 1566
92.03579 1752
93.03706 32594
95.01247 13954
108.85657 1756
108.95898 4103
125.02016 2389
128.96289 2664
140.96278 11041
142.97864 2569
149.05905 6806
151.0361 1853
158.97366 5408
171.04083 2836
174.90092 1903
182.92738 1763
192.91208 4711
202.93671 1510
210.92256 2668
210.96906 6279
220.90739 4774
220.98216 3893
228.97968 1975
241.01636 6631
255.80746 1534
261.88632 2265
266.99695 5235
267.12112 2420
267.15842 2513
END IONS

BEGIN IONS
SCANS=1325
PEPMASS=267.0348
MSLEVEL=2
CHARGE=1+
RTINMINUTES=1.559117
ION=[M+H]+
55.05495 1991
55.93486 1936
56.64832 1421
56.9655 1836
57.91521 1581
59.03188 13261
59.93082 1452
61.01115 10062
62.99039 2400
63.94137 1277
67.05462 1268
72.93784 1321
75.02664 15163
77.00604 2964
77.04205 48690
79.02162 21565
81.0009 3874
81.07079 2321
83.86995 1387
84.0809 1855
84.96004 6899
86.46246 1272
89.03825 2018
89.42682 1301
91.29905 1309
93.03719 33635
95.01576 6355
96.99559 2439
102.72889 1599
102.97129 1662
104.53807 1266
108.39695 1410
117.03383 1864
135.04462 4710
145.0275 3827
151.03612 2621
163.01714 1685
163.03882 20539
171.04297 2491
174.90094 1737
192.91209 2784
202.8956 1911
220.9043 3338
221.02936 10801
244.04367 1618
249.02588 3207
END IONS

BEGIN IONS
SCANS=1330
PEPMASS=267.0615
MSLEVEL=2
CHARGE=1+
RTINMINUTES=3.214533
ION=[M+H]+
51.94071 2304
56.96547 4318
57.01608 5849
57.07043 4100
59.03183 263369
61.01105 218555
62.99037 51254
67.05459 3611
69.07027 2397
73.0474 8758
74.09711 2127
75.0266 354825
77.00606 48160
77.04256 916692
78.04191 2534
78.98486 7251
79.02149 380142
81.00087 70838
81.07005 3685
84.96015 7396
91.05791 16590
93.03714 629466
95.0166 137673
95.03252 27639
95.05263 5283
95.08604 5285
96.99559 35418
97.0318 3181
99.00426 3337
99.02295 4211
100.05826 27816
102.03714 8859
104.01685 2589
107.05217 4057
111.04686 5185
113.96465 2665
116.05271 13457
118.03209 3262
125.02 20950
136.99614 3049
145.02573 17172
146.05165 2881
147.03603 3397
151.03607 45646
159.04207 6397
163.01711 9370
164.99138 2289
169.02606 4729
171.04114 38713
174.90086 2347
192.912 8537
192.98573 4023
202.97229 5598
210.92249 3962
220.90683 10090
220.98184 15672
238.99892 2841
243.02748 13679
243.92427 1953
257.04205 4050
261.03607 3665
267.06323 17230
267.19559 6340
END IONS

BEGIN IONS
SCANS=1331
PEPMASS=267.0623
MSLEVEL=2
CHARGE=1+
RTINMINUTES=4.043633
ION=[M+H]+
55.0549 3013
56.96545 6424
57.01646 8295
57.0704 8210
58.99525 5384
59.03178 538304
61.01101 430279
62.99031 97352
67.05508 4536
69.07024 4121
73.04713 13287
75.00497 5750
75.02656 682079
77.00597 91677
77.04249 1772343
77.14526 2873
78.98477 11176
79.02143 710384
81.00079 128338
81.07071 7714
83.08566 3619
84.95991 10159
91.05811 28993
93.03451 194972
93.03706 1182116
93.17344 2630
95.01651 266871
95.03241 62444
95.05259 6745
95.086 6461
96.99548 64797
97.01182 4447
97.03176 6506
99.00421 6169
99.0229 8140
100.05807 50926
101.0201 3736
102.0369 20865
107.05212 6592
109.04524 3703
109.10143 4117
111.04772 9289
113.02644 5055
113.96344 3952
116.05285 28622
118.03204 3134
119.02963 3716
120.03743 2779
125.01998 44753
133.10083 3073
136.99608 3775
139.03535 4382
145.02557 24140
146.05159 7769
147.03427 6930
151.0359 93138
159.04198 9497
163.01685 18510
164.9913 3667
169.02583 12063
171.04083 68154
174.90079 4301
189.03201 2945
192.90938 5309
192.98564 7913
202.9722 6854
210.91948 3054
220.90694 15758
220.98175 24229
243.02696 27137
244.00368 4724
257.04193 4492
261.03595 3756
267.06256 41389
267.12091 5768
267.19547 3782
END IONS

BEGIN IONS
SCANS=1333
PEPMASS=267.0628
MSLEVEL=2
CHARGE=1+
RTINMINUTES=7.069633
ION=[M+H]+
51.94071 2338
56.96548 7987
57.01608 4145
57.07043 5845
58.99528 3048
59.03186 271904
61.01108 219783
62.99042 46158
71.08604 2379
72.93721 2741
73.04723 8134
75.02666 336393
77.00603 52190
77.04196 871364
78.98486 4460
79.02153 351439
81.0009 67322
81.07075 2568
84.9603 11189
91.05813 15657
93.03718 608744
95.01664 131315
95.03251 28138
95.05263 4337
96.99563 39216
97.0318 2308
99.00426 3166
99.02295 4887
100.05833 28450
102.03707 6767
102.97025 2568
104.01685 3384
107.05217 3574
109.04421 2343
111.04797 5825
113.0265 2421
113.96349 5035
116.0529 16073
119.02969 2205
125.02023 22949
131.97345 2804
136.99614 6191
139.03386 2501
141.95758 2475
145.02574 19859
146.05165 4537
151.03612 47748
159.04207 5717
163.01707 7772
164.99138 7740
169.02606 3493
171.04088 40964
174.90086 3482
174.97549 3121
192.91187 12126
192.98601 14904
202.89551 2881
202.97159 10087
205.94777 2327
210.92249 5336
220.90735 17444
220.98184 38879
225.91145 2504
238.99892 3164
243.02417 14954
243.92427 3025
244.00017 5710
257.04205 4181
261.03607 2221
264.69855 2265
267.06311 16623
267.12103 3551
END IONS

BEGIN IONS
SCANS=1335
PEPMASS=267.063
MSLEVEL=2
CHARGE=1+
RTINMINUTES=5.815495
ION=[M+H]+
55.05492 4985
56.96548 9454
57.01608 6182
57.07081 15281
58.96136 8564
59.0318 302152
60.00303 2728
61.01102 232427
62.99033 55606
67.05511 7156
69.07081 7285
71.08603 6928
73.04716 9924
75.005 4033
75.02657 380727
76.02643 2220
77.00595 54399
77.0425 957207
78.0419 3428
78.98486 5194
79.02143 400600
79.04615 3154
81.00082 73985
81.07005 7831
83.08641 5376
84.96014 7763
85.06572 5371
85.10146 3907
91.05803 19978
93.03708 693765
95.01652 165904
95.03243 33820
95.05262 3954
95.08602 9478
96.99554 37780
97.0318 3815
97.10165 2802
98.98463 2750
99.00519 3851
99.02388 4868
100.05809 28407
102.03683 13150
107.08474 2446
109.10148 5326
111.04685 3659
113.02649 2211
113.96349 4230
116.05298 16102
118.03208 2912
119.02968 3399
120.03748 3323
123.11685 2479
125.02009 23850
136.99612 4212
139.0354 2292
145.02568 13956
146.05164 3725
147.03601 3872
151.03596 58003
159.04207 4779
163.01666 9603
164.99138 3626
171.04088 37491
174.89867 2794
189.03207 2330
192.91199 7964
192.98825 4830
202.89549 5369
202.97227 6428
210.92247 4556
219.92645 2406
220.90714 14060
220.9816 17192
238.9989 2553
243.02715 16984
244.00015 6616
244.11226 2712
257.04202 4954
267.06265 20721
267.12103 4699
267.21216 2971
267.26602 5312
END IONS

BEGIN IONS
SCANS=1357
PEPMASS=268.1041
MSLEVEL=2
CHARGE=1+
RTINMINUTES=0.4667254
ION=[M+H]+
55.01862 15467
57.03408 19571
59.04993 1837
60.04496 6354
61.02915 4677
69.03387 11610
71.01335 6250
73.02891 10586
75.0266 3445
77.04195 4259
79.02152 1718
85.02859 16307
87.04419 1774
88.03941 2962
93.03717 3558
94.04028 2958
97.02912 6417
103.0397 1911
106.04977 8299
115.03969 5833
116.01373 1694
119.03465 6367
124.03947 4356
133.04997 3964
136.05052 6950
136.06105 1128114
137.04488 4106
137.06618 3135
150.05495 2027
151.71269 1702
188.92374 2834
268.10519 170779
END IONS

BEGIN IONS
SCANS=1359
PEPMASS=268.1183
MSLEVEL=2
CHARGE=1+
RTINMINUTES=1.206219
ION=[M+H]+
50.41739 1327
51.94074 1081
55.05495 1553
59.03187 2879
60.23209 1375
61.01109 1501
64.64897 1390
70.02923 1985
70.06538 2860
73.04728 1631
75.02663 3607
77.04269 7510
77.25471 1384
78.04195 2348
79.02155 3332
80.02038 2162
84.9602 4303
87.59528 1322
88.03937 25680
90.86701 1376
91.05463 4730
93.03728 6933
103.05461 2341
109.0648 2573
119.04942 14288
127.93694 1585
131.04941 3837
133.06456 1646
136.06108 3469
140.33208 1541
147.04457 4262
151.07483 8488
161.0607 1784
179.07018 8871
188.66051 1607
205.08714 1560
222.11235 6734
245.23053 2873
267.88895 2177
268.11786 4077
END IONS

BEGIN IONS
SCANS=1371
PEPMASS=269.0493
MSLEVEL=2
CHARGE=2+
RTINMINUTES=2.026649
ION=[M+2H]2+
51.59768 1029
51.85067 1201
51.94074 1452
55.05495 4628
55.93526 1625
57.07047 3562
61.02872 1313
61.53334 1185
65.67576 1160
69.07031 6276
70.25602 1320
71.08608 1773
73.02892 1407
77.99751 1329
79.03887 1732
81.07011 2870
83.08575 4793
84.96021 4716
85.02933 2233
91.05793 1311
91.86018 1350
92.03665 3008
93.03719 2863
97.02914 3407
97.1008 3061
102.12812 1629
108.24619 1688
115.10763 1264
127.03852 1961
130.15891 1875
151.03966 6482
152.98807 1409
154.90123 3945
171.21924 1452
194.6881 1561
197.028 1804
199.70448 1584
204.92845 3874
205.93668 2276
235.94798 2545
241.88475 1816
245.93141 2231
245.95702 1769
258.93677 2431
263.94055 3020
264.92352 2032
269.04913 11047
269.24994 1657
END IONS

BEGIN IONS
SCANS=1375
PEPMASS=269.0813
MSLEVEL=2
CHARGE=1+
RTINMINUTES=2.685512
ION=[M+H]+
51.94074 1584
55.05495 3163
55.93526 3214
56.96551 2601
57.07047 1474
61.01109 1306
62.48371 1260
63.60757 1309
67.42543 1395
69.07033 7096
71.08608 2301
73.34428 1233
77.04197 1865
83.08575 5172
83.33342 1736
84.96021 3676
93.03634 1879
93.28967 1470
95.0861 2587
97.10171 3384
102.97031 1687
111.11689 1944
130.15891 2419
149.01259 1729
154.90086 7753
176.93486 1683
177.00632 2107
204.92845 4125
205.93668 2598
217.95996 1422
223.0753 3919
235.94798 4229
240.92772 2807
241.88475 2493
245.93141 1858
251.06992 3956
258.93677 1919
263.38419 1384
263.94461 3323
268.94009 1815
269.07822 2293
269.13684 1601
END IONS

BEGIN IONS
SCANS=1380
PEPMASS=269.1357
MSLEVEL=2
CHARGE=1+
RTINMINUTES=0.5591667
ION=[M+H]+
50.25783 1270
51.94073 5931
53.93959 1144
55.93486 2167
56.94308 1433
56.96551 1359
61.02826 1419
63.00747 3062
65.30075 1213
67.48534 1274
67.78767 1209
69.0703 2937
72.93725 1746
73.44148 1584
77.02336 1809
79.03928 7736
81.0182 2765
84.96046 8380
85.69436 1239
90.9484 1528
93.03634 3087
95.03335 4064
95.06059 1717
97.01282 1538
102.97031 2213
110.98146 1402
113.17602 1286
113.96355 3819
125.68981 1278
136.90349 1581
141.4823 1488
141.95926 2051
154.90123 4181
167.1657 1535
176.93262 2282
177.94147 1983
187.92526 2439
194.94344 4557
198.39922 1445
200.70403 1505
204.92844 6524
205.93666 4240
209.12686 5824
217.89281 2200
235.94797 6160
241.88474 2038
245.9314 2095
251.13785 2702
258.93677 2518
263.94052 6523
269.13675 72034
END IONS

BEGIN IONS
SCANS=1381
PEPMASS=269.1389
MSLEVEL=2
CHARGE=1+
RTINMINUTES=2.602058
ION=[M+H]+
51.8726 1109
51.94071 2795
55.05492 1239
55.93523 2267
69.07027 1929
72.52127 1331
73.02888 4323
77.99289 1490
81.07075 1382
83.0857 2072
84.96015 5161
88.953 1481
93.91581 1369
105.07028 1602
109.32993 1444
109.92329 1471
109.95827 1469
113.05956 3470
114.37079 1300
122.98997 1339
139.55157 1510
154.90114 5963
160.0994 1380
176.93253 1704
202.89003 1442
204.92833 2361
205.93657 3017
208.89459 1708
215.27452 1452
235.94785 3902
240.92758 1806
241.88461 3571
258.94058 3489
263.9404 2003
269.13596 6641
END IONS

BEGIN IONS
SCANS=1388
PEPMASS=269.6332
MSLEVEL=2
CHARGE=1+
RTINMINUTES=4.996316
ION=[M+H]+
53.00277 1385826
55.05493 1792077
57.07055 29026568
85.10161 14484312
100.11251 4749934
102.12817 30912088
114.12756 2595843
184.20543 8935579
186.22144 120601128
198.21902 996467
END IONS

BEGIN IONS
SCANS=1403
PEPMASS=270.2025
MSLEVEL=2
CHARGE=1+
RTINMINUTES=5.006342
ION=[M+H]+
53.00283 2292748
55.05493 2564965
57.07051 48467888
69.07024 749386
72.08096 488657
83.08566 1195958
85.10156 21437548
100.11247 6330976
102.12813 49308688
114.12679 5936606
128.1443 585312
158.18932 1032851
170.1909 1249531
184.20554 15582358
186.22133 173719712
198.21887 1320459
199.22595 589680
270.28351 7095605
270.31723 1200101504
END IONS

BEGIN IONS
SCANS=1405
PEPMASS=270.3093
MSLEVEL=2
CHARGE=1+
RTINMINUTES=4.696496
ION=[M+H]+
51.94072 2690
53.00297 10894
55.05494 3975
55.93485 4552
56.96549 2667
57.07059 91055
69.07029 1873
71.08612 10156
72.93782 1758
74.09653 3755
84.96017 7541
85.10162 43931
89.03902 1978
100.11236 5353
102.12823 59305
102.97127 2466
113.96352 4137
114.12756 3884
128.01929 3421
129.34016 1641
135.04311 2404
146.78102 1672
149.01253 1767
150.21022 1616
152.42596 1770
154.90103 16478
158.18942 23416
162.99342 1808
163.03911 10834
172.95367 1674
176.89461 2021
184.20598 12115
186.22148 281633
191.96999 2198
219.22902 1683
221.02888 3406
225.15652 1887
241.88466 4408
247.87062 3754
247.92986 2322
264.92343 5978
270.31329 1164728
END IONS

BEGIN IONS
SCANS=1406
PEPMASS=270.3094
MSLEVEL=2
CHARGE=1+
RTINMINUTES=5.056046
ION=[M+H]+
51.94071 4385
53.00289 17571
55.05492 8265
55.93483 4701
57.07055 144410
71.08604 9001
83.0857 3640
84.96015 5886
85.10155 72250
100.11242 14876
102.12815 132946
114.12686 12691
128.01926 3605
154.90182 16369
158.18958 19995
184.20552 38170
186.22142 506046
187.2258 3040
198.21898 2727
241.8846 6510
250.68155 2869
269.62735 4637
270.28369 20816
270.3132 3220934
END IONS

BEGIN IONS
SCANS=1407
PEPMASS=270.3101
MSLEVEL=2
CHARGE=1+
RTINMINUTES=1.992883
ION=[M+H]+
53.00277 13469
55.05488 3847
55.93518 3128
57.07044 90076
71.08598 4526
83.08636 2419
84.96008 2326
85.10146 47891
92.03065 1953
100.11226 7446
102.12804 97088
105.70852 1838
113.9634 3058
114.1286 6242
154.90091 9988
156.74236 2198
158.18915 12292
184.20532 24298
186.22128 377676
218.38147 2133
236.69542 2204
247.9296 2477
269.20349 2182
270.2666 12317
270.31711 2210778
END IONS

BEGIN IONS
SCANS=1408
PEPMASS=270.3146
MSLEVEL=2
CHARGE=1+
RTINMINUTES=5.176189
ION=[M+H]+
53.00287 16020
55.05492 7145
57.07053 134072
69.07027 2721
71.08604 8341
85.10154 65475
92.02906 5327
100.11234 14067
102.12814 121104
114.12754 10722
154.90071 15980
158.18953 18380
184.20546 33442
186.22141 513492
187.22581 3103
264.92337 4609
269.62735 6334
270.28369 19983
270.3132 3054317
END IONS

BEGIN IONS
SCANS=1409
PEPMASS=270.3149
MSLEVEL=2
CHARGE=1+
RTINMINUTES=6.636792
ION=[M+H]+
53.00291 20993
55.05491 9425
55.93521 3671
57.07049 182190
71.08601 10044
84.96013 6495
85.10152 94852
100.11235 19500
102.12811 159554
114.12811 15171
123.77381 2986
139.47337 2989
154.90109 10390
158.19112 19993
184.20572 42191
186.22139 622638
187.22575 4506
235.57008 3204
244.39465 3504
260.90805 3008
262.13962 3747
264.91919 3807
270.31735 3880422
END IONS

BEGIN IONS
SCANS=1410
PEPMASS=270.315
MSLEVEL=2
CHARGE=1+
RTINMINUTES=4.5208
ION=[M+H]+
51.9407 2715
53.00287 15180
55.93482 6010
57.0705 120236
69.07026 3441
71.08602 7777
74.0971 3999
84.96014 6874
85.10153 62837
100.1123 13967
102.12809 107237
113.96347 2890
114.12769 9731
154.90115 17053
158.18938 14754
184.20567 34797
186.2213 464709
187.22577 2771
241.88812 5583
247.01396 3157
247.92975 4146
264.92331 6750
270.31714 2909272
END IONS

BEGIN IONS
SCANS=1411
PEPMASS=270.3153
MSLEVEL=2
CHARGE=1+
RTINMINUTES=6.431994
ION=[M+H]+
53.00286 10452
55.05494 1928
55.93524 2720
57.07052 88506
71.08617 11777
74.09653 5373
84.96017 2901
85.10152 51624
89.03902 4074
100.11236 3237
102.12815 61369
114.12872 5226
117.03381 3257
135.0446 6194
145.02747 3190
154.90131 12509
155.51192 1894
158.18961 28021
163.03899 17842
184.20598 11323
186.22148 318206
221.02872 9518
222.03282 2438
241.88466 2493
247.87061 2378
258.22675 1732
264.9234 4889
270.31329 1293332
END IONS

BEGIN IONS
SCANS=1412
PEPMASS=270.3156
MSLEVEL=2
CHARGE=1+
RTINMINUTES=0.4759833
ION=[M+H]+
51.94073 3868
53.00278 6040
55.05495 3789
55.93486 5246
57.07053 87512
71.08607 3440
72.93784 4734
84.96019 10294
85.1015 39647
92.03077 5515
100.11238 6763
102.12817 80835
113.96354 8350
114.12759 5674
128.27249 3522
149.04535 9430
154.9012 12109
158.18947 7965
161.80972 3820
167.05502 12374
184.2058 18618
186.22144 278782
247.87067 6377
264.92346 4127
270.31332 2127742
END IONS

BEGIN IONS
SCANS=1413
PEPMASS=270.316
MSLEVEL=2
CHARGE=1+
RTINMINUTES=7.123572
ION=[M+H]+
51.9407 6317
53.0028 20071
55.05491 7992
55.93522 7559
57.07055 190954
69.07025 5332
71.08602 10311
74.0971 4480
83.08569 4635
84.96013 9360
85.10153 92897
86.99332 3803
92.03657 4708
100.11271 18931
102.12814 191164
114.12799 21166
154.9014 17105
158.18985 28355
184.20558 47202
186.22134 698942
241.88454 5763
264.92328 5509
270.31723 4179488
END IONS

BEGIN IONS
SCANS=1414
PEPMASS=270.4244
MSLEVEL=2
CHARGE=1+
RTINMINUTES=5.044928
ION=[M+H]+
53.0029 2256702
55.05496 2238660
57.07051 46074432
69.07023 586241
71.086 553136
83.08637 718517
85.10152 21975920
92.03068 604119
100.11235 6065546
102.12814 52504932
114.12685 5019116
128.14293 829181
158.19119 1313936
170.19089 1430144
184.20552 13872531
186.22141 185439440
187.22569 850615
198.22151 1228898
269.6272 1285474
270.3132 1209319296
END IONS

BEGIN IONS
SCANS=1419
PEPMASS=270.9955
MSLEVEL=2
CHARGE=1+
RTINMINUTES=4.929854
ION=[M+H]+
53.00274 2058281
55.0549 2096453
57.07051 40348028
58.07404 3026736
69.07024 549697
83.08639 1142213
85.10154 17248178
86.10509 1574238
100.11241 5122962
102.12811 40891092
103.13104 3889654
114.12652 3521511
158.18935 852798
173.5354 543078
184.20532 10762133
185.2083 1980172
186.22133 129611216
187.2258 28478356
198.21892 574271
201.45572 537188
244.50339 613383
270.31726 827215616
270.99304 732505
271.31912 351745664
END IONS

BEGIN IONS
SCANS=1427
PEPMASS=271.0745
MSLEVEL=2
CHARGE=1+
RTINMINUTES=0.7115806
ION=[M+H]+
51.9407 3551
53.00312 2195
55.93523 2849
57.03405 2510
57.07049 15505
58.07395 2340
69.0338 4622
72.9378 1505
81.03406 3318
84.96014 3889
85.02853 7117
85.10145 5931
90.94834 1866
92.03574 2770
94.06532 1883
97.02908 4331
99.04444 2030
102.12798 10498
107.68745 1790
109.02908 2624
119.51401 1612
122.05988 3389
124.07611 4322
127.03979 2968
133.00771 2154
134.06009 47230
136.07454 2774
138.05472 1752
140.07059 1871
149.07079 10343
150.05492 18751
150.92517 4739
152.07126 86560
162.07939 3108
163.08618 5094
166.07416 2915
168.93437 1916
173.07018 3606
175.08708 17668
176.09393 21548
185.21074 1781
186.22134 40596
187.22548 10932
191.08241 2109
209.0751 1867
219.07507 16808
220.0843 3196
225.08595 1879
227.0851 14782
232.93457 1785
237.08675 7322
244.86285 1584
252.95573 2147
253.07025 1646
270.31735 214908
271.07339 57790
271.31927 103738
END IONS

BEGIN IONS
SCANS=1430
PEPMASS=271.1013
MSLEVEL=2
CHARGE=2+
RTINMINUTES=3.917553
ION=[M+NH4]2+
51.94072 3827
53.00293 8881
53.91478 1625
55.05493 3449
55.93524 2536
56.96548 4682
57.07051 52937
58.07396 5251
69.03436 4266
69.07028 1815
71.08604 4414
74.09652 1795
79.05483 1820
83.08643 1768
84.96012 9358
85.02854 3065
85.10153 23901
86.10438 3044
87.04417 2978
92.03577 2210
97.0291 3102
98.97537 13392
100.11235 4670
102.12814 53180
103.13101 7624
107.08582 3070
114.12756 3946
116.98598 10101
128.01927 4687
133.0645 5002
134.06746 2468
134.99696 2456
154.41042 1960
158.18942 5985
158.99644 2294
177.00847 3006
184.20573 10284
185.2084 4029
186.22141 182070
187.22588 45813
191.14261 1900
192.91203 2328
197.89117 1840
205.43294 1755
219.93578 2111
243.85205 2025
247.92982 4092
248.89912 1769
253.88184 2199
270.31741 878709
270.95511 2894
271.12866 4055
271.31931 528996
END IONS

BEGIN IONS
SCANS=1432
PEPMASS=271.1308
MSLEVEL=2
CHARGE=1+
RTINMINUTES=3.598363
ION=[M+H]+
51.94069 3588
53.00287 9792
55.93521 5615
57.07051 74891
58.07393 6874
71.08601 4452
72.93777 1869
84.96024 11610
85.10154 31975
86.10509 4360
89.52068 2076
92.03656 2602
100.1123 5205
102.12811 63198
102.97021 3965
103.13096 7031
114.12749 4204
126.52791 1903
128.01921 2825
158.18938 7875
178.72968 1949
180.88858 2020
184.20554 12006
185.2083 2867
186.22137 228218
187.2258 71605
192.90939 3533
219.93567 1838
243.85193 2211
247.87045 3933
253.8817 2541
270.31723 1042879
270.95496 3350
271.12842 39572
271.31918 628227
END IONS

BEGIN IONS
SCANS=1447
PEPMASS=271.9163
MSLEVEL=2
CHARGE=1+
RTINMINUTES=0.5090333
ION=[M+H]+
51.94074 1263
55.93487 2413
56.96551 3038
57.07047 2792
58.06601 3132
65.63387 1287
66.92773 1210
67.05463 1903
67.13074 1198
71.08665 3103
72.93785 3584
81.0708 1593
84.96009 33368
95.08611 2601
97.10262 1906
102.97031 5896
119.08521 1554
120.98119 2538
146.90599 2309
164.91513 2711
174.90099 8735
187.22592 2295
192.91165 18607
192.97823 1820
208.88326 2888
210.92073 6938
220.88567 2986
220.90747 5559
230.87131 1740
230.89128 4795
238.33458 1341
238.91849 2267
243.88107 2674
248.87691 4868
248.90297 12900
248.96631 2131
266.91016 6005
271.31937 29301
272.22464 2561
272.32263 4095
END IONS

BEGIN IONS
SCANS=1452
PEPMASS=272.0542
MSLEVEL=2
CHARGE=2+
RTINMINUTES=1.278272
ION=[M+NH4]2+
55.93526 3645
56.96306 1500
56.96544 9030
67.93561 1435
69.03439 1441
70.70332 1526
79.05486 1965
84.96014 12334
85.02932 2927
89.03905 9331
90.9484 1655
97.02914 1935
98.97528 19156
99.70413 1327
102.97031 2155
107.04908 2056
109.02916 1906
110.97591 4529
116.98592 8272
117.03343 7765
124.99102 2983
125.21799 1377
127.03987 2419
128.98653 5446
134.99553 2031
135.04475 18735
136.04753 1578
143.0018 7127
145.02837 10891
146.99553 2289
151.03789 2407
158.99715 7878
161.01224 6641
163.0387 101604
164.0425 9438
170.99664 7522
177.0063 3694
182.99695 8028
185.01257 3417
185.0293 2652
189.00755 6382
192.91211 4061
201.00586 15739
204.92844 4307
208.88611 1646
219.01645 10667
221.93251 4266
231.01443 2029
237.02768 2612
243.01627 8539
243.87744 1573
248.87688 2046
248.89922 2796
248.96628 3427
249.02963 4787
249.92583 8516
253.8781 2604
261.02814 21543
262.03116 2238
265.0708 4630
267.03839 4179
271.31943 3928
271.84583 2436
272.05853 2242
272.10962 1813
272.3226 2661
END IONS

BEGIN IONS
SCANS=1453
PEPMASS=272.055
MSLEVEL=2
CHARGE=2+
RTINMINUTES=0.9025548
ION=[M+NH4]2+
51.94072 3086
53.03939 2321
55.93524 5793
56.96555 21093
57.03406 4883
57.07044 2027
61.02914 1611
67.93558 2520
69.03381 4598
73.02889 3301
79.05483 3840
81.03407 3346
84.96025 22790
85.02854 6289
86.99335 1718
89.03908 36409
90.04198 4049
92.03661 2014
95.05 3012
96.01539 2535
97.0291 9975
98.9754 56204
99.04446 3232
102.97026 3417
107.04923 8887
110.01299 1875
110.97569 18019
116.98583 31027
117.02058 1679
117.03387 31019
118.03697 1953
119.01862 4516
127.03846 1973
128.98647 27007
131.0024 3401
131.01805 3037
134.99683 9583
135.04462 58094
136.04747 6189
137.01898 2826
140.98552 5640
143.00131 6874
145.02907 30628
146.02155 2260
146.99728 15363
152.02333 5700
152.98619 3444
155.00179 2121
158.99635 19766
161.01216 7136
161.02766 2228
163.03879 227379
164.04236 21158
170.99648 32573
173.01192 5183
177.00578 9522
182.03391 8496
182.99509 14056
187.2234 5223
189.00758 20629
190.00966 1695
191.03737 6040
192.91203 2540
194.99757 2296
201.00627 31881
203.8833 2940
213.00662 6390
218.8692 2653
219.01672 31046
220.01933 2645
220.90735 2205
221.93242 3380
231.01767 3323
237.02759 10082
243.01595 12665
243.88095 1743
249.92657 2789
251.92479 2285
255.01369 2586
261.02811 37709
262.03104 3531
265.07126 8955
271.31912 42120
272.32272 10799
END IONS

BEGIN IONS
SCANS=1454
PEPMASS=272.0651
MSLEVEL=2
CHARGE=2+
RTINMINUTES=0.4885983
ION=[M+H]2+
51.94072 1827
55.93524 4967
56.96547 9713
57.07044 1607
61.02914 1592
69.03436 3628
79.05483 1505
81.03407 2545
84.96021 20350
85.02928 3560
89.03902 16056
97.0291 4393
98.9753 26920
99.04446 1440
102.97027 2984
103.93741 1530
105.83037 1675
107.04903 4679
109.02911 3313
110.01299 2930
110.97615 9530
116.98588 15673
117.03368 14177
119.01739 2233
124.99097 1610
127.03982 2577
128.98651 14629
131.00098 2083
132.17647 1493
134.99696 2404
135.04472 26569
136.04747 2081
137.01746 3090
140.98552 1729
143.00131 3837
145.0289 15873
146.99727 8565
152.02333 3314
152.98619 2406
155.00179 2146
158.99611 11337
161.01216 3740
163.03882 151817
164.04243 11434
170.99608 15779
173.01192 2452
173.02702 2433
174.90089 1933
177.00623 4512
182.03407 4200
182.99771 10587
187.22583 5547
189.00722 10267
191.03987 5969
192.90948 2181
197.89117 2908
200.03406 1955
201.0065 18683
203.8833 3248
204.92834 2908
209.03787 2024
210.92252 2037
213.00662 2342
215.40942 1546
218.8692 4192
219.01704 18600
219.877 1453
220.90424 3672
221.93242 3977
231.01767 3897
234.95065 1795
237.02759 6282
243.0173 9610
248.89912 2453
249.92657 5651
253.88182 3642
255.01756 2084
261.02826 26956
262.03104 1749
265.07068 6212
271.31934 57998
271.8457 3135
272.05417 2602
272.32166 12431
END IONS

BEGIN IONS
SCANS=1456
PEPMASS=272.0891
MSLEVEL=2
CHARGE=2+
RTINMINUTES=6.013165
ION=[M+2H]2+
51.9407 1936
53.00312 3093
55.9353 7394
56.96547 2375
57.07048 12791
58.07394 4511
69.03433 3568
72.93779 3536
73.02887 2943
81.03405 2582
84.96021 21823
85.02863 9823
85.10145 5691
86.1051 2856
91.05456 2161
94.0423 9478
95.33717 1622
97.02908 19244
101.00857 3282
102.12815 12180
102.97023 4411
103.05453 1849
103.13098 5118
107.049 3619
117.06979 3832
119.01858 6577
122.03702 15232
127.03978 3209
131.01942 3349
131.0493 2724
137.06004 151629
138.06256 9127
143.01912 4007
145.03403 2486
145.06551 6022
146.07339 2111
155.01822 3331
161.03149 2033
161.04506 2920
161.06058 2259
164.91499 1633
170.04994 1858
173.05936 2718
174.90083 3524
177.03969 2309
177.56593 1748
180.88863 2048
181.03419 11257
183.95241 1835
186.2215 17672
187.22577 33272
188.2285 2649
192.91165 7889
195.05186 8805
196.0556 1890
200.06621 2021
203.88324 2516
204.92828 3519
205.08699 4029
210.92244 2852
212.06607 3035
212.57082 1948
216.8924 1795
218.86914 2569
219.05046 5248
220.05641 2734
220.90729 5049
221.07243 7106
221.57527 4765
221.92921 6111
222.06726 1944
230.0784 8011
230.5786 5381
231.05092 3915
235.87219 1861
247.0471 2212
248.05199 2634
248.90082 7595
248.96609 2061
249.05928 1909
249.92628 8536
253.88174 3663
263.07611 5948
266.90991 2366
267.04648 2891
271.31924 326240
272.08813 2531
272.32254 74992
END IONS

BEGIN IONS
SCANS=1457
PEPMASS=272.0893
MSLEVEL=2
CHARGE=2+
RTINMINUTES=6.274925
ION=[M+NH4]2+
51.94071 1421
53.00277 1925
55.93538 7522
56.96548 4720
57.0705 13189
58.07396 4753
62.31116 1434
69.03381 1769
73.02888 1627
84.96019 22096
85.10147 5001
86.10513 2723
89.03901 2225
90.94836 2069
94.04198 1987
97.02909 6299
97.06264 1417
98.97624 1816
101.00859 2383
102.12807 10526
102.97026 4468
103.05456 3054
103.13101 4495
107.04903 6153
117.03379 2437
119.01984 2377
119.03339 1570
124.14171 1507
131.01947 1941
131.04935 3161
135.04457 1902
137.05988 26336
145.06555 1930
150.31503 1423
155.01825 1827
159.1944 1628
161.0451 4133
163.03877 12470
170.04999 2744
173.05942 1589
174.90088 1887
176.93253 2111
181.03413 3857
182.94376 1820
183.95247 2055
186.22133 17628
187.226 39097
188.22856 6713
192.91191 7337
195.05182 5010
196.05305 1642
200.36722 1631
204.92834 3158
210.9225 2532
218.86612 1940
219.01669 2673
219.877 2467
220.90735 4489
221.92928 6063
230.07799 1905
237.02759 3117
243.87732 2192
248.89911 4493
249.92641 9902
251.92477 1938
253.87798 3379
271.31931 347981
272.25858 2907
272.32245 78061
END IONS

BEGIN IONS
SCANS=1458
PEPMASS=272.1084
MSLEVEL=2
CHARGE=2+
RTINMINUTES=3.999947
ION=[M+NH4]2+
51.9407 1808
55.93529 7347
56.96547 3689
57.07053 9570
58.07395 3647
69.0338 2206
72.9378 1694
84.96027 20691
85.02853 2201
85.10146 3832
86.10511 2102
87.04415 2296
90.94835 2355
97.02908 1778
98.97546 9228
100.11233 1658
102.12823 9451
102.97025 4085
103.13099 5796
115.03964 1915
116.98575 3915
120.9811 1553
122.33792 1453
125.3709 1567
135.11752 1858
158.99641 2261
170.99834 1656
174.90086 1984
185.20836 1708
186.22139 14328
187.22562 30651
188.22853 3184
192.91223 7464
192.97809 2587
197.89113 2175
203.88327 3098
204.9283 1783
208.88312 2416
213.88509 1848
218.86916 2975
220.9073 3452
221.93237 6201
243.85201 1858
243.88451 1784
248.89906 3410
249.92633 9010
253.88177 2631
271.1286 1955
271.31927 240071
271.84567 3514
272.13498 4194
272.32239 54777
END IONS

BEGIN IONS
SCANS=1459
PEPMASS=272.1085
MSLEVEL=2
CHARGE=2+
RTINMINUTES=4.364273
ION=[M+NH4]2+
53.00315 1849
55.93486 6394
56.96544 7205
57.03407 3392
57.07061 8076
58.07397 2753
69.03392 14310
69.0703 2012
72.93783 1875
81.07078 2273
84.96019 16270
85.02859 7926
85.10149 3455
87.04412 7054
95.08608 3058
97.02917 9053
98.97542 20758
102.1281 6950
102.97029 3136
103.13104 3646
109.10152 6792
110.9759 1824
115.0397 5078
116.98596 14271
123.08064 3489
123.11691 1617
128.98651 2900
134.99699 3936
135.11758 3541
137.09511 1875
143.00298 1962
151.11185 4062
158.99649 6437
170.99629 2702
177.00627 3760
186.22116 9037
187.22594 23268
188.22861 2964
189.00752 2827
192.91208 6097
193.15892 9035
197.89122 1936
203.88336 2423
204.92841 3662
206.08809 4178
208.88321 1710
210.92256 1738
215.09496 6850
218.86926 2010
219.01675 2716
220.9043 2297
221.93248 5819
222.93942 3027
231.67192 1820
243.88463 2992
248.89919 2565
249.92578 8892
253.8819 4725
267.12943 3701
271.3194 226497
271.84579 2423
272.10956 2613
272.32251 53670
END IONS

BEGIN IONS
SCANS=1467
PEPMASS=272.2577
MSLEVEL=2
CHARGE=1+
RTINMINUTES=4.200634
ION=[M+H]+
51.94073 2183
53.00278 3647
55.05502 19802
55.93486 4457
56.96549 8981
57.07054 23145
58.066 6565
58.07397 4796
58.96094 2071
67.05514 2226
69.07037 23077
71.08636 7819
73.04726 2554
75.02661 2433
83.08585 20708
84.96027 72449
85.10149 5464
86.10516 4122
90.94839 2009
91.05791 5240
92.02993 1756
93.03717 7003
95.08607 1878
97.10174 11929
100.07533 2064
102.12813 8617
102.97043 13939
103.13103 5426
111.11797 4186
113.96469 2113
120.98116 4448
128.14305 2313
146.90594 2997
149.21635 1807
164.91522 9071
165.94235 3095
174.90091 14888
176.93259 3215
181.93631 3538
182.94382 3110
183.95015 3225
185.21083 2725
186.22191 13871
187.22577 33915
188.22871 12606
192.91196 36352
192.97818 3429
194.94341 4675
202.89558 1937
204.92763 8120
210.92267 16827
212.23618 37909
220.90475 9861
221.9295 14306
222.93942 6754
230.89122 4892
232.72911 1643
238.91492 4945
248.89935 33352
249.07806 2893
249.92671 22845
255.23021 6518
260.58871 2954
263.16534 3074
263.66818 1799
266.90952 9618
271.3194 230985
272.25864 25377
272.32257 198447
END IONS

BEGIN IONS
SCANS=1474
PEPMASS=272.5411
MSLEVEL=2
CHARGE=1+
RTINMINUTES=3.663402
ION=[M+H]+
51.94073 3131
55.93525 12113
56.9655 6476
62.99181 1312
63.92004 1206
69.03438 1420
73.02891 2296
84.96008 18775
85.02856 1507
90.94839 1531
92.03663 4130
97.02912 3921
98.97627 1851
102.97128 2713
108.79949 1604
109.02914 1380
110.9759 2787
116.9858 2397
128.02069 2260
128.98651 5065
146.02995 1498
146.99719 1752
148.93839 4166
164.93317 1724
165.94237 5693
166.94856 4391
170.99841 1930
174.09415 1472
176.93207 8206
181.93631 3837
182.94382 6709
183.95221 7888
187.22589 2205
188.00591 2207
192.91208 5467
194.94331 6957
203.88336 2417
204.92824 15726
205.93665 2311
209.93236 2121
218.86833 7051
219.91727 3867
221.93216 29328
222.93855 8978
226.89384 1725
235.76584 1574
236.87889 1911
237.92671 3202
248.89919 2575
249.92628 42605
261.03619 3751
267.93466 2538
270.03946 3101
272.32208 41196
272.92889 2510
273.04013 3726
END IONS

BEGIN IONS
SCANS=1478
PEPMASS=272.9411
MSLEVEL=2
CHARGE=1+
RTINMINUTES=0.358975
ION=[M+H]+
55.93519 14468
55.94595 2209
74.05479 1444
75.87638 1757
82.85774 1415
84.0816 5754
84.96016 3555
86.99335 1704
92.03577 2716
105.00392 2017
111.48438 1407
134.99844 2304
136.99615 4028
137.99631 1712
146.92279 2271
148.93834 4481
149.05565 1464
153.00952 1432
156.44324 1601
162.99339 3709
163.92506 3719
164.93312 5005
164.99139 4989
165.93944 8529
165.99301 3611
166.94827 7782
175.93677 11597
176.93231 18020
181.93585 12957
182.94356 18122
183.9521 14639
186.9176 2077
188.231 1959
190.98979 4444
191.91951 2128
192.98575 5092
193.9482 15244
193.98647 2834
194.94315 13197
202.96956 3218
203.93301 5065
203.97169 2230
204.92796 39739
205.93657 2143
206.96921 2130
209.93224 7314
216.96214 1437
218.86919 2199
218.98288 1693
219.9138 7287
220.98201 12988
221.93112 62126
221.98259 6746
222.93906 22796
224.93872 2007
224.98033 4352
231.92987 9678
232.92448 1961
234.96283 10580
237.92664 3730
239.94096 4185
244.94719 9493
245.03745 2157
248.96617 1908
249.01089 1885
249.92484 91519
251.97789 1791
252.97424 10816
262.91754 8735
262.95749 21473
267.93872 5492
270.97626 2598
272.32248 5387
272.90314 3775
272.95447 3391
273.0657 3357
END IONS

BEGIN IONS
SCANS=1479
PEPMASS=272.9412
MSLEVEL=2
CHARGE=1+
RTINMINUTES=4.341662
ION=[M+H]+
51.94074 1471
53.8844 1142
55.93534 7300
56.9651 1464
66.10342 1252
67.30219 1260
75.42207 1366
79.0542 1534
84.9602 5303
92.03748 3539
104.48944 1431
114.74651 1429
134.33443 1417
148.93842 3529
163.92316 2585
164.9332 4669
165.9399 7083
166.94859 4739
170.30698 1500
176.93236 9046
181.93565 10052
182.94357 11453
183.95248 8646
191.9196 2179
194.42812 1610
194.94327 7460
203.9193 1637
204.92859 18319
208.88324 2079
209.9295 3838
218.86623 3186
219.91422 3736
221.92906 31779
222.93909 10731
249.92638 40314
272.9332 2085
273.16843 17886
END IONS

BEGIN IONS
SCANS=1480
PEPMASS=272.9414
MSLEVEL=2
CHARGE=1+
RTINMINUTES=7.369283
ION=[M+H]+
51.94073 1852
55.93528 10768
56.9439 1210
60.91852 1347
70.5873 1363
72.93784 1668
73.24071 1436
83.01324 1385
84.96019 10055
92.03664 3087
102.97031 2243
108.71559 1480
148.9384 4003
163.92514 2093
164.9332 5897
165.93991 8813
166.9487 6933
176.9324 12015
181.93594 13907
182.94391 11468
183.95256 12767
188.89668 5046
191.91959 2464
192.91211 2799
193.9353 2360
194.944 11185
200.95508 1829
204.92805 28535
208.88324 2713
208.95485 1759
209.93237 5129
210.94003 1992
216.88951 3918
218.86929 3012
219.9173 4520
221.93214 45501
222.93968 11927
230.04829 2162
231.89621 2103
237.92673 4011
239.94107 1849
244.88483 5365
249.92662 65387
267.93469 2634
272.32285 16377
272.88187 2323
273.06583 5421
273.09152 3366
273.16858 4473
END IONS

BEGIN IONS
SCANS=1482
PEPMASS=272.9416
MSLEVEL=2
CHARGE=1+
RTINMINUTES=0.7425333
ION=[M+H]+
51.94073 1684
55.93499 10123
56.9651 1530
68.20782 1175
72.93784 2717
84.96006 7168
95.31782 1723
104.33055 1440
108.70699 1349
135.11462 1593
142.13751 1634
148.9384 2428
152.96472 1543
163.92514 1540
164.9332 5108
165.94035 4818
166.94858 5272
176.93256 7444
177.52791 1463
181.9368 6855
182.94437 7356
183.95233 8694
194.9435 7061
204.9279 20719
208.88324 2848
209.93237 3039
210.61203 1639
216.89255 3472
218.86929 2234
219.9173 3593
221.93227 38403
222.93953 13332
230.04829 2501
237.92673 3063
244.88483 2172
249.9267 60473
267.93884 1787
272.3226 5347
272.88187 2333
273.06583 4977
273.09152 2059
273.16852 77053
END IONS

BEGIN IONS
SCANS=1483
PEPMASS=272.9418
MSLEVEL=2
CHARGE=1+
RTINMINUTES=2.303033
ION=[M+H]+
51.94073 1250
55.93526 9836
56.9655 2901
57.07046 4709
58.06602 19332
60.2445 1248
62.03961 1361
63.42607 1396
67.05515 1322
69.04527 5092
69.07028 8850
70.06593 1699
71.08607 1743
71.15946 1397
72.93784 1802
75.02662 5208
80.65145 1210
84.96023 12980
92.03078 2374
93.03719 6654
95.08609 2010
98.09675 2207
105.00294 1752
105.66537 1657
108.1021 1433
128.01932 2077
128.14307 1980
129.81589 1399
131.47305 1691
142.29837 1572
144.17479 2440
146.02997 1922
148.9384 4975
164.93318 4918
165.94002 8558
166.94881 7372
176.93214 9306
181.93654 9395
182.94365 13293
183.95244 12706
192.91209 2403
194.94342 10312
204.92825 21885
208.88322 1961
208.95483 1735
209.93237 3562
210.2211 11306
211.2251 3416
216.8895 3036
218.86928 4390
219.9142 3598
221.93213 49026
222.93933 18576
230.04498 3761
237.92673 3781
239.94107 2790
244.88481 2143
249.92661 74300
263.16534 3135
263.66821 2955
267.93469 2929
272.22046 7345
272.25867 4698
272.29276 17819
272.3226 19997
272.94174 2207
273.06583 3749
273.16855 37520
273.22424 3268
273.29782 9010
END IONS

BEGIN IONS
SCANS=1489
PEPMASS=273.0518
MSLEVEL=2
CHARGE=2+
RTINMINUTES=5.301299
ION=[M+NH4]2+
51.9407 4579
53.93992 1362
55.93524 7916
56.96546 6929
57.07042 1769
57.93566 1374
84.96005 12738
88.81944 1747
89.03886 8925
90.94833 2363
92.03657 2679
98.97621 3562
100.02496 2395
102.97023 3226
107.05005 1536
116.98573 2205
117.03381 7973
128.01923 3023
131.11478 1442
135.0443 14010
145.02855 6997
146.9971 2471
148.93829 2111
158.4312 1487
163.0386 51131
164.04254 4769
164.93306 2265
165.94023 4830
166.94846 5201
176.93279 8748
181.9362 6103
182.9437 6823
183.95241 5860
187.22577 2894
191.91945 1998
193.93517 1801
194.94321 9203
203.00241 1895
204.9277 16371
205.9337 2384
208.88307 2698
208.95755 1757
209.92934 4650
218.86913 4994
219.91403 2775
221.0132 5591
221.93205 31583
222.9395 9500
234.95056 2976
237.0275 1806
237.92656 1627
239.02344 16216
239.94089 1610
244.88463 1993
244.91008 1527
244.93553 3085
245.07011 1474
249.92616 35352
250.92638 2347
254.6162 1743
257.03421 7864
267.93448 1685
272.32208 35682
272.87738 1984
273.00571 2085
273.16855 22031
273.3269 3630
END IONS

BEGIN IONS
SCANS=1492
PEPMASS=273.0701
MSLEVEL=2
CHARGE=2+
RTINMINUTES=1.258344
ION=[M+2H]2+
57.80666 1193
69.8002 1373
82.88496 1494
83.04983 1848
98.46642 1341
110.28057 1418
112.11569 1415
161.01221 1864
163.03885 2332
176.93481 1884
218.86926 4011
221.93246 4569
249.92664 4362
250.03162 1557
263.15317 1597
271.07791 1450
272.32153 12524
273.06152 1517
273.32706 1500
END IONS

BEGIN IONS
SCANS=1494
PEPMASS=273.081
MSLEVEL=2
CHARGE=2+
RTINMINUTES=0.4594033
ION=[M+2H]2+
53.03941 2070
55.01854 4938
56.9655 2916
57.03415 11208
61.02924 9574
67.71043 1340
69.03434 22861
71.0497 2298
72.93784 2356
73.02892 18950
74.09715 1951
77.55054 1488
79.55998 1533
81.0341 6750
84.04435 3140
84.0809 6478
85.02859 64602
86.03245 2210
87.0442 3728
92.02994 1747
97.02909 25459
98.97535 3079
99.0445 6875
101.00864 3915
102.02344 2429
109.02915 4512
111.02916 5155
111.25588 1662
113.00946 1988
119.01866 4684
126.09174 2273
127.03848 24133
129.02821 2564
130.05049 1748
131.01952 4449
132.03394 3463
132.95833 3038
138.03481 6473
143.01906 54363
144.02055 6162
144.03368 2649
144.10257 1929
145.04935 10206
147.03947 5692
153.04012 5267
155.01811 25211
156.0209 4476
156.04295 46921
157.0352 2691
161.02942 19496
162.04427 4212
165.03972 2673
167.01846 7192
170.91362 1892
173.02896 19269
174.03099 2956
174.04358 13612
174.54607 5702
174.99095 1707
182.53612 2632
183.04945 33428
183.55045 9883
185.02911 13163
186.03123 2152
188.92377 2500
191.54185 2745
192.05591 25560
192.55678 6899
197.03061 2006
201.00642 2323
201.06049 2934
203.04057 28095
204.04364 3669
208.88322 2627
212.92416 4052
215.04108 2710
218.86928 3012
219.01678 2443
221.9325 2101
227.03983 2533
230.93451 1964
233.04939 2796
245.05173 10503
246.05214 2247
249.92667 4326
254.95586 2705
255.07173 2553
263.06012 19166
264.06256 4508
273.00592 3755
273.09149 1988
273.14716 6438
273.18143 1606
END IONS

BEGIN IONS
SCANS=1496
PEPMASS=273.1206
MSLEVEL=2
CHARGE=1+
RTINMINUTES=0.4385808
ION=[M+H]+
53.03939 4316
55.01853 14294
57.0341 28150
61.02918 22003
69.03391 61800
71.04968 6819
73.02895 49152
74.09717 100099
81.03399 17570
81.0701 21706
82.0658 7726
83.04981 8703
84.04511 78343
85.02863 146992
85.065 9244
86.03242 5955
87.04417 8668
91.03893 7413
92.02991 11583
96.9693 5756
97.02904 51055
99.04447 9741
100.07626 12020
101.00879 23802
109.02912 11174
109.06487 34014
110.07104 10096
111.02913 7182
111.07464 7350
112.05308 21314
113.00829 8080
119.01842 18527
123.02882 7744
126.09177 62777
127.03854 47055
127.07497 17345
129.02818 5668
130.05046 33568
130.06313 48544
131.01947 12909
132.03389 6604
138.03476 10491
143.01912 157686
144.02052 20192
144.10237 43934
145.049 25135
147.03943 9305
147.07664 6186
153.03976 15898
155.0181 61817
156.04121 2539812
157.03516 6388
161.02954 45805
162.03249 7319
162.04422 9802
165.03967 4720
167.01813 14837
173.0293 46810
174.04425 34633
174.54602 7215
179.02025 4260
183.04945 48632
183.55083 14885
185.02925 32780
192.05609 48040
192.55672 12659
197.03055 5025
201.56165 5562
203.04086 66349
204.04082 8633
210.1113 6472
215.04102 8374
227.08519 5709
233.04933 9642
245.05211 31372
246.05208 4578
256.11884 17282
263.06033 34434
264.0625 7762
273.09143 6841
273.1351 18481
273.14365 55485
END IONS

BEGIN IONS
SCANS=1499
PEPMASS=273.1665
MSLEVEL=2
CHARGE=1+
RTINMINUTES=2.372127
ION=[M+H]+
53.057 1223
53.77725 1142
55.93531 10550
56.96551 2586
57.9357 1835
58.78484 1198
67.45222 1346
68.84924 1425
84.96019 13430
86.99339 1995
90.81116 1311
102.97031 1768
112.29497 1693
128.01933 1774
139.0386 1610
148.93842 2594
159.53796 1427
163.92514 2223
164.9332 3385
165.94035 5135
166.94859 4213
176.93285 11220
180.88875 1664
181.93588 7981
182.94409 7241
183.95255 5788
190.9173 1613
191.9196 2534
194.9435 8854
204.92886 15893
209.93239 5708
218.86929 2064
219.91422 2890
221.9292 28473
222.93678 10129
232.92123 2852
234.95076 2233
237.92674 1916
241.6601 1621
249.92673 42098
250.87758 1899
250.93034 3168
267.93469 2490
273.0744 2892
273.16852 90136
END IONS

BEGIN IONS
SCANS=1500
PEPMASS=273.1674
MSLEVEL=2
CHARGE=1+
RTINMINUTES=0.8092333
ION=[M+H]+
51.94073 2044
55.935 8020
66.77322 1398
72.93784 2411
81.96789 1486
84.96032 12461
86.39159 1441
102.97031 2352
148.9384 3963
149.64607 1334
152.2334 1373
163.92514 2653
164.9332 3543
165.94035 6622
166.94858 4378
170.18475 1513
175.93672 1640
176.93279 13290
181.93629 7838
182.94321 8659
183.9528 7568
192.6151 1555
194.94347 9950
204.92844 17672
208.88324 2576
208.95483 2202
209.88045 1515
209.93237 2033
216.89253 2497
218.86928 3789
219.9142 4792
221.92911 34130
222.93962 14655
231.89955 6422
232.92249 6958
237.92673 2390
239.94107 2262
244.88481 2143
249.92706 63290
250.93033 6082
272.3226 1621
272.88187 2121
273.06583 5668
273.16849 87366
END IONS

BEGIN IONS
SCANS=1501
PEPMASS=273.1675
MSLEVEL=2
CHARGE=1+
RTINMINUTES=3.989704
ION=[M+H]+
51.94073 1285
55.9352 9017
56.9655 3285
57.07046 1483
60.95822 1418
84.96006 21277
85.02931 1373
85.98781 1313
97.02913 1958
102.9703 4068
104.46613 1551
113.62388 1681
120.9799 2471
128.01932 1968
132.83916 1657
141.02844 1433
146.26123 1523
148.9384 3938
157.86537 1423
164.93318 4269
165.94237 3648
166.94858 3592
176.93214 8283
181.93633 5915
182.9447 7225
183.95265 6529
187.22589 1869
192.09119 1599
194.9435 8692
204.92796 18006
205.93385 2217
209.92947 4813
218.86928 4885
219.91418 3037
221.93192 24209
222.93967 10965
231.91629 1929
232.92458 2624
234.95073 2618
237.92671 2134
249.92641 35529
250.93033 5113
272.32217 14355
273.16809 28572
273.32709 3843
END IONS

BEGIN IONS
SCANS=1504
PEPMASS=273.1676
MSLEVEL=2
CHARGE=1+
RTINMINUTES=2.5689
ION=[M+H]+
51.94074 1356
55.93531 11341
57.07047 1385
67.92818 1385
73.42776 1449
79.9593 1652
84.96021 10066
102.97031 2568
105.00397 1582
118.03581 1749
128.02071 2058
148.93842 6139
163.92516 2212
164.93321 5013
165.94064 8714
166.94859 5821
176.9321 12091
181.93582 10569
182.94374 12180
183.95258 12010
191.9196 2815
194.94362 11606
204.92796 25507
205.93388 2939
208.88326 1579
209.9295 6159
219.91423 6489
221.33475 1630
221.93195 44024
222.93953 16374
231.91632 2879
232.92123 2743
234.95076 1539
237.92676 2565
239.94463 2397
249.9265 56656
250.93036 3843
267.34082 1619
267.93472 3436
272.93323 2486
273.06158 1794
273.09583 2233
273.16812 39393
END IONS

BEGIN IONS
SCANS=1516
PEPMASS=274.1049
MSLEVEL=2
CHARGE=2+
RTINMINUTES=2.670496
ION=[M+2H]2+
53.03941 3315
55.93486 1627
56.9655 2357
57.03449 3616
61.02916 2585
69.03382 13860
71.04971 2261
73.02892 5384
73.73008 1454
77.00925 1952
79.05486 1720
81.0344 7092
84.96024 20205
85.02856 18654
87.0442 1824
91.05462 2091
92.03078 2125
94.04202 1968
97.02912 40499
99.0445 3364
101.00864 2552
102.97031 3424
103.0546 3337
109.02915 4548
113.00832 2444
115.05492 1932
119.01866 5544
119.03468 2311
122.03693 5474
124.52971 1897
125.03344 1886
126.04208 3571
127.03851 6066
128.06192 1771
131.01952 2706
131.04939 3282
131.08498 3858
132.04257 2642
133.06454 2485
137.06001 90072
138.0625 5127
145.03413 6118
145.04904 2897
145.06561 3594
147.81032 1706
151.07487 1703
155.01833 4065
157.0352 3200
157.05014 1852
159.08022 4146
161.04488 16584
163.07442 3444
165.09001 1921
170.04974 14033
175.07442 2310
176.93204 7537
177.03981 4035
178.89314 2610
181.03421 4247
185.02928 4267
189.09137 4259
190.0992 2882
190.91478 1966
194.57219 2275
194.94342 4898
195.04913 12332
199.54662 1600
203.04099 3007
203.10686 2309
204.92842 2266
205.93106 2308
206.88742 2525
214.08414 1737
219.05061 3557
222.9326 8965
223.94055 2097
224.90042 2635
229.07176 1937
231.05107 3390
232.92238 8525
233.06627 3504
234.07188 2131
246.9037 2532
248.58292 2477
249.05945 1993
250.92966 12609
256.09494 2804
265.09946 3867
265.59964 1874
267.05078 3425
273.16858 5835
273.84216 2243
274.10461 12020
274.16913 4557
END IONS

BEGIN IONS
SCANS=1520
PEPMASS=274.2132
MSLEVEL=2
CHARGE=1+
RTINMINUTES=0.7820941
ION=[M+H]+
51.94073 1610
53.93958 1610
55.05489 7238
55.93526 2185
56.05011 2590
56.9655 1689
61.77579 1387
69.03438 2693
72.08157 56212
72.93784 1474
84.08155 85802
84.96019 6700
85.02919 6823
89.89551 1447
97.02822 1654
102.97129 2935
119.76605 1381
127.03986 1448
129.10182 23934
129.95488 1949
132.95831 1776
135.798 1518
142.96243 1950
143.01921 1952
144.02055 2014
145.01755 1870
158.11752 45664
171.96544 2690
174.96898 2337
175.14441 41374
176.93259 2640
186.9904 1811
190.91476 1687
194.94342 2198
222.93312 1670
228.17004 3259
250.93031 2438
256.2038 2371
257.18295 2117
273.99698 5340
274.21182 45767
END IONS

BEGIN IONS
SCANS=1523
PEPMASS=274.2372
MSLEVEL=2
CHARGE=1+
RTINMINUTES=2.269867
ION=[M+H]+
50.75558 1190
54.55161 1258
55.05495 2523
55.24725 1375
55.93526 6337
56.9655 2506
57.07046 3857
57.9357 1968
58.06599 51624
59.75825 1223
67.05515 1862
69.04527 9719
69.0703 2266
72.93784 2052
75.02662 2718
75.47802 1329
81.07079 1674
84.96009 20238
88.07626 1820
93.03727 8392
95.08609 2727
98.09676 2206
102.9713 4099
110.09736 2074
116.80719 1625
128.14307 4688
142.67427 1488
152.14436 2659
168.17477 1718
176.93204 21044
177.93471 2411
183.94545 1260
189.96503 2553
194.94344 16851
195.897 2204
195.94643 2017
204.92842 6598
205.93106 3446
206.88742 2979
210.2211 20635
221.9325 1825
222.93187 9116
223.92784 3769
228.23219 6476
232.92398 21897
246.90738 3008
250.87756 2100
250.93034 16174
251.88696 1862
251.9211 1891
256.22714 3191
263.10059 3591
263.96494 1895
274.07013 2257
274.16998 8203
274.23752 48950
END IONS

BEGIN IONS
SCANS=1528
PEPMASS=274.9877
MSLEVEL=2
CHARGE=1+
RTINMINUTES=1.560457
ION=[M+H]+
55.93526 102797
56.9655 3134
68.99848 1500
71.92992 9466
72.08161 2068
72.93778 10917
73.94553 2504
84.96002 10967
86.09676 23120
90.94827 8985
102.9703 2706
105.93478 3487
107.95087 3336
116.07066 3979
121.02788 2345
123.04439 4677
123.94519 2108
128.856 1644
128.96291 2295
133.0296 1809
141.66603 1658
144.95793 2063
149.97626 8166
151.03964 5690
152.96291 1737
153.97096 2606
154.90121 1758
162.07558 5867
163.03886 3694
163.95499 3044
165.97076 3459
167.98666 1819
174.89876 2478
175.26132 2095
177.93469 2265
177.97072 2482
179.98752 3374
181.96426 2735
187.95457 7363
190.67978 1668
192.91209 2653
192.96039 2443
194.9744 1703
195.98024 3476
205.96741 212767
206.92693 2510
206.97493 1618
219.94513 5683
223.931 4420
223.97556 83080
226.89386 1789
228.97969 3443
233.95958 10917
237.95473 8528
246.35262 1879
247.94104 15888
248.8992 4929
251.97058 87018
265.94897 28108
269.98114 56164
274.98898 81560
275.09296 2549
275.1449 4847
END IONS

BEGIN IONS
SCANS=1531
PEPMASS=275.0489
MSLEVEL=2
CHARGE=2+
RTINMINUTES=5.773859
ION=[M+2H]2+
50.64464 1281
53.60522 1221
55.93486 3015
56.96554 11373
84.9601 14640
89.03905 5456
91.05463 1595
93.31018 1385
95.01314 2735
102.97031 1778
107.04908 2504
117.03384 3387
119.04947 1628
121.0291 21878
122.03181 2431
122.24435 1386
135.04439 9520
136.08818 1481
143.00299 1843
145.02904 9322
146.02997 2026
147.04456 3541
154.90123 2012
161.01224 1794
163.03882 64965
164.04266 4418
165.05583 6405
170.99632 3388
174.90097 2345
175.12277 1602
180.88875 2380
185.93983 1714
189.00755 3473
192.91211 6297
192.94769 1518
194.99767 3647
195.89441 2090
206.92696 1910
208.88324 5730
210.91969 1992
213.00682 10340
220.90433 3694
223.92786 5269
226.89389 4120
231.01778 3873
237.00693 5038
238.91847 2492
244.84485 1797
248.89877 7941
251.88318 2339
251.92509 8168
252.87196 2934
266.91013 2430
275.08865 6479
END IONS

BEGIN IONS
SCANS=1532
PEPMASS=275.0492
MSLEVEL=2
CHARGE=2+
RTINMINUTES=3.793427
ION=[M+2H]2+
55.93526 4149
56.96551 4540
65.6263 1088
83.0075 1410
84.96016 23570
89.03905 2359
100.00701 1397
102.97031 4398
104.06824 1229
117.03384 3047
121.02916 2306
124.99102 2219
135.04465 2563
143.00137 2161
148.21686 1464
163.03897 15520
164.91713 2029
165.31157 1492
174.89877 2643
178.93173 2194
180.88876 3666
185.94945 1723
192.91011 7643
195.897 2128
206.92413 1763
208.88324 4606
210.92261 4199
213.00671 3851
220.90433 2973
223.92786 6125
224.93564 1807
226.89389 4062
237.00693 1896
238.91496 2199
244.80125 1297
248.89876 9161
251.88698 1971
251.92111 7484
252.87196 4469
266.91013 3739
274.16916 1862
275.14493 2192
END IONS

BEGIN IONS
SCANS=1534
PEPMASS=275.052
MSLEVEL=2
CHARGE=1+
RTINMINUTES=3.407652
ION=[M+H]+
52.03282 1570
55.93526 3705
56.9655 4420
62.61133 1261
67.0984 1477
72.93784 1999
74.79231 1319
84.96007 31793
102.9703 4121
105.53876 1338
134.25912 1378
154.90121 2927
174.90096 4810
177.93471 1871
178.92946 1819
179.05438 6350
179.9028 2477
180.46948 1406
180.88875 3527
181.92003 2406
192.9095 12622
195.89699 3221
195.94121 1888
197.06734 1514
208.88322 5134
210.92259 4946
220.90742 6365
221.6286 1497
221.91368 2292
223.92784 5193
224.92921 1404
226.89386 2225
230.88792 2938
238.91846 1939
248.89896 12671
251.92108 5811
252.87195 4210
266.9101 5940
275.05402 6576
END IONS

BEGIN IONS
SCANS=1540
PEPMASS=275.0908
MSLEVEL=2
CHARGE=1+
RTINMINUTES=5.791375
ION=[M+H]+
51.94073 1217
53.34002 1346
55.93525 4422
56.9655 4424
63.22959 1442
72.93724 1612
84.9602 43472
91.05457 14697
92.03076 2624
95.01308 25320
102.97029 6680
119.04973 8182
146.90425 1540
147.04448 19970
154.9012 2302
163.03885 1735
163.9072 1883
164.9171 1938
165.0537 35164
174.90111 6745
179.90279 3060
180.88872 4186
181.92001 2900
190.22852 1435
192.90945 14229
195.89436 1676
197.89122 2715
197.91234 2106
206.92409 2952
208.88408 7392
210.79767 1443
210.92256 4094
220.90364 8462
221.91365 1812
223.92781 4214
226.89384 3778
230.89122 4618
238.91843 2672
248.89893 18486
251.92485 5852
252.87192 5887
257.08124 2171
266.91006 6655
275.09265 26744
275.14487 2436
END IONS

BEGIN IONS
SCANS=1542
PEPMASS=275.0912
MSLEVEL=2
CHARGE=1+
RTINMINUTES=1.688406
ION=[M+H]+
55.93524 4977
56.96549 2355
65.71664 1278
72.82038 1361
77.66725 1413
84.96009 30555
95.84695 1445
101.00841 9273
102.97027 3706
107.04989 9566
113.00802 7467
115.05489 1684
119.01842 14451
131.01935 17853
139.0383 22140
143.01892 9519
145.03409 4028
145.78752 1535
149.05911 6379
154.90117 1724
155.01802 40336
157.03516 5247
161.02962 4108
164.91505 2055
167.0204 6719
173.02925 13876
174.90091 6701
176.93478 1477
178.86131 1550
179.90276 1605
180.88869 3361
181.91765 3147
185.02881 7934
185.93976 1732
191.06995 2126
192.9122 12307
197.91231 1712
199.92946 1879
208.88316 6632
210.92253 4413
211.9227 1779
215.04004 13552
220.90736 6691
226.8938 3126
230.88785 3308
233.04921 12806
237.90926 2152
238.91487 3294
248.89915 16045
251.92102 3157
252.87187 3666
252.92146 1627
266.91003 6062
275.14484 1516
END IONS

BEGIN IONS
SCANS=1547
PEPMASS=275.1105
MSLEVEL=2
CHARGE=1+
RTINMINUTES=0.4713689
ION=[M+H]+
50.56815 1407
55.01854 2370
55.93493 12813
69.03384 4145
71.04971 1928
71.92977 4860
72.9381 6870
84.96019 4469
85.02932 2295
86.09682 2946
89.93999 2580
90.94846 9559
97.02823 4242
99.0445 1901
101.00864 3901
105.93478 1659
107.95087 1393
108.95899 2141
119.01866 6533
125.96024 1603
127.03851 1975
128.96429 3646
130.96263 4626
131.95085 12720
132.95833 3857
133.96597 1922
143.01921 2934
143.7717 1503
144.9579 12754
145.03412 3351
149.96086 2211
155.01833 6207
156.95869 1737
156.97922 1693
157.96703 1517
158.97369 2315
161.96017 5085
162.96979 3044
169.03448 6077
169.96542 8646
171.04935 3162
173.02925 3136
173.96112 18272
180.88644 1852
185.02928 5775
187.04622 3357
187.97658 4463
192.91211 2588
197.96255 2463
199.97778 4244
208.88322 2338
209.96123 5103
214.98425 1556
215.04108 3433
217.98741 1644
220.14639 1577
227.97073 3625
232.99542 2245
234.98833 2084
245.04848 1563
275.02374 2773
275.06268 2509
275.11005 28630
END IONS

BEGIN IONS
SCANS=1549
PEPMASS=275.1611
MSLEVEL=2
CHARGE=1+
RTINMINUTES=6.950767
ION=[M+H]+
55.93525 4848
56.96549 5754
62.19238 1193
66.19883 1593
71.23296 1221
72.93783 2222
80.39989 1445
84.96012 66465
92.03662 3015
102.96999 7585
120.98115 2243
141.30046 1431
146.90425 1442
163.90718 1735
164.91708 3922
171.92691 1651
174.90067 8993
177.01073 1518
178.8931 1577
179.90277 5143
180.8887 5670
181.92 4533
183.9241 2183
185.93977 1897
192.91153 21530
197.8912 1524
197.91498 1940
202.89557 2070
206.92407 2476
208.88321 6974
210.92136 8976
220.90677 10520
221.91364 2267
223.9278 3900
224.92598 2506
226.89383 4396
230.8912 5674
237.90927 5101
238.9149 3597
248.89938 29209
251.92104 5963
252.87106 6843
252.92149 2801
266.9097 12458
275.1622 51147
END IONS

BEGIN IONS
SCANS=1550
PEPMASS=275.1612
MSLEVEL=2
CHARGE=1+
RTINMINUTES=7.086444
ION=[M+H]+
55.93526 5594
56.96553 6947
58.32245 1284
60.4602 1412
72.93784 1841
84.96025 53861
86.75299 1441
92.03078 1988
98.52856 1297
100.02503 1734
102.97034 10211
111.71031 1751
120.98118 2591
154.90123 2982
164.91512 3313
174.9008 7984
179.90282 2553
180.88875 5922
181.91772 3811
183.92415 1970
192.90964 19052
197.89125 2433
206.92696 2371
208.88338 11019
210.92259 6618
211.91985 1665
220.90398 9241
221.9137 2692
223.92786 5871
224.92923 3616
226.89432 9849
230.89125 5375
235.89297 2299
237.90933 2696
238.91496 4816
246.94418 1576
248.89917 24599
251.9211 8993
252.87196 6600
252.92155 2539
266.91159 10084
275.16299 14966
END IONS

BEGIN IONS
SCANS=1552
PEPMASS=275.1613
MSLEVEL=2
CHARGE=1+
RTINMINUTES=6.302094
ION=[M+H]+
50.76142 1183
51.94073 1663
55.93526 4150
56.9655 5184
57.29564 1319
62.23475 1320
66.54041 1377
71.95235 2062
72.93784 1481
84.96006 50008
90.94839 1391
94.01953 1266
102.9702 7079
108.29319 1743
115.15215 1767
120.98117 3344
139.2971 1527
163.90723 2038
164.9151 3820
174.90063 8107
179.9028 2950
180.88826 7787
181.91771 3531
192.9117 20886
197.89125 3554
198.91977 1865
202.89287 2070
204.04364 1532
206.92694 2083
208.88322 5990
210.92245 8848
220.90726 9487
221.91368 2285
223.92784 2280
224.92921 2262
226.89388 4887
230.89125 3077
235.89296 1649
237.90584 2406
238.91495 3751
248.89909 23314
251.92488 4183
252.87195 6335
252.92154 2500
266.90958 8923
275.16278 17953
END IONS

BEGIN IONS
SCANS=1558
PEPMASS=275.8869
MSLEVEL=2
CHARGE=1+
RTINMINUTES=5.14903
ION=[M+H]+
50.53027 1524
55.93521 2525
56.96541 9495
58.06596 1512
84.96004 98986
85.61608 1479
87.51127 1618
102.97108 14466
120.98107 5127
124.92069 1622
143.88283 2349
146.90584 2690
158.3291 1465
161.89163 3147
163.90709 3158
164.91637 8696
174.9005 18535
174.93811 1681
179.90271 7184
180.88834 10026
181.91972 8492
182.92725 2852
192.91168 50837
196.93341 3058
197.89108 5759
197.91486 4887
199.92935 3183
202.89545 4727
208.88309 13403
210.92294 15537
215.90198 2002
216.94994 3039
217.14406 1451
220.90663 22497
221.9135 3228
224.92839 8295
226.89314 15022
230.8907 7541
235.89278 4301
237.90912 6545
238.91789 12605
248.89885 50892
252.87042 12232
252.92516 5558
253.90472 5156
266.90976 21196
275.83868 1919
END IONS

BEGIN IONS
SCANS=1559
PEPMASS=275.8872
MSLEVEL=2
CHARGE=1+
RTINMINUTES=2.402367
ION=[M+H]+
55.93486 2446
56.9655 5602
57.07046 2400
70.6464 1228
72.93784 3709
84.9602 59186
88.95304 2302
91.05462 1663
99.20457 1438
102.97047 8788
113.95316 1572
120.98117 3235
146.90596 1932
163.90723 2857
164.91512 3281
174.90065 15173
178.93173 3117
179.90282 5454
180.88849 7084
181.91771 4060
182.92741 1886
192.912 28146
196.8602 1778
196.93158 8949
197.89125 2869
197.91238 3206
200.23824 3504
208.8829 8990
210.92195 10554
213.1011 1542
220.90482 13836
221.91368 1484
223.81981 1883
224.60959 1627
224.92555 21003
226.89447 8139
230.89125 6130
234.9166 1709
237.90933 2774
238.91495 4358
242.86546 2118
248.86197 1775
248.89908 35964
252.87057 8856
252.91989 16221
255.16838 1710
266.90945 14989
270.85794 1679
275.89108 2351
276.15643 1515
END IONS

BEGIN IONS
SCANS=1560
PEPMASS=275.8873
MSLEVEL=2
CHARGE=1+
RTINMINUTES=4.34837
ION=[M+H]+
55.93526 2725
56.96538 7076
67.51427 1387
72.93784 2029
78.98691 1262
84.96007 79215
95.71451 1543
98.20467 1520
102.97008 13037
111.43309 1306
120.98118 2590
140.87291 1525
143.88132 1875
160.19753 1467
161.89372 2466
164.91713 5692
174.9005 12046
179.90282 4367
180.88867 9875
181.92004 5911
192.91162 38418
196.93359 3165
197.89125 5164
197.91238 4283
199.92952 1813
202.89561 2751
203.16458 1549
208.88324 12771
210.92188 10186
215.90216 2216
216.95012 1704
220.90671 16728
221.9137 2744
224.92487 11026
226.78371 1716
226.89314 13667
230.89127 5532
230.92787 2063
234.961 2023
235.89297 3924
237.90933 3959
238.91411 7126
244.99028 1417
248.89867 32830
252.8705 12740
252.9211 6857
253.90495 2057
266.90994 17581
END IONS

BEGIN IONS
SCANS=1561
PEPMASS=275.8876
MSLEVEL=2
CHARGE=1+
RTINMINUTES=4.246239
ION=[M+H]+
52.26572 1282
55.93526 1977
56.9655 7829
59.23415 1274
72.93725 2079
84.96018 83436
90.94839 2602
92.0291 2789
102.97048 9563
104.77979 1572
120.98117 3784
146.90596 2261
161.89371 3264
163.21475 1541
164.9151 5893
174.90077 17780
174.93825 1472
179.9028 5577
180.8887 11178
181.91771 5687
182.9274 3392
192.91206 36474
196.93095 2442
197.89124 5512
197.91237 3896
199.9295 2190
202.8956 4148
208.88322 12486
210.92227 15764
215.90215 2681
215.9232 2062
216.9501 1632
220.90477 17877
221.91367 5825
224.9288 10454
226.89388 12753
230.89035 8154
234.92 2551
235.89296 3709
237.90932 4688
238.91568 8507
248.8994 46427
252.8716 13156
252.92154 4827
253.90109 2301
266.90982 15913
275.88672 2131
END IONS

BEGIN IONS
SCANS=1564
PEPMASS=275.8877
MSLEVEL=2
CHARGE=1+
RTINMINUTES=7.210267
ION=[M+H]+
55.93523 2627
56.9654 9273
63.30068 1451
72.9378 4559
84.96014 97404
90.94834 1930
102.9702 18698
120.9811 4634
146.90588 3858
161.89166 2179
163.90912 1803
164.91505 8049
174.90056 18371
174.93816 2319
179.9026 8119
180.88821 10087
181.91719 8020
182.92496 2492
192.91171 41850
196.93347 4009
197.89113 4184
197.91226 4657
199.9294 1819
202.89549 3050
208.88345 12716
210.92198 15270
215.90202 2195
216.94998 2316
220.90448 21640
221.91356 2714
224.92833 9447
226.89436 9073
230.89021 8339
230.92772 1747
234.91986 1898
235.89627 3529
237.90918 4318
238.91443 7349
244.99376 1602
248.89902 42685
252.87074 10369
252.9214 4933
253.90096 2399
266.91003 20851
END IONS

BEGIN IONS
SCANS=1566
PEPMASS=275.8878
MSLEVEL=2
CHARGE=1+
RTINMINUTES=1.62125
ION=[M+H]+
55.93526 2863
56.96544 7643
72.93784 3558
77.19421 1595
79.20376 1502
84.96009 79529
90.9484 2275
92.0358 1908
102.96999 14094
120.01261 1536
120.98118 2965
124.70786 1509
143.75536 1516
146.90598 3152
161.89177 1701
164.91512 4900
174.90068 16799
179.90282 5512
180.8887 15845
181.91772 5596
192.91185 32502
196.93359 5014
197.89127 6845
197.91502 2324
198.8985 1966
199.92952 2056
202.89563 2353
208.88315 20796
210.92244 12428
215.90216 4238
216.95013 2511
219.89874 1794
220.90379 14054
221.9137 2044
223.93103 2055
224.92805 12821
226.89273 12329
230.89127 5356
230.92787 2556
235.89297 3390
237.90933 3782
238.91513 10673
248.89915 34291
251.92111 1927
252.87091 20942
252.91968 9592
253.90495 2575
266.90912 12937
275.14493 2969
275.83893 2206
275.88675 2441
END IONS

BEGIN IONS
SCANS=1567
PEPMASS=275.8878
MSLEVEL=2
CHARGE=1+
RTINMINUTES=4.980531
ION=[M+H]+
55.93526 1863
56.96542 7269
62.63671 1336
69.36691 1507
72.93784 2441
82.22754 1506
84.9601 87086
102.97028 17951
120.98117 2407
146.90428 2724
161.89177 2517
163.90921 2404
164.69437 1492
164.91479 6725
174.90076 19263
179.90282 6202
180.88829 11914
181.91771 6431
182.92741 4120
183.32936 1595
183.92415 1485
192.9118 37866
193.83543 1599
196.93358 2609
197.89125 3955
197.91237 4576
198.92244 2562
199.92952 3455
202.89561 3263
208.88303 16277
210.92247 10715
220.90701 18369
224.92865 10403
226.89378 11671
230.89056 6916
235.89297 3633
237.90585 3426
238.91495 6298
242.96243 1622
248.89908 41627
250.51611 1549
252.87122 13641
252.91956 8101
266.90991 18175
END IONS

BEGIN IONS
SCANS=1568
PEPMASS=275.8879
MSLEVEL=2
CHARGE=1+
RTINMINUTES=4.872468
ION=[M+H]+
55.93526 1863
56.96542 7269
62.63671 1336
69.36691 1507
72.93784 2441
82.22754 1506
84.9601 87086
102.97028 17951
120.98117 2407
146.90428 2724
161.89177 2517
163.90921 2404
164.69437 1492
164.91479 6725
174.90076 19263
179.90282 6202
180.88829 11914
181.91771 6431
182.92741 4120
183.32936 1595
183.92415 1485
192.9118 37866
193.83543 1599
196.93358 2609
197.89125 3955
197.91237 4576
198.92244 2562
199.92952 3455
202.89561 3263
208.88303 16277
210.92247 10715
220.90701 18369
224.92865 10403
226.89378 11671
230.89056 6916
235.89297 3633
237.90585 3426
238.91495 6298
242.96243 1622
248.89908 41627
250.51611 1549
252.87122 13641
252.91956 8101
266.90991 18175
END IONS

BEGIN IONS
SCANS=1570
PEPMASS=275.8879
MSLEVEL=2
CHARGE=1+
RTINMINUTES=1.701075
ION=[M+H]+
55.93526 1974
56.90928 1133
60.67975 1407
63.25489 1250
68.68048 1263
72.93785 3278
84.96017 33192
90.94841 2625
102.97031 5070
113.96356 4211
149.05917 1459
168.93866 1533
169.1367 1413
174.90099 3894
178.93175 1703
180.8884 12621
180.93724 2072
184.93146 4332
192.9118 10294
196.93361 6063
197.89127 3683
206.9185 1629
208.88283 18143
210.91971 3609
216.95013 2853
220.90691 7402
224.92538 26037
226.89388 14363
229.92921 5710
234.92345 3339
237.90935 2007
238.91498 2179
248.90042 8355
252.87164 19921
252.91953 18159
253.87811 2254
266.91013 2949
END IONS

BEGIN IONS
SCANS=1572
PEPMASS=275.888
MSLEVEL=2
CHARGE=1+
RTINMINUTES=0.833775
ION=[M+H]+
52.20485 1421
54.16349 1235
55.83659 1478
56.96551 1845
58.98501 1325
72.93785 1420
77.45995 1520
81.17198 1580
84.96022 18241
88.82189 1438
90.94841 1905
102.97031 3181
113.96356 1950
119.59842 1963
120.98119 2310
124.57455 1609
149.91734 1690
151.86174 1413
174.90099 3662
178.93175 4371
180.88876 5742
184.92908 3445
189.25182 1470
192.91217 7809
194.49757 1370
196.93173 7890
197.89128 2433
206.59984 1665
206.9185 1728
208.88326 9193
210.91971 2994
215.90218 2742
220.90434 3030
224.92558 26203
226.89417 8600
229.92921 3193
235.89301 1737
248.89909 8565
252.87109 8329
252.91899 13281
266.91016 3160
275.17093 1628
END IONS

BEGIN IONS
SCANS=1576
PEPMASS=275.9705
MSLEVEL=2
CHARGE=1+
RTINMINUTES=1.287929
ION=[M+H]+
51.82587 1260
55.93531 10177
56.96552 7791
69.03437 1786
70.50185 1261
71.92976 3230
72.93781 7756
81.0341 1497
84.96018 70999
85.02856 2003
90.94844 7561
97.02912 2226
102.96996 11090
120.98116 3392
131.95053 8535
132.95831 2907
133.96594 2178
144.95792 6333
149.96083 3118
156.95868 2510
158.97366 2197
161.9621 2711
163.9072 1860
164.91508 5378
169.96597 7040
173.96089 10394
174.90065 17567
179.90279 5792
180.88849 8592
181.91768 5491
186.96614 1825
187.97656 2378
192.90952 33479
197.89122 4164
197.91234 3045
198.89845 2536
199.97508 2535
202.89558 3253
208.88379 13363
209.9612 1739
210.92209 10430
215.90211 2197
220.90428 17632
224.92598 4848
226.89386 11118
227.97069 3073
230.89122 5351
230.92783 2966
234.96779 5879
235.8895 3195
235.97543 2859
237.90929 2393
238.91487 8271
242.9588 2034
248.89926 39319
252.8718 10276
252.92532 3082
252.97874 4853
253.90106 2096
265.90369 2460
266.90945 17660
275.14487 2182
275.99258 12775
END IONS

BEGIN IONS
SCANS=1579
PEPMASS=275.9924
MSLEVEL=2
CHARGE=1+
RTINMINUTES=0.4989304
ION=[M+H]+
55.01865 18107
55.93492 86403
56.94266 4269
57.03407 2903
68.0265 2677
69.0339 18393
70.95832 2278
71.92984 32855
72.93787 48945
73.0289 6693
73.94552 7238
74.9533 4026
81.03426 9709
84.04507 5743
85.02863 9045
89.9401 10757
90.94843 70130
97.02909 19212
99.04449 5866
101.00861 4756
101.02402 3451
102.00974 1973
102.94848 6739
104.96313 3861
105.93504 8349
107.95087 17095
108.95808 7768
109.02913 5480
113.9393 4948
114.94845 3101
115.95567 1795
116.96419 3127
118.0857 8972
118.94231 7265
119.01888 11993
120.02031 9579
123.94518 2892
125.96156 5770
126.05547 6390
126.94753 3757
127.03871 8514
128.96288 13362
130.97968 1797
131.95059 87847
132.95828 30788
133.96608 13751
136.95361 4775
137.02965 2804
138.05486 20260
140.96332 2330
141.97046 4663
142.94135 2060
143.95007 6094
144.0648 3623
144.95801 87100
145.0341 5434
145.96635 4774
146.03664 3873
146.97351 5862
149.96095 29920
150.96936 8138
151.97685 12497
153.97095 3929
155.95067 5477
156.95891 17122
157.967 5514
158.11777 2929
158.97356 23061
159.04974 3280
159.94583 2965
160.05142 5993
160.95213 5329
161.96017 37121
162.96803 17549
167.9722 2223
168.95735 5860
169.96587 80322
170.03741 2649
170.97336 11278
171.94403 3474
171.98253 4042
172.95369 3222
173.96121 112612
174.96896 7507
175.97655 3982
176.98392 3594
177.99323 2666
179.97147 2129
181.96657 6043
183.94527 8417
185.96072 10069
186.0312 2543
186.07693 3459
186.96935 10720
187.97649 32933
188.98532 3233
189.02477 2106
191.97252 6896
197.96265 13207
198.96811 12068
199.97769 43153
201.95583 4088
203.97174 2558
209.96088 25532
211.97833 2663
215.97069 8561
216.98056 8750
217.98737 8948
227.97063 24862
232.04025 2335
234.98775 14271
257.98209 9661
260.96817 1827
275.11023 2712
275.99109 199853
276.14331 2441
END IONS

BEGIN IONS
SCANS=1586
PEPMASS=276.8966
MSLEVEL=2
CHARGE=1+
RTINMINUTES=7.369283
ION=[M+H]+
55.93525 15596
56.96551 3742
64.34583 1451
68.42152 1432
72.93784 6876
84.96026 12897
86.63355 1434
90.9484 2379
95.27193 1388
102.97031 2032
105.03357 2517
128.01933 2900
162.87708 1552
164.91512 1784
174.90097 4635
180.88858 24631
192.91188 10916
193.91225 2002
195.87621 6267
197.89082 42110
197.93616 1665
198.89848 3140
208.88324 3864
210.92259 3576
212.93596 2896
213.88481 8662
214.89459 2209
215.90202 20869
218.92766 2010
220.90744 4696
223.87065 3070
224.92603 6425
226.89388 2836
227.02361 2289
229.00272 5896
231.84262 1429
235.86902 9564
236.93771 1680
238.91846 2847
241.88116 3348
244.85938 1770
247.01414 1650
248.87688 1654
248.93648 3087
252.92155 2598
253.88136 41047
276.8978 18047
276.92853 3022
277.10349 6937
END IONS

BEGIN IONS
SCANS=1587
PEPMASS=276.8967
MSLEVEL=2
CHARGE=1+
RTINMINUTES=6.920217
ION=[M+H]+
55.93527 7939
56.96548 8593
59.97661 1307
64.9612 1272
72.93783 1852
74.93115 1710
81.63034 1454
84.96013 18245
90.94756 1404
92.03579 2102
102.97029 2986
128.0193 1619
147.0141 1482
164.91508 1983
174.90094 6218
176.91696 1820
180.8885 9620
192.91141 15225
197.8909 18736
200.91452 1989
202.89558 3326
208.88321 3264
210.92302 8642
213.88518 5411
215.90201 7998
218.92763 4250
220.90649 10519
226.89384 1872
232.92456 1859
235.86888 3196
236.93768 2826
238.91492 5592
248.90291 2528
248.93643 4793
249.90414 3247
253.88101 14073
266.9473 2193
267.91385 2068
276.89789 6277
276.93283 5702
277.10321 8275
END IONS

BEGIN IONS
SCANS=1588
PEPMASS=276.8967
MSLEVEL=2
CHARGE=1+
RTINMINUTES=6.122016
ION=[M+H]+
55.93515 8444
56.96541 9597
72.93779 3961
74.93111 2120
77.19415 1339
84.96012 15705
85.64315 1390
90.94833 2809
102.97122 3170
133.05426 1347
134.5665 1452
142.15669 1639
142.88455 1503
149.01419 1734
149.13332 1448
164.91499 2311
169.78102 1581
174.90053 7453
180.8884 10727
192.91177 18273
192.97806 2476
193.91467 1545
194.9278 1715
195.87605 3370
197.8914 16154
202.89548 1932
208.28873 1587
208.88309 4145
210.92227 9399
213.88506 3906
215.90172 7782
218.92751 4401
220.90733 10213
235.86874 2810
236.93755 2301
238.91478 3295
248.89903 4672
248.93629 4428
249.90401 2048
252.87178 1495
253.88168 14293
266.94714 2806
276.89771 4912
276.93268 5798
277.10333 8008
END IONS

BEGIN IONS
SCANS=1589
PEPMASS=276.8967
MSLEVEL=2
CHARGE=1+
RTINMINUTES=5.074875
ION=[M+H]+
52.03279 1213
55.93497 6832
56.96547 6542
61.97982 1448
72.25603 1292
72.9378 2455
82.56376 1319
83.1396 1274
84.96012 13110
92.03658 2292
95.271 1330
102.97024 1633
109.48405 1560
155.97461 1769
156.88962 1592
174.90057 6943
176.91687 3734
178.46259 1559
179.88211 1475
180.88876 9552
192.91185 19729
193.91469 1599
194.92523 1622
195.87607 2209
197.89069 17461
208.8831 4073
210.92247 5606
213.88507 3610
215.90279 6876
218.92752 3347
220.90701 9906
224.92589 1697
226.89374 1831
235.86877 4800
236.93756 3611
238.91481 2660
248.89906 1963
248.93631 4732
249.90404 3024
253.8821 15103
258.25027 1593
266.90994 2020
266.94717 1961
267.91373 1650
276.90164 7084
276.93271 6661
277.10471 8233
END IONS

BEGIN IONS
SCANS=1593
PEPMASS=276.8969
MSLEVEL=2
CHARGE=1+
RTINMINUTES=2.332442
ION=[M+H]+
54.88062 1202
55.93533 13376
56.94308 1348
56.96551 5480
67.05463 1362
72.93784 3767
74.06752 1349
74.93178 1400
77.00925 1470
84.96022 13879
90.9484 3640
93.03719 2150
102.97031 1970
105.03459 3495
110.00976 2159
113.96355 1510
128.01933 6626
146.90428 1837
164.91512 2745
167.05504 2036
174.90097 4697
180.88893 16323
192.90919 13731
192.97821 2861
193.91225 1689
195.87621 4343
197.89119 36481
198.89583 1969
208.88324 3188
210.92259 3451
213.88521 6748
214.89459 1769
215.90218 16974
218.92766 3637
220.90744 3195
223.87065 2058
224.92603 4585
228.99944 3420
235.86893 6515
236.93771 1594
238.91496 2735
248.89922 2704
248.93648 3048
249.90045 1862
252.92155 2509
253.88191 28849
253.9894 1933
266.91013 1558
266.94736 2604
271.85858 2056
272.85623 2261
276.16077 1876
276.89822 15976
277.10345 11476
277.13846 2822
277.17786 1604
END IONS

BEGIN IONS
SCANS=1596
PEPMASS=276.897
MSLEVEL=2
CHARGE=1+
RTINMINUTES=2.502317
ION=[M+H]+
51.94072 1502
54.31237 1213
55.93519 10808
56.96548 6428
60.7183 1188
63.91954 1339
69.75209 1340
72.93781 3569
84.96007 17208
90.94836 2854
92.34475 1473
102.97126 1815
110.31351 1400
164.91505 2599
174.90015 6903
179.90274 1623
180.8886 9851
192.91183 17208
192.97813 1798
195.87613 3209
197.89081 21884
208.88316 4573
210.92203 8768
213.88513 5384
215.90172 9030
218.92758 4575
220.90646 8786
221.90733 2515
224.92595 2187
226.8938 1862
235.86884 3126
236.87883 1596
236.93762 1739
238.91837 3408
248.89912 3492
248.93637 4940
249.90034 2600
252.92146 1697
253.88171 17605
266.91 2814
271.55685 1629
276.89783 5130
276.92841 2893
277.10321 7251
END IONS

BEGIN IONS
SCANS=1598
PEPMASS=276.8971
MSLEVEL=2
CHARGE=1+
RTINMINUTES=0.6861
ION=[M+H]+
55.9353 21482
56.55583 1276
56.96551 3329
57.85589 1294
61.18367 1263
62.78226 1210
72.93784 4610
84.95996 10323
90.9484 4329
91.94876 1613
92.0358 1714
102.83268 1393
105.03357 5513
120.08122 2255
128.01933 4319
146.14722 1742
164.91711 2462
171.9462 1597
174.90096 4132
179.87993 2412
180.88841 22209
192.90971 11025
195.87576 7482
196.93358 2750
197.89104 41830
198.89848 2440
208.88324 4163
210.92259 4186
213.88498 10577
215.90192 20007
218.92459 2564
220.90744 5478
221.91055 1628
223.87065 2875
224.92603 4830
228.99942 1984
235.87183 8617
241.88116 2778
244.65236 1896
248.89922 1981
248.93646 2131
249.90044 2039
252.92155 3610
253.88174 38422
253.9894 3608
266.94733 3136
276.89865 18379
277.10315 10462
END IONS

BEGIN IONS
SCANS=1607
PEPMASS=276.9996
MSLEVEL=2
CHARGE=1+
RTINMINUTES=1.276721
ION=[M+H]+
55.01854 1237
55.9352 10122
56.9655 4949
62.27201 1191
64.69582 1301
72.93778 7070
82.53107 1523
82.70559 1354
84.96003 7065
90.94841 7115
107.46102 1530
128.96289 1612
131.00243 1871
132.95822 13415
140.1918 1927
145.01753 2075
147.91945 1502
150.96922 1817
158.97366 4127
161.39076 1618
168.95944 2465
170.97295 3310
174.90092 5086
180.88835 7990
186.96857 2345
192.91226 6954
194.92532 1635
194.94339 2497
195.87357 3437
197.89111 17252
198.97031 4610
204.92839 1539
208.88319 4807
210.53664 1621
210.92256 3753
210.96906 1969
213.88516 2778
215.9024 9235
216.98039 1709
218.92761 2714
220.8856 2330
220.90739 5560
221.90738 1652
223.87061 1574
232.92117 2132
234.96779 2696
234.9917 4868
235.86888 4427
236.93767 1682
241.88112 1963
248.93642 2919
249.90039 2903
250.9303 1828
253.88142 12219
253.9855 1955
254.94809 1768
266.9473 1599
276.87164 1741
276.89786 4358
276.93283 3988
276.99841 2659
277.10251 11381
END IONS

BEGIN IONS
SCANS=1617
PEPMASS=277.1046
MSLEVEL=2
CHARGE=1+
RTINMINUTES=1.002087
ION=[M+H]+
51.50779 1145
51.59837 1059
51.61806 1195
51.94073 1107
55.93525 8714
56.9655 6473
69.0703 1777
70.06593 2339
72.93784 5499
84.04508 2250
84.08163 1634
84.96 9793
90.94839 6310
113.66755 1587
132.95847 12267
139.88687 1473
143.00136 2338
144.95959 2067
155.02014 1643
158.97368 3664
161.01222 1983
164.9151 1590
170.99631 1565
174.90096 2639
176.9326 6116
180.88873 5540
186.96858 2281
192.91159 7068
194.94342 5747
195.87619 2037
197.89096 11094
198.89848 1704
198.97034 3919
204.91173 1813
204.92842 2729
208.88322 4144
210.92259 4003
210.96909 2483
213.88519 5796
215.90215 6556
216.98042 1964
218.92458 1861
220.90431 2917
222.93629 2172
232.92433 10823
234.99173 5885
248.93646 1975
249.90417 2496
250.9341 3522
253.8817 12713
254.84004 1828
272.8562 1710
276.89792 4529
276.93286 4113
276.99844 4440
277.10284 21015
END IONS

BEGIN IONS
SCANS=1618
PEPMASS=277.1048
MSLEVEL=2
CHARGE=1+
RTINMINUTES=1.188437
ION=[M+H]+
54.42114 1201
55.93514 7263
56.96551 3073
62.09389 1216
67.05515 2467
70.77952 1262
72.93785 4314
79.05487 2968
81.07011 2588
84.96021 6378
90.94841 1831
93.0704 2943
107.08587 1944
114.12761 2486
128.01935 4161
128.14308 1508
135.11613 1665
180.88853 9492
192.91194 6762
194.94345 1457
195.87622 3458
197.89104 19690
210.92262 1960
213.88524 5120
215.90123 8518
218.92769 1963
220.90747 2961
235.86894 3290
241.8812 1463
253.8804 13771
276.89777 8748
277.10281 12694
277.18661 1443
277.21729 5019
END IONS

BEGIN IONS
SCANS=1622
PEPMASS=277.1658
MSLEVEL=2
CHARGE=1+
RTINMINUTES=1.687042
ION=[M+H]+
55.93533 8688
56.96547 5616
60.05649 8293
72.08167 24380
72.93719 4154
84.9603 8679
89.10756 5310
91.05459 14722
97.07623 6562
98.05983 3317
114.10326 72551
115.08654 18653
119.04948 62572
121.06444 2045
131.12903 7023
132.95824 1989
147.04443 504785
148.04744 2032
157.0351 1987
174.90083 4856
176.91908 2155
176.93248 6291
180.88863 5905
192.91243 9685
194.94328 6752
195.87605 2218
197.8914 14283
204.92828 3272
208.88309 4212
210.92244 3839
213.88506 4528
215.90201 7563
217.13484 21528
218.11841 30992
218.92751 2326
220.90727 4884
222.9393 3679
227.89549 2093
232.9241 10357
235.14542 2442
235.87219 2477
236.93755 2507
248.93629 3606
250.93393 4271
253.88176 11309
260.13812 41808
272.85602 2431
276.89771 5418
276.93268 5945
277.1055 9187
277.16455 253619
END IONS

BEGIN IONS
SCANS=1633
PEPMASS=277.5516
MSLEVEL=2
CHARGE=2+
RTINMINUTES=5.772936
ION=[M+2H]2+
55.93525 5185
56.96557 117790
63.02359 3305
65.03927 12403
72.93782 2860
79.05492 8353
84.96024 26982
89.03911 68352
90.042 3615
95.04932 9454
98.97626 1954
102.97028 4362
107.04931 13068
111.04448 9604
117.03384 48383
118.03699 2691
121.02796 184169
122.03195 15208
124.99099 7189
127.00725 3272
135.04465 90369
136.0475 5807
139.03856 2211
141.02206 2672
143.00131 19284
145.02913 58187
146.0316 3991
151.00792 2783
152.98622 5427
161.01222 16701
163.03882 396370
164.04253 31441
167.00175 4640
168.98027 4102
169.01808 8566
170.99657 27484
175.00629 2904
176.9325 11355
176.98615 7524
179.02254 2219
180.8887 4771
185.013 8049
186.99037 7572
187.02711 10508
189.00737 23523
192.91206 4136
194.94351 12377
194.99728 20738
195.87355 2674
197.89059 8306
198.85588 2986
198.99159 7357
203.02173 2473
204.92805 9729
205.00075 3617
209.01234 10081
213.00661 89750
213.88516 2699
214.00983 5087
215.9021 2687
217.0016 2115
218.9948 10927
220.90427 2445
221.92931 2717
222.93941 5121
227.02298 14089
231.01768 30404
232.92435 19951
235.8723 2405
237.00668 39402
238.01024 2532
245.03386 2275
250.93352 9805
253.88187 6759
255.01721 19384
263.01959 3166
272.85187 3699
273.02725 5247
277.07275 4871
277.10336 4857
277.91901 5309
END IONS

BEGIN IONS
SCANS=1634
PEPMASS=277.552
MSLEVEL=2
CHARGE=2+
RTINMINUTES=3.800279
ION=[M+2H]2+
55.93526 4291
56.96542 26918
65.03925 1926
72.93784 1719
79.05486 3842
84.95998 7980
89.03893 18199
89.89308 1538
95.04991 12071
102.9703 1709
107.04907 3633
111.04469 3865
117.03362 17970
121.02899 64580
122.03181 3829
124.991 6870
135.0444 32568
139.03839 14564
141.02368 1680
143.00099 21059
145.02892 22619
146.03163 1844
151.0062 2064
156.76489 1498
159.03264 1861
161.01183 20816
163.03856 181457
164.04204 14276
169.01781 4970
174.90096 1943
176.93216 11034
179.28868 1576
180.88873 3933
181.93633 1701
185.01256 3629
186.99283 2959
187.02679 4152
192.91209 4693
194.94229 9257
194.996 12663
197.89099 11116
198.85326 2831
203.02451 4592
204.9278 9746
205.93665 1964
213.0062 45402
213.88519 2338
214.00986 2826
215.90215 2703
218.99525 6429
220.90431 3237
221.93248 2679
222.93944 6638
226.84848 2284
231.01691 16192
232.92381 21904
235.8689 2541
237.00641 23245
243.04146 1810
249.02962 3015
250.93333 10335
253.881 8035
254.8439 3741
255.01764 7023
266.04361 7166
272.8562 2394
275.04968 2261
276.89789 6237
276.93286 2374
277.07281 13754
277.10342 7456
277.92209 11929
END IONS

BEGIN IONS
SCANS=1639
PEPMASS=277.9201
MSLEVEL=2
CHARGE=1+
RTINMINUTES=4.292396
ION=[M+H]+
50.65113 1255
55.51425 1347
55.67546 1191
55.93525 3743
56.94308 3348
56.9655 2277
72.93784 2860
79.77379 1292
84.96021 7068
90.94839 2156
96.57022 1725
102.97129 2089
155.35388 1683
166.94858 2096
169.40614 1525
171.11938 1795
176.93219 20179
179.36385 1717
182.94382 1606
193.91223 2193
194.94304 18722
197.89124 1571
198.85324 3016
204.92743 11326
219.91418 1958
221.92935 4572
222.93851 10884
232.92407 29021
244.85936 1895
247.94841 2454
249.9229 2513
250.9332 17390
252.25897 2048
253.8819 1905
254.8439 3961
272.8562 2853
277.10342 2014
277.92218 14487
END IONS

BEGIN IONS
SCANS=1640
PEPMASS=277.9201
MSLEVEL=2
CHARGE=1+
RTINMINUTES=6.680517
ION=[M+H]+
51.94071 2313
55.93523 3458
56.94305 3023
56.96548 1165
66.76077 1202
72.93781 2372
75.69552 1315
76.20911 1277
84.96015 6348
90.94835 3251
92.03659 1973
110.62627 1371
113.96465 1680
133.36198 1456
163.03879 1997
163.81363 1441
166.9485 2102
168.79909 1706
174.90086 1803
176.93248 17256
182.94374 2151
184.0732 1540
193.9352 2085
194.94318 18335
198.85315 3065
204.92789 10037
214.91241 1526
220.90732 1533
221.93239 2291
222.93933 6581
226.92941 1569
232.92427 27408
244.85925 3665
247.9446 2947
249.92279 3286
250.93309 14090
254.84378 3608
272.85181 3119
277.92209 9178
END IONS

BEGIN IONS
SCANS=1642
PEPMASS=277.9201
MSLEVEL=2
CHARGE=1+
RTINMINUTES=6.828108
ION=[M+H]+
51.37549 1268
51.94073 2388
55.93486 4395
56.64549 1273
56.94307 1678
56.9655 2672
58.35964 1233
61.31734 1149
72.93783 3351
80.42246 1585
84.96024 7496
89.63976 1431
90.94839 1913
92.02993 2093
102.97029 2513
113.96353 2117
153.09039 1522
163.03885 2850
176.93262 22734
183.95015 1474
192.91208 2245
194.94334 19834
198.85324 4805
204.92801 14341
205.93663 1766
208.50287 1771
210.92256 1725
219.91417 2200
221.92934 2654
222.93967 9307
226.84846 1497
226.92627 2372
232.92441 26861
244.85934 2673
247.9447 3212
249.9229 2012
250.93404 14954
254.84389 2882
254.92108 2625
272.8519 2924
277.09903 1869
277.91809 9428
END IONS

BEGIN IONS
SCANS=1643
PEPMASS=277.9201
MSLEVEL=2
CHARGE=1+
RTINMINUTES=4.923047
ION=[M+H]+
51.94073 1521
55.93525 3065
56.79866 1448
56.9655 4586
72.06478 1365
74.93423 1353
84.96018 5067
85.21106 1461
89.03904 3008
92.03579 1669
117.03382 3445
135.04462 3693
137.71692 1404
145.02914 3340
149.09195 1617
163.03847 19854
166.94856 1785
176.93222 22133
181.93631 2163
183.95251 2041
192.91208 3181
194.94293 18882
197.89122 1842
198.8559 2657
204.92747 12469
205.93384 2235
218.99524 3144
221.92934 2883
222.93956 9369
226.9295 2081
232.92426 28945
237.00572 6816
244.85934 2933
247.94839 2410
249.92664 1902
250.93347 17219
254.84389 3448
255.01762 1723
272.8519 2944
272.88184 2154
277.10339 2338
277.92264 11009
END IONS

BEGIN IONS
SCANS=1644
PEPMASS=277.9202
MSLEVEL=2
CHARGE=1+
RTINMINUTES=5.021646
ION=[M+H]+
53.10579 1133
55.93525 3678
56.9655 3764
60.25027 1132
63.92925 1323
70.59404 1383
72.93784 3068
84.9602 9213
85.8556 1443
90.94839 2010
105.00294 1541
108.80595 1445
117.6814 1515
122.14953 1355
163.03886 5334
166.94858 2289
176.9324 21867
183.95016 1859
193.91223 1992
194.9433 24668
198.8559 3194
204.92795 14849
205.93665 1600
210.92258 1825
214.91251 2212
219.91418 2685
220.90742 2189
221.90739 1934
221.92935 2002
222.93919 9521
232.92424 26345
237.0069 1969
244.85936 3545
247.94841 2645
248.93645 1518
249.9229 3626
250.93361 17371
254.8439 2329
272.8562 3346
277.91898 13099
END IONS

BEGIN IONS
SCANS=1645
PEPMASS=277.9203
MSLEVEL=2
CHARGE=1+
RTINMINUTES=0.3505929
ION=[M+H]+
51.94077 16263
53.93959 1556
55.93514 7931
56.94308 12173
57.00917 1373
64.75264 1490
67.26816 1389
72.93777 17961
84.35876 1330
84.9602 6593
90.94838 11006
92.69763 1511
102.97031 2032
111.56151 1294
113.49992 1608
113.96343 15250
118.94234 3232
131.97496 3055
141.95926 1903
156.6886 1483
159.9689 1653
165.94035 2665
176.93259 18509
180.88875 4586
181.8898 2208
183.95255 1895
191.88177 5049
192.90956 1988
194.94342 17080
197.89072 9951
198.85309 36194
204.92836 10942
206.86768 1836
207.87605 4643
209.892 5448
210.92259 2211
215.90216 3207
216.86464 7344
219.87709 2834
221.93251 2397
222.93861 10404
225.8858 2513
226.84891 11506
226.9263 2236
232.92424 26256
235.86884 7113
244.85919 24488
247.94844 3106
249.92293 1696
250.93489 11804
253.88193 2358
254.8438 30265
254.88252 4381
254.92111 1959
263.86325 2242
267.89725 4685
272.85608 31997
277.10345 2030
277.91882 8489
END IONS

BEGIN IONS
SCANS=1646
PEPMASS=277.9209
MSLEVEL=2
CHARGE=1+
RTINMINUTES=1.122815
ION=[M+H]+
50.55447 1123
51.94069 2549
52.20051 1174
55.05529 1322
55.93482 3810
56.94304 2662
56.96546 4274
64.86988 1246
64.87335 1361
69.03378 1680
70.0659 13281
72.08157 2227
72.93778 6417
78.45354 1311
81.03404 2311
84.08157 3745
85.02851 2498
89.03978 1476
90.94833 6463
97.02906 4747
98.97527 2411
116.98692 2117
126.34856 1617
128.01236 2226
132.9581 18158
133.95999 2419
135.04305 2568
138.94368 1426
144.95784 3199
150.96913 2761
156.95859 1991
158.97357 3941
159.97646 1511
163.0385 14212
164.36194 1539
166.94846 2101
168.95935 5399
170.97285 2887
174.96886 2250
176.93219 14886
179.98509 1587
186.96844 1982
191.02948 11171
194.94286 14577
198.85577 1903
198.97018 5663
199.97227 4136
200.03398 3385
201.00897 1718
204.92799 7959
207.87589 1486
209.01486 1494
210.96893 2444
214.91235 1563
216.97723 2163
218.9951 2045
221.92918 2577
222.93877 7270
232.92413 20710
234.98814 6540
235.86873 1841
235.99248 2189
237.00609 8779
237.92654 1928
239.03741 1637
246.04465 1917
247.94453 1874
250.9337 10609
255.01746 1799
266.20813 1722
277.10324 2866
277.91721 8286
END IONS

BEGIN IONS
SCANS=1647
PEPMASS=277.9211
MSLEVEL=2
CHARGE=1+
RTINMINUTES=1.690525
ION=[M+H]+
51.94073 2340
53.12965 1148
53.64358 1293
55.06153 1248
55.93525 3396
56.9655 1777
59.20432 1143
59.39968 1299
59.62351 1244
61.54615 1429
70.06592 2028
77.09843 1420
84.96018 4435
87.89542 1320
90.94756 2081
91.05461 1622
94.90429 1608
134.99699 1853
146.9955 1759
176.9324 14505
192.90955 2000
194.94354 14333
198.8559 4165
204.92882 8564
219.91418 1871
221.92934 2602
222.93942 5837
232.92407 19465
244.85934 1836
247.94841 2455
250.93336 9534
254.88634 1986
272.8562 2560
277.10342 2572
277.91895 8527
278.1037 2305
END IONS

BEGIN IONS
SCANS=1658
PEPMASS=278.0548
MSLEVEL=2
CHARGE=2+
RTINMINUTES=1.21098
ION=[M+2H]2+
55.93525 2894
56.9655 3678
62.6767 1462
67.2467 1251
69.03438 2461
70.06592 3737
72.93784 3032
78.06941 1393
82.02915 1641
84.0809 2376
84.96018 3710
90.94839 2206
97.02912 1863
97.58634 1360
98.97627 2445
103.05459 4691
116.9858 2006
117.7553 1448
119.00141 1632
130.83904 1608
131.04938 1982
132.95831 2759
137.05858 1908
163.03897 8411
176.93216 12588
182.02248 1765
191.0274 4923
194.94328 12795
198.85324 1885
199.97241 1639
204.92798 7123
222.93942 3844
223.83568 1651
232.92412 18003
237.00688 4221
239.03758 2147
247.94841 2859
250.93394 11236
254.84389 1574
269.04886 2344
272.8562 1793
277.91818 8439
END IONS

BEGIN IONS
SCANS=1679
PEPMASS=279.0984
MSLEVEL=2
CHARGE=2+
RTINMINUTES=3.89672
ION=[M+2H]2+
52.90301 1271
55.93537 6886
56.9655 3785
57.93528 2615
62.93637 1307
63.54842 1241
69.03384 2101
72.93784 1418
79.05486 2571
84.96015 9296
87.04498 1522
97.09172 1395
98.97535 4404
102.97129 1640
107.06378 1463
116.98581 3087
133.06421 10815
134.99553 1723
147.24603 1375
149.02464 2137
177.93471 1652
178.89313 2279
183.92415 4966
185.93982 2587
188.55975 1509
194.94342 1525
195.94382 3192
205.92825 2910
206.88742 2260
211.91983 3289
222.93314 1844
224.89722 2591
233.9225 5579
234.85854 1974
234.92 1861
237.90932 2040
250.89264 1403
251.9135 5399
255.87738 2909
270.60019 1577
278.92377 1946
278.96353 1588
END IONS

BEGIN IONS
SCANS=1680
PEPMASS=279.0989
MSLEVEL=2
CHARGE=2+
RTINMINUTES=1.791991
ION=[M+NH4]2+
52.82244 1196
55.93526 4767
56.96551 6498
57.03408 1825
57.9357 1706
59.57158 1189
60.62329 1152
66.32471 1529
69.03384 5246
77.73679 1464
84.9602 6697
85.02857 3887
86.09683 2141
87.0442 4524
88.41989 1506
89.03905 2933
95.08609 1619
97.02914 5466
98.97531 16028
110.97591 2275
114.12759 5721
115.03971 2889
116.98579 9004
117.03384 6863
119.08521 2614
128.01933 1809
128.98653 3175
131.04939 2124
133.04999 1768
134.99701 1943
142.04433 1463
145.0291 27028
146.99721 2293
147.1176 9871
149.02292 2558
149.05917 3106
158.99651 6486
161.01224 2721
161.13051 1643
161.59325 1687
163.03888 1971
170.99631 4333
177.0063 2449
177.05521 58983
178.05861 2062
183.92415 4847
185.93982 3425
189.00755 2460
189.12837 2661
201.00642 6559
206.88742 2542
213.0775 1612
219.01678 6223
224.90044 2268
231.01776 2340
233.9225 3896
237.02768 1961
249.02963 4162
250.89264 2838
251.89076 1686
251.91351 6417
255.87738 3283
261.02823 6832
278.92377 2176
279.10062 2389
279.17151 10429
END IONS

BEGIN IONS
SCANS=1682
PEPMASS=279.1011
MSLEVEL=2
CHARGE=1+
RTINMINUTES=3.272268
ION=[M+H]+
55.93526 5739
56.44384 1104
56.96551 3017
57.9357 1847
62.45935 1133
72.93784 2018
81.07079 1634
84.9602 6441
88.95305 1491
92.03664 1357
114.1276 2522
149.02293 3331
176.93262 1843
177.93246 2625
183.92415 3504
190.07684 4410
191.08475 9336
195.71248 1375
195.897 1691
195.94643 1768
196.94145 1782
197.89127 1664
202.94772 1842
206.22571 1473
206.88744 2982
219.08066 8877
224.81409 1490
233.9259 3965
236.08211 2145
247.07675 3490
251.10715 23039
251.88698 1714
251.90973 2597
251.93628 2200
279.0994 21007
END IONS

BEGIN IONS
SCANS=1688
PEPMASS=279.1704
MSLEVEL=2
CHARGE=1+
RTINMINUTES=2.084553
ION=[M+H]+
54.39867 1199
55.93506 7287
56.9655 2130
57.9357 3029
63.75845 1205
69.0703 5297
72.93784 1412
80.39169 1201
84.35141 1493
84.96019 5317
85.02857 1462
86.09688 41786
88.68784 1317
88.95304 1617
90.94839 1937
91.05462 2104
94.82893 1280
98.97535 1655
120.07997 3192
137.09512 2527
149.02292 2357
156.64581 1806
163.45038 1541
176.93483 2628
178.89314 2345
183.92415 5408
185.93982 1939
194.97441 1880
205.15958 1472
206.88742 5138
224.89723 3231
233.04265 1848
233.9225 2878
237.90584 2438
251.91351 5755
255.87738 3444
278.92377 1967
279.17136 1751
END IONS

BEGIN IONS
SCANS=1689
PEPMASS=279.1705
MSLEVEL=2
CHARGE=1+
RTINMINUTES=2.407059
ION=[M+H]+
55.93518 8761
56.96551 3596
57.9357 2741
61.20092 1437
70.82076 1601
72.93784 2352
84.31028 1352
84.9601 8218
86.09674 120902
92.02995 1433
102.97031 1555
107.08586 1431
112.59128 1421
114.12759 2450
120.08089 13092
134.37431 1433
137.06012 1512
148.05267 1919
148.34015 1544
149.02292 2615
166.08595 8042
176.93484 3079
177.93471 2513
178.89314 2223
183.92345 8249
185.93982 2965
191.06946 17209
195.94643 2616
196.65863 1528
200.85243 1575
206.88742 2753
211.91985 2809
217.99657 1472
220.96039 1743
224.89723 3723
227.2899 1526
233.9259 2861
251.91194 6716
255.87738 4205
279.17139 4814
END IONS

BEGIN IONS
SCANS=1692
PEPMASS=279.2323
MSLEVEL=2
CHARGE=1+
RTINMINUTES=0.3105167
ION=[M+H]+
54.05175 1237
55.05495 3578
55.93526 6817
56.94268 2096
57.07047 1769
57.93529 1382
65.53211 1409
67.04942 1655
67.05509 29633
69.07031 5167
72.93785 3016
79.05487 4382
81.07068 33112
83.08575 4359
84.96012 20382
92.03078 2242
93.0704 5157
93.29308 1543
95.04917 1364
95.08602 27710
99.88002 1372
102.97131 2745
105.07034 2109
107.08587 3574
109.10139 13657
114.1272 10853
117.99812 1526
119.08521 1859
121.10118 4082
123.07937 1645
123.11657 7623
130.15891 2968
131.08499 1723
133.10243 1551
135.11761 3090
137.13321 1705
139.62987 1314
149.02293 3463
151.1489 1740
173.13295 1965
183.92416 4623
185.93983 5046
190.93481 1708
200.85246 4071
200.91727 2914
211.91986 3371
228.84831 1856
228.91402 2447
237.86758 1554
238.87296 1683
243.21051 4532
246.85957 1977
251.89078 2540
251.91353 10119
255.88129 2744
255.91235 1575
256.84296 4395
256.88202 4833
256.90936 3528
261.22037 4661
274.8508 4055
279.23251 13131
END IONS

BEGIN IONS
SCANS=1718
PEPMASS=280.0775
MSLEVEL=2
CHARGE=2+
RTINMINUTES=1.797529
ION=[M+H]2+
55.93523 11231
56.96539 8231
58.75145 1290
61.02911 1636
66.48941 1435
69.03432 6309
73.04779 1613
74.61096 1175
84.96011 6525
85.02924 4766
88.95296 2620
91.05453 1620
96.27824 1367
97.02904 4595
98.97526 5691
103.05416 7546
105.07024 1688
116.9857 4196
119.04935 1913
120.08111 3452
128.9864 2772
131.04912 10583
133.06587 2314
134.99689 1712
137.05998 5457
146.99707 3215
147.04442 3054
158.99635 1685
161.06053 3270
163.07625 3329
169.13861 1500
178.93155 1842
180.88806 6958
183.92368 7386
185.94205 3580
195.92542 1816
196.94388 2076
197.89107 5000
200.85223 1443
200.91975 1842
204.01027 3618
208.88356 10372
211.91963 4859
212.92691 1516
219.01657 6343
222.01981 10473
223.02766 1543
226.89355 11080
234.91978 2267
237.02745 4214
240.90263 1861
251.91219 11967
252.89078 1575
256.06747 3400
257.86084 2476
260.04269 1816
266.99673 5025
280.0759 2460
END IONS

BEGIN IONS
SCANS=1719
PEPMASS=280.0782
MSLEVEL=2
CHARGE=2+
RTINMINUTES=5.984446
ION=[M+NH4]2+
51.99046 1327
53.03939 2048
53.54197 1544
54.3344 1335
55.93531 12141
56.96555 9450
57.03407 2334
61.02914 4447
69.03379 8635
72.93782 3619
73.02889 3680
73.40685 1292
79.3222 1342
80.6473 1634
81.03408 4752
83.24686 1414
84.95997 7661
85.02856 11404
87.04494 1774
91.05789 3442
94.04199 4437
97.02911 20169
98.97626 5282
99.47597 1468
102.97126 2288
105.00393 2171
107.05009 2975
109.02804 2119
116.98578 5298
122.03688 7167
127.03847 3776
128.98648 4191
134.99696 1741
137.05998 87461
138.064 3902
143.00294 2276
146.99716 1857
160.99086 3228
161.01218 1850
178.03825 2656
178.9294 2577
179.00174 15812
180.88869 6762
183.92395 8344
185.93976 4194
196.94139 1778
197.01208 22742
197.89119 4438
198.02065 1789
200.91989 1790
203.06836 1761
205.00351 1521
208.05804 5005
208.88245 12674
211.91977 4176
215.02307 2081
217.06224 5748
219.01672 3148
226.06618 2435
226.89378 13540
229.06181 2575
234.91994 4566
237.0276 2156
239.88812 1802
251.89067 2737
251.91316 13019
252.93292 2031
257.86102 3216
261.04013 2077
263.02362 2836
264.02991 8084
266.99692 3532
279.0513 15587
280.07672 20342
END IONS

BEGIN IONS
SCANS=1720
PEPMASS=280.0782
MSLEVEL=2
CHARGE=2+
RTINMINUTES=6.270783
ION=[M+NH4]2+
53.03939 1550
55.93523 16234
56.96548 5452
57.07044 1793
61.02959 1489
62.52681 1371
64.17479 1214
69.03436 4428
69.31651 1237
71.10652 1308
72.93781 2565
73.04784 1848
84.96001 12635
85.02929 5531
88.95301 2872
90.53268 1593
91.05788 4187
97.029 8603
97.7392 1430
98.97625 4446
101.58593 1654
102.97126 2131
105.00393 1853
107.04904 3427
113.96467 1537
116.98698 4529
122.03689 1745
128.96147 1799
128.98509 1767
134.26794 1722
134.99696 2504
137.05998 23744
138.064 1941
143.00133 1839
146.99716 3314
178.03825 2361
178.93167 2402
179.00206 2532
180.88863 8898
183.9241 9413
185.93976 4958
196.94138 1967
197.01218 2892
197.89119 3912
200.85237 2164
200.91989 3315
206.92688 2551
208.88254 16969
211.91977 4712
215.90208 2235
217.06224 3642
219.01671 2345
225.04439 1988
226.89334 16368
234.91992 3367
237.0276 1760
250.3882 1420
251.89067 2654
251.91241 12824
252.92909 2030
257.86493 4303
267.00104 5131
274.85068 2023
280.07913 8306
END IONS

BEGIN IONS
SCANS=1721
PEPMASS=280.1062
MSLEVEL=2
CHARGE=2+
RTINMINUTES=3.923594
ION=[M+2H]2+
54.93812 1520
55.93529 12642
56.9655 2567
60.11034 1250
63.27827 1330
69.03439 3278
72.93784 2368
84.96014 9317
85.02857 1665
88.92758 1299
90.94839 1904
91.05791 1914
92.0291 3079
98.27486 1482
98.97535 4757
105.00396 2262
107.08585 1670
116.98581 2272
157.88795 1552
158.99841 1588
172.92351 1823
176.93483 1543
178.93172 1632
180.88864 6889
183.92407 7761
185.93982 5396
190.9323 1826
196.94406 1674
197.89125 3528
208.88272 10478
211.91983 4579
214.08414 1438
226.89378 13187
234.92 2249
251.91312 11642
257.86502 2677
266.99698 3198
279.91617 1640
END IONS

BEGIN IONS
SCANS=1722
PEPMASS=280.1071
MSLEVEL=2
CHARGE=2+
RTINMINUTES=2.030803
ION=[M+NH4]2+
50.73293 1075
51.98938 1396
55.05492 3505
55.5256 1105
55.93528 10881
56.80919 1408
56.96549 13084
57.03416 7145
61.02913 1591
62.32142 1298
69.03391 18771
69.07027 2184
72.9378 3251
73.02888 3520
79.05482 2152
83.04979 2897
84.96014 6649
85.02863 14469
86.09692 7606
87.04414 12150
88.953 3304
91.05787 3667
97.02921 16176
98.97529 32013
102.45778 1424
105.00391 2274
107.0858 6850
111.02022 1693
113.01852 1594
115.03989 10106
116.98594 19766
125.01878 1740
128.02338 1995
128.98506 1864
131.01802 1987
133.04991 4539
134.99727 6846
135.08029 1807
140.02187 1835
146.02319 3184
146.99544 1771
149.13161 1748
151.0695 4364
153.09212 2580
158.99673 8581
167.02832 1561
176.03407 5420
177.0062 4775
178.07428 1869
180.88864 6802
182.99773 1785
183.92381 10354
184.07556 2192
185.93971 2601
189.00743 2889
191.14258 2571
192.05574 1614
193.07985 5455
196.94135 2334
197.89114 2544
201.00902 1945
208.88339 8845
211.91972 4326
214.08401 11569
219.01666 3135
223.09096 3789
226.89427 11925
228.48738 1681
234.91988 2378
249.02577 2233
251.91266 14691
257.86487 3948
265.11066 10105
267.00098 4595
271.10318 1939
280.10712 3704
END IONS

BEGIN IONS
SCANS=1723
PEPMASS=280.1184
MSLEVEL=2
CHARGE=1+
RTINMINUTES=0.7095833
ION=[M+H]+
55.9353 12571
57.93528 2449
61.02916 2614
67.05463 1652
69.03439 3465
72.93784 3388
81.0701 2698
84.96006 19412
85.02853 14067
87.0442 1873
89.65668 1536
90.94839 2491
91.05462 3700
95.08609 2175
97.02914 3435
102.97031 3904
113.96471 3294
114.12759 2267
117.05786 6074
118.065 181282
127.03851 1635
130.06458 4686
145.04904 2312
151.05902 1589
160.07642 3220
178.89314 1901
180.88875 2498
183.92357 9658
185.93982 3364
187.01711 2269
190.9348 3157
199.89198 3217
200.85243 6390
200.91995 5100
208.88324 3616
211.91983 2721
218.93073 2054
226.89388 3575
228.91399 1954
229.56255 1703
234.86195 3279
234.961 2696
244.53987 1699
246.85587 3136
251.89076 2262
251.91257 11651
256.84293 6271
256.88199 3503
267.00113 1856
274.85519 10561
274.89398 2204
280.11618 5990
END IONS

BEGIN IONS
SCANS=1729
PEPMASS=280.8671
MSLEVEL=2
CHARGE=1+
RTINMINUTES=4.313346
ION=[M+H]+
54.9381 2790
55.93524 3947
56.96549 2034
59.2761 1316
62.80821 1413
72.93782 6471
73.04718 15116
77.91652 1429
81.07076 1481
84.96006 8676
85.02929 2242
85.62289 1480
86.99336 2132
87.04494 1539
90.94755 2585
91.05779 36546
92.03075 2397
93.03716 1706
98.97532 2452
105.00394 4450
109.11665 1397
114.44394 1555
180.88812 23261
197.89127 9232
198.89842 3379
200.91989 1961
206.89018 3629
208.88258 32817
215.90208 3793
223.02782 4404
224.92595 2468
225.04399 9296
226.89302 30941
229.00264 3683
230.87454 1602
236.87885 1789
240.90634 3243
244.93929 1802
251.91722 2526
257.86496 6374
265.02161 2641
267.00085 46094
268.97766 2008
280.86816 7674
281.05209 16860
END IONS

BEGIN IONS
SCANS=1731
PEPMASS=280.868
MSLEVEL=2
CHARGE=1+
RTINMINUTES=4.892142
ION=[M+H]+
55.93485 3021
56.80434 1479
63.09674 1421
72.90534 1368
72.93783 4197
73.04729 19546
75.0266 1747
79.4927 1387
84.9602 8703
86.99337 2451
90.94838 2410
91.05789 35577
92.03746 1459
93.03717 2059
95.5238 1600
98.85403 1376
105.00394 4396
124.48356 1601
141.86302 1603
180.88869 19400
183.92412 2261
190.87221 2002
197.89098 8061
198.90111 2222
206.8902 2383
208.88289 30829
215.90211 4623
216.95007 3539
222.89522 1973
223.02785 5250
224.92598 2370
225.04521 7824
226.89345 25960
227.02356 3312
230.87457 2986
234.96095 4226
240.90282 3589
254.95967 1981
257.86505 8567
265.02164 2432
267.00082 44143
275.87363 3585
280.86917 6120
281.05133 18350
281.17303 1694
END IONS

BEGIN IONS
SCANS=1732
PEPMASS=280.868
MSLEVEL=2
CHARGE=1+
RTINMINUTES=5.042888
ION=[M+H]+
55.93521 4565
56.96546 1496
62.99035 1565
68.49078 1482
70.83202 1390
72.93778 5926
73.04724 20845
79.02148 2622
81.07072 1552
84.96013 6859
90.94833 3138
91.05777 40191
92.03071 1818
102.97022 1936
105.00388 2898
125.29501 1523
180.88799 21274
183.92401 1821
197.89082 9143
198.90099 2952
208.88261 29102
211.90211 1676
215.90199 4700
216.94995 2479
223.02771 5571
224.92905 2857
225.04442 12419
226.89348 34316
227.02342 5142
229.00253 3675
230.87776 2081
240.90622 2644
257.86484 6931
265.02148 3865
267.00049 57314
268.97751 3152
275.87347 4260
280.86899 6349
281.05173 19339
END IONS

BEGIN IONS
SCANS=1733
PEPMASS=280.868
MSLEVEL=2
CHARGE=1+
RTINMINUTES=6.680517
ION=[M+H]+
55.93523 4776
56.96547 2032
59.93079 2110
61.01104 1894
62.99036 1558
72.9378 6377
73.04722 19086
84.96014 6661
86.99333 2045
90.94834 2951
91.05774 41523
93.03712 2442
105.0039 1958
121.02782 2724
133.48477 1533
149.06081 4427
161.02376 1566
177.03299 1594
180.88855 23171
183.92641 1902
185.93971 1708
197.89067 10078
198.89836 2713
208.88264 30281
214.89445 1872
215.90202 5135
223.02776 4681
224.92909 1828
225.04323 11681
226.89305 29427
227.02347 5282
229.00258 2863
230.87781 2337
234.96085 3784
240.90627 2062
251.91714 2249
257.86487 6845
265.02151 2678
267.00058 49761
268.97757 3124
275.87354 4191
280.86905 5388
281.05191 17494
281.17291 2699
END IONS

BEGIN IONS
SCANS=1735
PEPMASS=280.868
MSLEVEL=2
CHARGE=1+
RTINMINUTES=6.98805
ION=[M+H]+
54.93811 1469
55.93485 2510
57.07045 1466
62.61696 1288
72.93783 5929
73.04725 18972
82.09402 1430
84.96017 8955
86.99337 1739
90.94838 3134
91.05791 38202
92.02992 1844
102.97028 1850
105.00394 4686
110.92601 1369
121.02786 1778
137.42305 1510
145.54739 1450
149.05882 7046
175.94554 1650
180.88843 22377
183.92412 2260
197.89198 9350
198.89845 1787
200.9091 1742
208.88322 30938
215.90211 4055
216.95007 1869
223.02785 3703
224.92598 2203
225.04491 8923
226.89342 34085
227.02031 2139
228.99937 1852
230.8779 3593
234.96095 2777
240.90637 2300
252.88335 2467
252.91768 1870
257.86411 11154
265.02164 3135
266.99704 46192
275.87363 2355
280.86917 5758
281.05304 19483
END IONS

BEGIN IONS
SCANS=1746
PEPMASS=281.0498
MSLEVEL=2
CHARGE=1+
RTINMINUTES=4.68047
ION=[M+H]+
54.93812 1791
55.93526 4730
61.01108 1222
62.09435 1297
64.16847 1372
68.98273 1481
72.93784 5047
73.04729 10372
79.02154 1670
83.03979 1390
84.96018 12326
85.11715 1362
86.99339 3737
91.05799 23640
92.02911 3247
102.97031 2301
105.00397 4401
116.14425 3389
128.01933 1963
130.15889 1797
171.76883 1519
180.88837 15894
186.65375 1527
197.89056 8417
198.8985 1518
208.883 20032
214.89459 1709
215.90216 3345
216.29689 1661
216.95012 3709
219.89874 1632
223.02789 2784
224.11868 1584
225.04126 6029
226.89343 22228
227.02361 3973
228.99944 1820
230.87462 2511
234.961 3118
240.90288 2698
250.96051 1616
253.88193 6373
257.86118 7336
266.99683 27900
275.87369 2341
280.86923 5834
281.04834 12028
END IONS

BEGIN IONS
SCANS=1747
PEPMASS=281.0499
MSLEVEL=2
CHARGE=1+
RTINMINUTES=5.031967
ION=[M+H]+
54.93848 1936
55.93524 2134
67.28907 1426
70.92091 1357
72.93781 4575
73.04718 19381
84.96017 5607
90.94836 3187
91.05785 32717
92.03661 1658
105.00393 1736
114.42535 1432
119.40011 1455
121.38478 1368
123.44407 1656
128.04814 1685
180.8884 17464
197.89211 10410
203.85019 1526
208.88255 25487
215.90208 3197
216.11287 1499
223.02782 3334
224.92595 2578
225.0441 8259
226.89336 25801
227.02028 3000
229.00264 3434
253.88184 3640
257.86493 1675
265.02158 1968
267.00076 40857
268.97763 1606
280.86911 6138
281.05237 12675
END IONS

BEGIN IONS
SCANS=1748
PEPMASS=281.0499
MSLEVEL=2
CHARGE=1+
RTINMINUTES=6.622961
ION=[M+H]+
50.71444 1321
55.93524 5889
62.99038 1619
72.93782 6083
73.04719 16507
81.84412 1374
84.95992 8427
88.95302 1825
89.44044 1334
90.94837 5553
91.05784 32316
102.97028 1686
105.00393 3811
116.14302 1771
118.18309 1464
121.02911 2649
132.95975 1907
149.05911 3695
163.41862 1370
180.888 19359
193.4826 1682
197.89069 8647
198.89842 3317
208.88293 25257
213.88515 1724
214.89453 1651
215.90208 3625
216.95006 2667
223.02782 3224
224.92595 2628
225.04358 7363
226.89314 28807
227.02353 3313
229.00264 1848
230.87787 2598
234.96092 3000
239.8987 2010
253.88185 3582
257.86496 6437
265.02161 2135
267.00055 43285
275.8736 3668
280.86465 5244
281.05252 13764
END IONS

BEGIN IONS
SCANS=1749
PEPMASS=281.05
MSLEVEL=2
CHARGE=1+
RTINMINUTES=5.2083
ION=[M+H]+
54.93812 2462
55.93486 3084
62.9904 1715
66.29603 1308
67.05463 1290
69.07085 1457
72.93784 2624
73.0472 8466
83.13965 1701
84.96019 11835
90.9484 2361
91.05785 21972
93.07124 1575
94.40205 1325
105.00397 3112
116.14425 2210
130.15889 1878
171.67491 1720
180.88805 12057
187.01711 1777
197.89149 8212
198.8985 3941
206.89026 2195
208.88316 18310
215.90216 4550
216.58383 1511
216.95012 5020
223.02789 2590
225.04446 4550
226.89392 16811
227.02361 2537
229.00272 2189
230.87794 1835
234.961 5171
239.89174 1708
240.90642 3202
253.88193 3147
257.86505 5430
263.41257 1711
267.00064 27988
275.87372 1969
280.86923 5423
281.05167 13489
END IONS

BEGIN IONS
SCANS=1750
PEPMASS=281.05
MSLEVEL=2
CHARGE=1+
RTINMINUTES=4.478117
ION=[M+H]+
54.93807 3388
55.93521 6346
68.98322 2008
72.93786 7638
73.04726 18557
81.00083 1713
84.96019 9785
86.99331 2816
90.94832 4783
91.05785 38477
98.8055 1700
105.00388 4353
108.85433 1739
179.77913 1458
180.88829 20934
182.90848 1631
197.89171 13964
198.89832 2746
208.88286 34757
211.9021 2476
215.90198 6277
216.94994 2265
223.02769 3271
224.92583 3099
225.04401 9500
226.89375 29036
227.02341 2660
229.00252 3153
230.87442 2306
234.9608 2155
240.9062 3335
252.88318 2471
253.88171 4102
257.86371 7893
265.01736 4850
267.00067 48282
275.87347 3569
280.86899 6240
281.052 19812
END IONS

BEGIN IONS
SCANS=1751
PEPMASS=281.0508
MSLEVEL=2
CHARGE=1+
RTINMINUTES=7.069633
ION=[M+H]+
54.87406 1418
55.93526 5742
56.33419 1296
56.9655 2297
59.46487 1322
59.93082 1641
64.74028 1365
68.64755 1552
72.93784 4142
73.04707 10962
81.07079 1737
84.96004 34076
90.94839 4705
91.05783 22888
93.03695 7171
102.9703 5656
105.00396 3506
106.55805 1478
109.10154 1619
114.78616 1693
125.45889 1411
135.13846 1498
138.02866 2254
141.00304 1589
146.82155 1565
147.21384 1506
151.33765 1337
157.02586 4752
159.11258 1346
160.96185 2488
180.88847 16578
181.0088 3832
187.01634 12513
188.92377 1813
197.8907 9594
198.90114 1783
206.89024 6647
206.9693 1857
207.02216 12883
208.88228 22308
211.94032 2849
215.90215 3945
216.94911 14583
223.02788 3124
224.89723 1964
225.04445 4290
226.89337 20883
227.02036 3705
229.0027 2390
229.90274 2485
234.88243 2361
234.96033 17914
235.86891 2314
239.88467 2617
245.2305 1530
253.88077 7016
257.86502 7220
257.90039 1889
265.01758 2426
267.00095 31730
275.87369 2093
280.00058 1865
280.03171 1967
280.86871 8162
281.04095 20498
END IONS

BEGIN IONS
SCANS=1752
PEPMASS=281.051
MSLEVEL=2
CHARGE=1+
RTINMINUTES=6.066
ION=[M+H]+
54.93808 2771
55.93523 4829
61.01104 2049
72.9378 6131
73.04724 21287
79.02149 2856
84.96025 10525
86.99333 2210
90.94834 4126
91.05786 39496
105.0039 2758
140.29729 1391
141.92067 1509
149.03664 1407
180.8885 23003
187.01698 1764
197.89072 12202
198.89836 2902
208.8829 28569
213.88507 2442
214.9662 1891
215.90202 3239
216.94998 1680
223.02776 3603
224.92589 2053
225.04433 6859
226.89351 28562
227.02022 4062
229.00258 2304
230.87781 2795
234.96085 3587
239.89511 2456
240.90627 3710
248.89162 1749
253.88177 5699
254.95956 1977
257.86325 8569
265.02151 3743
267.00043 44736
275.87354 3946
280.86716 8135
281.05203 14386
END IONS

BEGIN IONS
SCANS=1753
PEPMASS=281.0511
MSLEVEL=2
CHARGE=1+
RTINMINUTES=6.435322
ION=[M+H]+
55.93523 5850
56.52232 1324
64.08514 1263
69.44147 1240
71.21355 1354
71.57748 1288
72.9378 5040
73.04724 15684
78.6338 1388
78.82663 1306
79.89893 1279
81.00085 1543
81.13725 1398
84.96014 5304
90.94835 2839
91.05783 32075
101.17344 1524
105.00391 4674
113.20679 1456
127.95332 1660
149.06081 2925
180.88823 15994
197.89162 10137
198.89836 2386
206.8873 1879
208.88254 26016
215.90202 3660
216.95 2005
223.02776 3102
224.92909 2527
225.04372 7229
226.89334 28510
234.88231 1695
253.88177 4601
257.86487 2637
265.02151 2775
267.00073 47700
275.87354 2000
280.86905 6058
281.05112 16726
END IONS

BEGIN IONS
SCANS=1754
PEPMASS=281.0513
MSLEVEL=2
CHARGE=1+
RTINMINUTES=3.109083
ION=[M+H]+
55.93523 5501
71.63898 1433
72.9378 5526
73.04721 20844
77.74845 1453
79.02149 1959
84.96014 6092
86.99333 2324
90.94835 2821
91.05779 46071
105.00391 3603
107.98274 1557
156.58809 1501
180.88829 21123
197.89124 10385
198.89838 2592
206.8873 1795
207.02286 1685
208.88295 26650
215.90202 6886
223.02776 3290
224.92909 2144
225.04509 8401
226.89348 31539
227.02347 4934
229.00258 4108
229.91252 1844
230.87781 3899
234.96086 3300
240.90627 3408
257.86487 6380
265.01743 3581
267.0004 52872
268.97757 2355
275.87354 3287
280.86905 6050
281.05084 19899
END IONS

BEGIN IONS
SCANS=1755
PEPMASS=281.0589
MSLEVEL=2
CHARGE=2+
RTINMINUTES=1.284663
ION=[M+2H]2+
55.93525 2599
56.9655 6672
69.03384 2997
72.93784 2928
73.04733 12987
84.96019 6010
85.02856 6943
88.03929 11361
89.03905 11860
90.94839 2785
91.05829 17166
97.02913 4281
98.97529 28977
103.0546 3508
107.04907 2803
110.97598 7548
114.12759 3257
116.14304 5879
116.98576 14517
117.03374 10898
120.08114 38646
127.0385 2544
128.98512 7268
130.15887 3648
131.04939 2869
132.95831 4001
134.99701 3491
135.04443 27437
137.0601 2437
140.98557 2394
145.02925 18769
146.99719 4501
152.98624 2656
158.99631 14747
162.01492 1698
163.03877 193451
164.04237 13570
166.08633 14003
170.99626 14295
172.07458 2179
174.96898 4676
175.08759 3580
177.00597 7604
180.88829 8951
182.99504 11008
186.96858 3174
189.00749 9922
197.89124 5327
200.03412 2156
200.0717 7028
201.00618 16442
202.01031 2165
208.88326 14613
213.0067 3536
219.01649 18838
225.04124 2621
226.89307 15446
229.0027 2155
231.02107 2485
234.99173 3036
235.10765 8579
235.8689 1815
237.0069 2197
237.02766 3710
238.985 3702
243.01567 8068
246.0741 5894
253.8819 2479
255.01764 1777
257.7276 1782
261.02805 35323
262.03113 3196
263.10056 2376
265.01758 3365
265.07126 9579
266.99698 27452
272.05429 12615
272.55719 3646
273.02728 3311
279.03894 9534
280.8692 4298
281.05139 20750
END IONS

BEGIN IONS
SCANS=1756
PEPMASS=281.0599
MSLEVEL=2
CHARGE=2+
RTINMINUTES=0.9031417
ION=[M+2H]2+
55.93524 4186
56.96549 1471
57.03407 1908
61.01106 3230
62.99038 2136
72.93782 5153
73.04721 18700
75.0266 1642
79.02151 1337
82.98238 1463
84.81995 1544
84.96017 3174
85.02855 1701
89.03902 1588
90.94837 3053
91.05785 50674
93.03716 2576
98.97626 2714
99.00802 1394
116.98578 2346
128.98509 1943
132.95828 4434
144.9579 2109
161.32658 1480
163.03802 8698
174.96895 2225
179.87987 1781
180.88809 20387
186.97096 3739
197.89168 9839
198.89842 1912
200.04213 1832
208.88284 23477
211.90222 1564
215.90208 3187
223.02782 3545
225.04396 10470
226.89345 25212
227.02353 4452
229.00264 4700
230.87787 1800
238.98846 2123
253.88185 4441
257.86102 3850
261.02814 2073
262.23639 1614
265.02161 3188
267.00055 56945
268.97766 2337
274.16046 1644
280.86914 5101
281.05151 19168
END IONS

BEGIN IONS
SCANS=1758
PEPMASS=281.0694
MSLEVEL=2
CHARGE=2+
RTINMINUTES=0.4850017
ION=[M+2H]2+
53.03941 1504
55.01854 5903
56.9655 3943
57.03397 10572
61.02895 8564
69.03432 20877
72.93784 4382
73.02886 15510
73.04716 12912
81.0341 5831
85.02914 41782
86.03168 3080
87.04497 2297
90.94826 11479
91.03978 1955
91.05787 22149
92.03077 2002
97.02888 20431
97.52602 2081
98.97514 22913
99.04449 4415
102.94849 1661
104.01286 3477
105.24625 1838
109.02914 4750
110.01262 7830
110.9759 6287
116.01374 2419
116.963 3368
116.98563 12464
119.01827 14278
125.01884 2935
127.03954 10226
128.02322 8306
128.96428 2348
128.98604 9335
131.01808 4224
132.95807 41973
134.97469 2518
134.99551 3146
137.01749 2033
140.02322 8589
140.98555 1758
143.00136 2602
143.01758 3925
144.95763 16580
145.05067 4403
146.02255 9768
146.97353 1832
146.99719 4315
149.02808 2233
150.96922 4654
152.02338 6091
155.02934 14520
158.97485 8628
158.99626 31410
160.95409 6057
161.01414 1913
161.0275 9899
162.96976 5885
164.03467 2543
164.12845 4728
164.98543 3477
168.95946 4280
170.03322 4142
170.97508 4213
170.99608 16491
172.9537 2690
173.02708 2019
174.96863 50643
176.98393 2135
177.00815 12253
182.03345 19381
182.99782 3210
186.96819 36473
188.98288 2033
189.00662 10541
191.03949 60342
191.54184 7111
198.96719 7271
200.0442 73559
200.54474 10245
201.00616 8850
202.96414 3917
204.98128 2658
209.04826 12017
213.00963 2011
216.98041 4152
219.0159 16981
220.97594 8181
225.04443 4467
231.01773 2421
234.99075 27647
237.02765 3758
238.985 3089
249.0296 2115
253.00096 17589
261.02817 2147
262.98322 5159
265.02164 2307
266.99994 30024
272.06699 3073
279.03873 8736
280.9938 13909
281.04868 16113
END IONS

BEGIN IONS
SCANS=1759
PEPMASS=281.0705
MSLEVEL=2
CHARGE=1+
RTINMINUTES=0.377725
ION=[M+H]+
53.03938 4625
55.0185 11150
56.96523 8398
57.03397 31180
59.0499 1805
61.02909 23664
69.03428 50467
71.04966 4035
72.08158 5836
72.9378 5566
73.02881 50302
73.04711 20777
75.02657 2040
81.03395 12283
83.01319 2255
85.02914 110923
86.0324 3409
87.04492 7456
89.00793 3184
90.94835 7285
91.03973 5516
91.05774 30038
92.03575 3626
96.01537 2138
97.02896 46341
98.97602 72307
99.04411 11099
101.00761 6745
101.02399 2231
102.01556 3168
102.94844 2718
104.01282 7655
109.02882 13453
110.0128 22517
110.51488 2503
110.9754 22560
111.02133 2292
113.01852 2517
114.94841 3232
115.03964 2440
116.0125 8180
116.96415 5383
116.98548 34684
117.02056 4282
118.08684 4767
118.9435 3194
119.01831 30959
119.52021 3762
122.01257 4777
123.02103 3552
125.01742 12421
127.03963 33038
128.01375 3514
128.02338 13853
128.98615 23523
131.00238 3741
131.01796 13912
132.95802 36718
134.02327 5895
134.99693 8195
137.01782 8492
138.0255 3694
140.02315 17758
140.98549 3010
143.00128 4339
143.0175 6838
144.95731 14912
145.01582 2098
145.05038 12643
146.02286 29227
146.52492 2579
146.99663 13847
149.0275 8537
150.96916 3331
152.02293 27428
152.52414 3982
153.03105 2675
155.02881 29157
155.53027 2749
155.97462 2201
158.9736 7660
158.99599 99751
159.99951 2278
160.02063 2602
160.95401 5315
161.01213 4393
161.02748 33595
162.9697 6436
164.03459 2073
164.12837 2433
164.98535 4011
167.02832 2115
168.95729 3557
170.03279 15982
170.53477 2744
170.99574 41541
172.00172 2346
173.01404 3420
173.02916 8161
174.96846 47662
177.00795 35501
178.00893 2187
182.0336 47183
182.53603 4303
182.9976 8527
186.96794 26390
189.00714 30746
190.00963 2433
191.03934 171795
191.54147 19242
195.0182 2264
198.97023 6584
200.04424 209867
200.54465 17195
201.0061 19490
202.96405 3613
207.01721 5973
209.04855 29683
209.55193 2940
213.00659 3964
216.9803 2913
219.01613 47395
220.02238 3547
220.97585 7767
225.0444 8367
229.00258 3872
231.0172 9550
234.99092 23337
237.02754 7803
243.01978 3283
249.0278 10716
253.00087 17221
261.02875 8993
262.98309 6895
265.01743 4908
267.00034 54080
268.97757 3125
272.06503 8595
272.56558 2447
279.00757 3471
279.03732 27217
280.99933 8963
281.04782 26527
END IONS

BEGIN IONS
SCANS=1760
PEPMASS=281.0854
MSLEVEL=2
CHARGE=2+
RTINMINUTES=3.163204
ION=[M+NH4]2+
55.93526 3065
56.96556 26313
57.03408 4081
63.08344 1462
69.03438 5983
72.93784 2954
73.02892 4633
73.04717 12093
81.0341 1972
81.07009 1484
84.96022 13640
85.02857 6292
87.04497 2358
91.058 22505
94.04115 3724
97.02923 8700
98.97537 26584
100.34557 1666
101.7756 1619
103.0546 2291
105.00294 3045
106.01756 2248
107.51177 5162
110.97582 7815
112.99123 1609
115.02323 11521
115.5246 2673
116.14423 4439
116.98587 19800
122.03564 6189
124.02769 2323
127.03851 2811
128.06192 2432
128.98616 10103
129.06992 7404
130.15889 1717
131.00102 1819
131.04939 1759
134.9969 8479
137.05997 95078
138.06404 6092
140.03136 3424
143.00159 10377
146.99721 6943
149.03671 4336
151.07486 3709
157.06506 6312
158.99651 3171
161.01213 10977
161.05875 2085
169.03209 16519
169.53589 3401
170.99631 2618
174.06801 3233
175.0744 2841
177.00629 3289
178.03802 59131
178.5396 5244
179.00212 2724
180.8884 11101
184.00224 2241
187.04378 4158
189.00754 1857
189.09131 14179
191.05496 2245
193.01634 6877
197.01224 3426
197.89124 5998
198.89847 2876
200.06096 5837
201.00641 2984
201.09024 3015
207.1021 2408
208.883 16562
211.02722 7112
215.09196 2514
215.90215 3809
216.9501 3407
219.01659 10321
223.02788 2060
224.92921 2459
225.04445 5161
226.8933 15932
227.02359 2362
234.96098 3442
235.02933 4592
237.02635 7699
240.9064 3415
247.02885 1711
253.88191 3466
257.86502 6939
265.01758 2023
267.0007 31364
275.87369 1878
280.8692 4336
281.05237 10750
281.08365 4267
END IONS

BEGIN IONS
SCANS=1762
PEPMASS=281.0946
MSLEVEL=2
CHARGE=2+
RTINMINUTES=6.013165
ION=[M+2H]2+
55.93524 4569
56.93573 1489
56.96549 2416
61.01106 1867
69.03382 2467
72.93782 3530
73.04728 13827
84.95997 8693
85.02855 3131
86.99336 2897
90.94755 2771
91.05788 32441
97.02911 6814
105.00393 3003
107.04904 1979
107.05745 1327
112.21596 1648
122.03689 1764
133.53165 1447
137.06004 26233
138.06245 5671
180.8886 17104
197.01219 2259
197.89076 11628
198.89842 2564
208.05521 1866
208.88315 25039
215.90208 4222
216.95006 1681
223.02782 3463
225.04292 7640
226.89369 25749
227.02029 2027
230.87787 3126
239.89517 1743
240.90634 2738
253.88185 6303
257.86102 5947
265.02161 2455
267.00101 44071
280.57913 4139
280.86914 5418
281.05249 15700
END IONS

BEGIN IONS
SCANS=1765
PEPMASS=281.115
MSLEVEL=2
CHARGE=2+
RTINMINUTES=4.444376
ION=[M+2H]2+
55.93532 7239
56.9655 2296
62.99039 2033
72.93784 5476
73.04709 14396
79.02153 1656
82.20561 1364
84.96004 9976
86.99338 2797
90.94839 2329
91.05784 33215
92.02993 1914
95.08608 1628
98.97628 2037
102.97029 2320
105.00395 4359
107.27003 1437
124.5231 1574
180.88849 19332
182.19972 1878
197.89102 10956
198.89847 3651
208.88281 26713
213.88815 3187
215.90137 7337
216.95312 1903
223.02786 2756
225.04419 7699
226.89305 27548
227.02357 3311
229.91594 1690
230.87791 2387
234.96097 3038
240.90639 2390
252.88719 2315
253.8819 6848
257.86237 9262
265.02167 2963
267.00064 46509
275.87366 2690
280.86844 7832
281.05151 15299
END IONS

BEGIN IONS
SCANS=1766
PEPMASS=281.115
MSLEVEL=2
CHARGE=2+
RTINMINUTES=3.157822
ION=[M+NH4]2+
55.93525 5185
56.96544 18335
57.03407 2709
66.51827 1457
69.03437 6695
69.07029 1608
72.93783 6528
73.04719 15808
79.05485 2015
81.03409 2002
82.24026 1517
84.95988 11000
85.02928 8549
86.99337 3001
87.04418 2871
90.94838 5209
91.05794 32608
93.03716 2112
94.042 2253
97.02881 7503
98.9753 15960
102.97028 1939
105.00394 3041
105.07031 1858
107.51175 2364
110.97589 3766
111.02137 1456
115.02331 7740
115.03968 3421
116.98566 15895
119.0864 1859
119.40136 1492
122.0369 5286
128.0619 2472
128.98511 6210
129.06992 2664
131.00243 2457
131.04936 2592
134.99698 3441
137.05984 44258
138.06401 4081
140.03134 2851
143.00134 4744
146.99718 3856
149.0367 3509
157.06503 3888
158.99648 3555
161.01219 4847
169.03362 7808
175.07657 2270
177.00848 2994
177.03976 1823
178.03804 30601
178.54184 3659
180.88847 17839
187.04375 2664
189.09088 8675
193.01631 2466
196.88374 1735
197.89061 7248
198.89844 2698
200.05824 2564
201.00638 2715
207.10207 1953
208.88277 25487
209.88329 1641
211.02719 3626
213.88516 1904
214.89455 2287
215.09492 4181
215.90211 4249
216.95007 1619
219.01973 7668
223.02783 2951
225.04419 7783
226.8936 24184
227.02354 2769
229.075 2128
230.87788 2088
235.02928 3222
237.02763 4158
239.89166 1754
240.90636 3257
253.88187 6132
257.86496 7023
263.056 1702
267.00061 43178
275.87799 2635
280.86917 6587
281.05072 14148
281.1149 4040
END IONS

BEGIN IONS
SCANS=1772
PEPMASS=281.2471
MSLEVEL=2
CHARGE=1+
RTINMINUTES=0.59065
ION=[M+H]+
54.0152 1324
55.05493 32476
55.93526 4169
56.96551 2064
57.07042 15969
61.17777 1512
62.17146 1312
64.15336 1319
67.05515 19831
69.07029 44437
71.08617 7857
72.93784 3247
73.04787 1805
73.30794 1315
77.84679 1403
79.05486 7153
80.35548 1488
81.07068 30171
83.04984 1672
83.08568 32744
84.96011 16905
85.10225 1869
86.99339 1621
90.9484 1668
91.05463 5854
92.03078 2098
93.03719 2260
93.07017 13914
95.0859 31919
97.06541 5159
97.10158 29730
99.08098 1481
100.75683 1516
102.97031 3137
103.96862 1523
105.00397 4416
105.07024 10722
107.08555 9824
108.80166 1869
109.0648 1817
109.10155 19278
111.08134 2518
111.11654 12249
116.53584 1756
119.08621 11205
121.10114 9269
123.08066 1628
123.11693 6416
125.09579 2520
125.13297 5120
127.11189 1865
128.02071 1476
133.10069 12391
135.11761 4961
137.09665 2626
137.13321 4145
139.61421 1447
147.11664 9638
149.13342 6536
151.11186 2178
151.14888 2021
152.54924 1494
153.12636 2180
153.3909 1642
153.40352 1440
161.13245 5961
163.14754 4884
165.12825 4440
165.16449 1654
170.91362 1641
174.45206 1686
175.14915 6618
179.14305 4102
179.17946 3245
180.88875 5153
181.15904 1995
187.01711 2493
188.92377 1841
189.16292 3481
193.15887 2613
193.93019 1801
197.89125 5571
206.88631 7575
208.88324 2998
215.90216 2165
216.95012 5687
221.22858 3313
224.90044 2633
226.89388 2080
229.90605 2251
230.49243 1875
230.87794 3387
234.88245 1953
234.93709 1875
234.961 5532
239.89172 2253
245.22583 22186
253.88193 6465
257.86292 7152
263.23801 17413
267.00113 4459
275.87369 2679
281.04343 3375
281.24911 2339
END IONS

BEGIN IONS
SCANS=1774
PEPMASS=281.248
MSLEVEL=2
CHARGE=1+
RTINMINUTES=0.2692417
ION=[M+H]+
51.94073 3282
53.03941 1288
54.93812 1634
55.05495 41538
55.9353 11528
57.0705 15643
59.93082 3395
61.19138 1378
64.17822 1362
67.05468 20562
69.07029 59610
71.04971 1656
71.08595 9120
72.93784 4595
79.05473 8007
81.0701 38128
83.04984 3228
83.08576 34761
84.96016 14546
85.06577 1729
85.1015 3156
86.39388 1742
90.94758 3803
91.05407 8705
91.21389 1609
93.07029 14319
95.08609 35019
97.06536 7407
97.10165 37486
97.9513 1479
99.08098 1833
105.07011 10773
107.08583 12303
109.10137 17652
111.08022 1980
111.11687 16131
113.96471 2287
114.12759 4217
116.14429 8958
118.12222 2307
119.08504 14080
121.10103 11254
123.11678 10725
125.09579 2726
125.13297 3361
130.15889 6203
132.95833 1643
133.10074 13990
135.1176 6754
137.09665 4847
137.13319 4146
139.11171 2832
147.11658 7818
149.13168 5870
151.11186 5995
151.14888 2390
155.97472 1996
161.13271 10480
163.14754 4682
165.12825 3967
165.16449 2138
167.14313 2743
169.12209 2357
170.91362 1975
175.14694 5419
179.14305 4642
179.17944 3826
180.88835 12148
184.93144 1536
187.01711 3514
188.92377 3046
189.16292 3923
193.15887 2342
193.93018 3674
195.87619 2344
197.8903 14621
203.18106 1867
206.88683 11590
207.02298 4440
207.88742 2204
208.88324 2693
211.16978 1883
213.88521 3865
215.90216 6981
219.2106 2369
221.22545 5911
224.90042 4340
226.89388 3437
229.90604 3737
229.92918 2110
234.88245 3134
234.961 1937
235.87234 2792
236.85471 2128
239.8882 2792
245.22665 29918
253.88097 23076
257.8768 3805
257.90039 2538
258.88144 2354
262.87808 1880
263.23853 21216
266.99698 4606
273.94968 2105
281.04343 3499
281.24911 2992
END IONS

BEGIN IONS
SCANS=1787
PEPMASS=282.0931
MSLEVEL=2
CHARGE=2+
RTINMINUTES=4.130265
ION=[M+NH4]2+
55.93526 4563
56.96541 7963
57.03408 2035
61.02916 3261
69.03384 4669
71.75764 1601
73.02892 3472
73.04786 2108
84.96019 5578
85.02918 9429
87.0442 2135
91.05791 3637
92.03664 3033
92.05757 1852
97.02913 4923
98.97523 82580
103.0546 5002
105.07033 3368
109.02914 1726
110.97591 3361
115.02332 4397
116.98569 54637
117.13958 1767
122.03692 6609
127.02356 2308
127.0385 2794
128.98651 3605
131.04939 3867
133.06464 11421
134.99667 17355
135.08035 3841
137.05988 157130
138.06351 11450
142.02826 1948
144.02875 1587
145.0656 4664
146.99721 2734
148.02873 2645
151.07486 6250
157.03333 5675
157.06506 3034
158.99611 37241
159.0802 2020
160.99091 2183
163.07602 16170
164.0806 2220
165.09203 1963
167.53941 2201
170.99629 3788
175.0766 1886
176.54703 2911
177.00598 16226
178.0383 6177
179.00212 6749
180.88873 2946
187.04378 6305
189.09135 4530
191.10507 2673
192.0634 3252
192.56438 2492
193.01634 2777
193.55415 2342
197.01141 7577
197.89066 7857
198.01805 1610
201.06848 11329
201.56984 2696
203.10684 2091
203.1618 1778
208.86317 1744
208.88322 6068
210.07356 32281
210.57434 5073
215.90215 2446
219.01677 1948
221.58167 1864
222.07266 10371
226.89386 2900
228.07196 2698
231.07771 2363
231.89954 2711
235.02931 2613
235.87233 2051
237.07613 5877
240.42123 1677
241.8847 3282
243.07741 3777
250.05037 5966
252.08337 21929
252.58612 6694
253.88171 11664
259.86008 2476
259.89584 2434
264.08292 2183
265.07486 1931
267.0011 2050
267.99707 5272
273.08707 17184
273.58871 2126
282.05164 4034
282.09189 32888
282.22159 7555
END IONS

BEGIN IONS
SCANS=1788
PEPMASS=282.0936
MSLEVEL=2
CHARGE=2+
RTINMINUTES=2.674317
ION=[M+NH4]2+
53.03941 5041
55.01854 2428
55.93486 3421
56.96548 12536
57.03408 6420
61.02921 11333
69.03389 27969
70.03756 1434
71.0497 5377
73.02892 7288
73.04726 1695
81.03394 10914
83.01323 2073
84.96015 8519
85.02859 41893
87.0442 6733
90.94839 2169
91.03896 3618
91.05791 1622
97.02915 61264
98.03226 2715
98.97523 18585
99.04449 6640
101.81944 1629
102.9703 2008
109.02893 7817
110.97591 5706
112.99123 1847
115.02332 2065
116.98598 10496
117.06986 1731
122.03692 4719
127.03844 13692
128.98534 7878
131.00244 1638
131.04939 3605
131.0864 3045
131.1633 1857
133.06454 3458
134.09695 3055
134.99701 3253
137.06004 93339
138.06403 5599
143.00136 5185
144.98111 2196
145.04903 6294
145.06395 1561
146.99719 5249
151.07486 2569
156.01721 1796
158.99649 3035
159.0802 3911
160.9899 8240
161.01221 6022
163.07639 5181
165.0377 4720
165.99307 2914
166.53195 2750
169.03448 4368
169.5338 1814
170.99629 3892
174.04405 2377
177.00629 2432
178.03813 13478
179.00212 25915
180.88873 2772
182.99782 2645
184.00461 3533
184.55035 1828
187.04378 1844
192.06088 7128
193.01633 2189
197.01187 30875
197.89124 7226
198.01804 1747
201.00641 2386
201.06589 6738
203.10684 2995
208.88322 4359
210.07338 7937
211.02722 4027
213.88815 2518
215.02312 3337
219.01666 9778
231.89954 2415
235.02931 3267
235.8689 2584
236.87889 2819
237.02766 6636
241.8847 2891
249.04404 11818
250.05037 6723
253.88089 9693
259.86008 2661
264.08292 5279
265.07486 2832
267.0549 3446
268.00125 4600
273.08768 21779
273.58853 8297
282.09216 84004
282.22211 7830
END IONS

BEGIN IONS
SCANS=1789
PEPMASS=282.0977
MSLEVEL=2
CHARGE=1+
RTINMINUTES=1.9791
ION=[M+H]+
55.93533 8321
72.93784 2371
73.04727 4190
84.96019 5697
87.36631 1607
90.94839 2968
91.05791 6357
92.02994 2102
101.12235 1365
101.22081 1321
105.00396 2191
106.99657 1392
113.62044 1495
120.0815 10085
121.01526 1628
134.09697 4409
180.88875 4697
197.89125 5746
200.0717 2722
208.88322 4553
213.88817 2784
215.90215 3634
218.08208 3498
226.89388 2274
231.89955 2242
235.86891 2728
253.88158 11069
268.00076 9640
281.87201 1638
282.05167 4458
282.22137 7536
END IONS

BEGIN IONS
SCANS=1800
PEPMASS=282.9103
MSLEVEL=2
CHARGE=1+
RTINMINUTES=7.336067
ION=[M+H]+
55.93532 7688
56.96591 1649
62.54043 1399
65.45267 1336
72.9378 16852
73.04727 1865
74.13347 1942
81.07079 1811
84.9602 10074
89.05978 3401
90.9484 5225
91.05791 5550
93.03719 2110
102.9713 1651
113.96358 8216
131.69354 1566
131.97496 2552
133.0864 1873
142.60641 1489
145.10872 1557
154.90121 3564
162.99347 2038
190.87225 5556
190.98987 5658
191.57707 1548
192.88669 1852
197.89125 1770
200.974 3980
206.86766 4874
208.88281 59498
213.88817 6779
215.90517 2216
218.86797 7319
218.98224 17711
224.87804 5958
226.8936 9195
229.8829 1823
231.89885 31620
232.01349 3338
236.87799 22531
236.92734 2465
241.88394 25726
241.99896 2661
242.90497 1868
244.88118 2081
247.89659 1607
249.91168 2622
254.88637 2966
259.86008 6594
259.89584 21318
260.01068 9627
267.9971 1961
268.97354 2071
272.87759 2197
282.22247 2617
283.26422 3699
END IONS

BEGIN IONS
SCANS=1801
PEPMASS=282.9106
MSLEVEL=2
CHARGE=1+
RTINMINUTES=0.5408167
ION=[M+H]+
51.94074 1293
55.05495 3631
55.93487 4739
57.07047 4491
57.33433 1198
67.05463 4131
69.07031 4464
71.08607 2950
72.93784 18774
81.07011 5296
83.08575 4468
84.9601 9705
85.10151 2232
90.94827 7966
92.03078 2208
93.0704 1727
95.0861 3867
97.10171 2145
109.10155 1786
111.11689 1453
113.96328 14491
118.12302 11058
123.11694 1565
130.15891 2492
130.88449 1561
131.97496 2461
141.60851 1678
154.90091 14290
172.91275 2645
177.83121 1537
190.87216 9316
190.98988 2108
192.8867 1745
200.90646 2853
206.86719 10192
207.37378 1454
208.88309 71508
213.88762 11074
218.86909 11176
218.91537 4881
218.98299 5904
224.8768 7392
226.89389 6831
231.89932 40165
236.87849 26386
236.92676 10403
236.96194 2336
241.88416 42946
247.89291 1565
249.9117 1905
258.80243 1947
259.86407 4056
259.89493 30276
260.01117 2876
282.90732 2688
283.11505 1902
283.26422 5412
END IONS

BEGIN IONS
SCANS=1803
PEPMASS=282.9106
MSLEVEL=2
CHARGE=1+
RTINMINUTES=0.7425333
ION=[M+H]+
52.61331 1296
55.93526 3735
56.9655 1675
57.07046 1699
72.93792 11113
73.04787 1871
75.02662 1650
81.07079 2221
82.14838 1352
84.96052 9909
89.06057 4195
90.79721 1457
90.9484 6597
91.05791 3868
92.03078 2000
93.03719 4733
102.9713 1707
105.00397 3937
111.06579 1806
113.96355 6533
118.065 2814
120.07374 1891
131.97351 2980
132.0872 1612
134.99998 2173
154.90121 2302
162.99347 3500
180.88644 2087
190.8721 8844
190.9904 7448
197.89125 1913
199.77141 1625
200.974 4424
203.88339 2432
206.86766 4406
208.88309 47622
213.88817 5547
218.86929 5966
218.91536 1830
218.94916 1931
218.98291 18113
224.87804 5306
226.89368 10029
231.89925 23479
232.01683 3786
236.87866 17719
236.92734 3794
236.95847 2658
241.88394 21955
244.88118 2107
254.88637 3162
259.86008 4595
259.89584 19892
260.01169 10030
268.00125 3415
268.99866 3324
282.22247 2081
END IONS

BEGIN IONS
SCANS=1832
PEPMASS=283.8689
MSLEVEL=2
CHARGE=1+
RTINMINUTES=6.874722
ION=[M+H]+
50.96856 1144
55.93486 2355
55.94279 1182
56.0509 1230
56.9655 3211
57.07045 3674
57.93569 2969
59.13956 1191
59.87672 1232
72.93783 3485
81.07008 2203
84.47352 1337
84.96016 34553
90.94839 1943
91.05791 1722
95.08608 1890
99.08003 2714
102.96999 7060
186.22391 2861
208.88321 3284
218.98294 2035
219.98534 2560
228.88768 2687
237.9093 2558
241.88469 2341
255.88123 2887
256.05215 1902
256.88196 2566
261.04019 1811
268.99863 1596
283.26416 3405
283.87073 7568
284.29349 8271
284.32986 17864
END IONS

BEGIN IONS
SCANS=1834
PEPMASS=283.8689
MSLEVEL=2
CHARGE=1+
RTINMINUTES=5.084064
ION=[M+H]+
51.57834 1311
55.05495 2264
55.93526 2563
56.9655 2821
57.07046 3956
57.9357 2251
65.97717 1298
67.05515 1389
68.49191 1258
69.0703 1835
71.22099 1253
72.93725 2429
81.07079 1861
84.96014 33332
90.94757 2292
92.03664 3112
95.08609 2011
99.08098 3518
102.9703 5915
121.02914 1894
181.91771 1859
186.22151 1794
190.98987 2218
199.89198 1713
200.97398 1620
208.88322 2169
209.88333 2752
218.09428 1596
218.98297 1684
219.98537 2537
228.8877 1806
231.89955 2974
248.90294 2056
255.88126 1963
256.88199 5635
268.99866 2421
283.26419 2331
283.87122 8198
284.26624 2043
284.29352 6059
284.3299 17349
END IONS

BEGIN IONS
SCANS=1837
PEPMASS=283.8691
MSLEVEL=2
CHARGE=1+
RTINMINUTES=6.199238
ION=[M+H]+
53.06947 1252
55.93526 1973
56.96551 3601
57.07047 2123
57.93529 2320
60.26137 1360
69.07031 1807
71.08607 1478
72.93784 2564
81.07011 2493
84.96012 37538
95.08522 1972
99.08075 7491
102.97031 5473
106.56015 1531
113.96356 2061
115.87402 1316
120.98119 2941
121.02916 1930
148.06976 1520
181.92006 2875
208.88326 5327
209.88335 2975
218.98299 5440
219.98538 2595
227.64786 1533
231.89957 1894
232.901 2087
237.87802 2262
241.88475 1776
255.88129 2482
256.88202 5295
260.01117 1704
260.86029 1798
261.01224 1564
261.04022 1799
283.2597 3070
283.87079 7183
284.10721 1686
284.29315 11764
END IONS

BEGIN IONS
SCANS=1842
PEPMASS=283.8698
MSLEVEL=2
CHARGE=1+
RTINMINUTES=5.611722
ION=[M+H]+
50.33593 1163
55.9352 1398
56.96544 3012
57.07081 2907
57.93564 3223
64.86441 1253
71.89383 1674
72.93776 3428
76.68202 1237
77.953 1275
84.95999 33157
91.05782 1530
93.05496 1567
98.6538 1452
99.08087 4087
102.97118 4317
121.02776 1864
134.99985 1430
181.91753 2053
186.22133 2127
198.85571 1698
208.88301 3672
231.89931 1714
255.88098 3364
256.88171 3949
268.99417 4192
283.26392 2735
283.87085 6110
284.29776 9152
284.32959 15476
END IONS

BEGIN IONS
SCANS=1852
PEPMASS=284.1275
MSLEVEL=2
CHARGE=1+
RTINMINUTES=6.652639
ION=[M+H]+
56.96545 2932
57.07041 2632
57.93565 2458
72.93777 2383
77.04253 1559
84.96008 20281
91.05454 3702
92.02985 1567
93.0371 1919
93.0703 6043
99.08089 5771
102.97121 2800
103.0545 3990
113.00708 1606
116.44749 1441
119.04914 11328
121.0654 30163
136.11215 1601
147.04413 64831
152.96458 1461
186.22136 3360
238.87271 1746
245.04462 1762
256.88174 3037
269.99716 1667
283.87088 4117
284.12936 12198
284.29327 6389
284.32965 17784
END IONS

BEGIN IONS
SCANS=1853
PEPMASS=284.1855
MSLEVEL=2
CHARGE=1+
RTINMINUTES=3.013861
ION=[M+H]+
51.85701 1572
55.93523 3746
56.96547 1911
57.07084 2496
57.93567 1966
58.13487 1278
69.18421 1351
71.0866 1336
71.18278 1449
73.02888 4556
73.20976 1320
77.04256 3803
79.02149 2384
79.05482 1728
80.06244 2422
84.96005 27336
90.94835 2251
93.03713 2060
93.07034 1969
97.06535 2327
99.08092 5338
102.97124 5861
107.08552 11470
109.06474 1752
113.77102 1584
120.98111 1954
135.08006 20673
137.05978 28775
152.08365 14810
163.07631 3588
179.10657 3893
181.08727 1772
186.22142 1747
203.88051 1860
209.88322 2399
225.11125 97548
228.88759 2078
238.8728 2401
255.88112 2876
256.88184 2785
283.87097 5615
284.18433 17349
284.29337 11693
284.32974 13000
END IONS

BEGIN IONS
SCANS=1856
PEPMASS=284.2939
MSLEVEL=2
CHARGE=1+
RTINMINUTES=3.43685
ION=[M+H]+
56.9655 2892
57.03408 2872
57.07045 10142
57.9357 1676
59.03179 22047
61.01105 16776
61.4702 1485
62.99039 4515
69.0703 1828
72.93784 3131
75.02658 23115
77.00605 2389
77.04251 73809
79.02146 28649
81.0009 3983
81.07009 2474
84.96011 12872
91.05791 1813
93.03707 50159
95.01665 9027
95.03246 1923
99.08083 96573
102.1281 3586
102.97129 2729
105.00396 2094
151.03612 3426
163.99483 2348
171.04085 2915
186.22124 23941
191.9902 2383
208.88322 2100
209.88332 3369
219.98535 6645
220.90431 1927
220.98219 4271
233.01564 1954
237.90584 1508
242.88341 2164
243.00194 2029
243.02708 2222
255.16837 7238
260.90024 2611
261.04019 3307
262.00699 1605
267.06305 7272
284.29349 158625
284.32986 35694
END IONS

BEGIN IONS
SCANS=1857
PEPMASS=284.2949
MSLEVEL=2
CHARGE=1+
RTINMINUTES=3.7563
ION=[M+H]+
51.94073 1693
55.93486 3453
56.9655 2879
57.03413 73036
57.0705 15435
58.066 2895
59.03186 25201
61.0111 18505
62.99039 6610
69.0703 3142
72.93783 1641
75.02663 31171
77.00604 3035
77.04199 98152
79.0216 33549
81.00089 6732
81.07008 3208
84.96024 13888
90.94756 2221
91.05791 2954
93.03718 67740
95.01674 12998
95.03246 5279
96.99559 2891
99.08096 225638
100.05824 2057
102.1281 4189
102.97029 2532
105.00395 2280
113.96353 2045
125.02016 2245
128.14305 2009
131.97495 1964
151.0361 4612
163.99481 1871
166.37712 1754
171.04083 4674
186.22121 36368
191.99019 4423
198.22171 1873
203.94136 1717
208.88321 1870
209.8833 2227
211.55157 1724
219.98534 6717
220.98218 2215
224.55209 1577
228.26814 2026
237.9093 2037
243.02707 1762
253.06656 3467
255.16833 7261
261.01218 2643
261.04019 3519
261.89438 2090
262.01099 1900
267.06317 7320
268.0928 2993
284.29349 184266
284.32986 55743
END IONS

BEGIN IONS
SCANS=1859
PEPMASS=284.331
MSLEVEL=2
CHARGE=1+
RTINMINUTES=5.379967
ION=[M+H]+
53.00277 29966
55.05493 42883
57.07047 2554621
59.03185 21233
61.01106 25004
75.0266 25296
77.04193 52692
85.10149 218830
93.03716 32743
99.08001 19110
100.11235 30304
102.12809 598250
114.12756 24039
116.14301 21440
120.42265 16144
158.18944 29770
170.18892 17625
172.20735 44324
184.20578 103735
186.22147 2902905
198.22166 30067
200.23819 112237
228.2681 46591
254.63943 17143
284.33011 11827672
END IONS

BEGIN IONS
SCANS=1867
PEPMASS=285.0727
MSLEVEL=2
CHARGE=1+
RTINMINUTES=0.2802222
ION=[M+H]+
51.9407 1754
52.78928 1114
56.96547 1341
57.07083 2325
59.03183 6193
61.01104 4200
67.93556 1747
72.61038 1592
75.02651 8533
77.04253 28354
79.02146 9882
79.85625 1494
84.95994 8181
93.03703 16838
95.01659 2795
95.5778 1388
113.96463 1940
139.78014 1487
141.95917 2256
144.15993 1539
158.00836 1542
159.9688 1866
182.88271 1654
186.69717 1397
192.90944 2319
198.26396 1625
206.78853 1464
256.02869 1512
256.90134 2019
261.8862 2564
267.06305 1788
274.9111 5770
284.32971 1590
284.89447 2252
285.00851 2044
285.07208 12833
END IONS

BEGIN IONS
SCANS=1868
PEPMASS=285.0729
MSLEVEL=2
CHARGE=1+
RTINMINUTES=0.69915
ION=[M+H]+
54.03441 1110
55.05496 2074
55.93487 2412
57.07047 1859
59.03187 5188
60.25117 1136
60.37246 1264
61.01109 4756
71.08608 2137
72.93785 1467
75.02663 5696
77.00607 2184
77.04251 18417
79.02139 7620
84.96021 5421
92.03079 1796
92.68579 1398
93.03721 11605
95.01666 1817
113.96357 1804
118.12345 2083
171.04088 1539
244.87395 1543
261.89044 2257
267.05911 1840
285.07269 13055
END IONS

BEGIN IONS
SCANS=1869
PEPMASS=285.0732
MSLEVEL=2
CHARGE=1+
RTINMINUTES=7.069633
ION=[M+H]+
55.93486 2786
56.9655 6262
57.07064 24381
59.032 38371
61.01124 35144
62.98992 5458
72.93784 1967
73.04726 2626
74.93116 2697
75.02682 51386
77.0054 6318
77.04214 152314
79.02171 54638
81.00117 9854
84.9604 8950
88.95303 2637
91.05791 6962
93.03736 103876
95.01596 21659
95.03246 3375
96.99559 6160
100.05729 2974
102.1281 4243
102.97029 1955
105.00294 2204
113.96354 3144
116.05286 2949
136.9962 2135
145.02583 2285
149.04361 2781
151.03435 6231
153.36566 1563
164.98944 1997
167.05502 2404
171.04091 8657
172.20526 1922
183.03539 2601
186.22171 18729
187.22345 5270
192.90955 2570
192.98836 3178
202.96964 4551
203.88336 1809
206.88741 3339
208.88321 2201
210.88481 2119
212.90941 1774
220.9043 6252
220.9825 14669
234.01413 2864
238.91142 3778
243.02348 4636
253.06657 2604
261.89038 3259
262.0076 9039
267.06366 13385
268.0928 1995
284.33054 68059
285.07257 81093
285.20047 2818
285.30099 2689
285.3334 29283
END IONS

BEGIN IONS
SCANS=1870
PEPMASS=285.0746
MSLEVEL=2
CHARGE=1+
RTINMINUTES=6.8822
ION=[M+H]+
51.94072 1873
53.07789 1208
57.07045 2852
59.03185 3778
60.62327 1507
61.01106 2835
66.45399 1232
66.47763 1349
67.16255 1135
75.0266 5613
77.04197 14767
79.02135 8062
84.96017 7110
87.98145 1503
93.03717 12152
99.08096 2094
132.81154 1552
187.22586 1442
219.70705 1529
242.05962 1756
244.84479 1776
253.07036 2199
261.88632 1622
268.09277 4385
270.05206 6576
274.91122 1838
281.19089 1741
284.298 2524
284.32983 8458
285.07101 20948
285.12735 1819
285.30096 2182
285.33752 2339
END IONS

BEGIN IONS
SCANS=1877
PEPMASS=285.2032
MSLEVEL=2
CHARGE=1+
RTINMINUTES=3.34155
ION=[M+H]+
55.93525 1763
56.9655 3332
57.07045 5738
59.03047 5622
59.03176 55183
61.01107 48860
62.99038 11400
69.07084 1887
72.93783 1665
75.02663 70134
77.00594 9407
77.04195 217868
79.02153 80709
81.00077 12510
81.07008 2273
84.96014 9156
91.0579 4896
93.03718 139623
95.01667 32642
95.03245 5942
95.0852 2107
96.99558 6080
99.08102 33054
100.05824 5702
100.08387 7198
102.97029 2089
105.00394 2511
111.0469 1822
113.96353 2674
116.05286 1669
119.62444 1627
125.02016 4061
125.54156 1705
141.95923 3010
145.02582 3618
151.03624 10403
155.7827 1610
159.96887 1771
163.01515 1956
169.02405 1679
171.04131 14043
186.2215 5577
187.22345 2687
192.98579 2081
220.90428 2635
220.98279 9091
228.89424 1922
240.23038 6372
243.02707 5330
255.16833 6239
262.00696 3681
262.87805 3596
267.06332 14340
284.29456 39676
284.32986 6146
285.07248 106212
285.20554 168155
285.29642 35096
285.33298 8012
END IONS

BEGIN IONS
SCANS=1884
PEPMASS=286.0463
MSLEVEL=2
CHARGE=1+
RTINMINUTES=5.191464
ION=[M+H]+
50.47482 1286
53.61378 1252
75.02663 1725
77.04196 2811
79.02155 1939
84.9602 2182
93.03719 3407
107.06905 1500
107.12161 1429
109.33324 1312
157.06509 1759
157.65489 1506
190.06442 1615
201.05492 14728
202.0621 5177
213.05391 2616
229.0488 7114
230.05824 4841
234.9986 1784
257.04611 4070
258.05292 10917
262.57114 1492
286.04761 52689
END IONS

BEGIN IONS
SCANS=1892
PEPMASS=286.0913
MSLEVEL=2
CHARGE=1+
RTINMINUTES=0.4534892
ION=[M+H]+
53.0394 7544
55.01863 8493
56.9656 8790
57.03412 15553
60.04493 8650
61.02926 21566
69.0339 48070
70.06593 13795
70.94244 7788
71.04969 4313
73.02882 15709
77.04194 4255
80.05003 10842
81.03405 17070
83.01322 2297
84.08089 5794
84.96017 6289
85.02861 132610
87.04427 8723
88.95303 6547
91.03894 6567
96.04487 6942
97.02916 46573
98.01292 2238
98.97537 18427
99.04458 8483
101.00765 2049
106.02894 7301
106.04963 13832
109.02921 9679
110.01302 4067
110.97589 6233
111.96828 20105
115.03851 2134
116.98578 12050
119.01734 14644
124.03947 799797
124.99099 3195
125.0427 3071
127.03852 29879
128.02339 15876
128.98511 6966
129.97876 4179
130.08565 3460
130.9626 7587
134.9955 2834
137.02812 2902
140.02348 4253
143.0014 11667
145.04909 18561
146.99548 5479
148.97285 6709
152.02158 3448
156.97919 4034
158.99648 6474
161.01219 12263
161.02769 5803
162.99146 2128
170.99628 6262
174.01808 15425
176.01419 4077
177.00626 3471
179.99435 4603
182.0341 4231
183.0233 12389
185.09132 6704
186.99037 4165
189.00751 2422
191.0399 7437
195.99062 3899
197.02271 6758
200.04483 6578
201.00638 2463
205.00075 5655
206.02606 33224
209.04938 2190
215.03206 2633
219.01674 4642
223.01204 4118
248.99231 4099
255.04465 2090
267.00107 4383
286.09338 18128
286.1301 6087
286.18521 6321
END IONS

BEGIN IONS
SCANS=1893
PEPMASS=286.0915
MSLEVEL=2
CHARGE=1+
RTINMINUTES=0.3633583
ION=[M+H]+
53.03941 10367
55.01872 8633
57.03417 15633
60.04502 30916
60.05642 4662
61.0292 28919
69.03387 52856
70.06596 44788
71.04984 8255
73.02899 11877
79.0415 2688
80.05031 18392
81.03416 22511
83.01321 3383
85.02861 167516
87.04408 9083
88.03939 4330
91.03895 10675
96.04482 11968
97.02914 53805
98.06079 3487
99.04477 9807
106.04961 40236
109.02914 15684
110.013 2389
112.08752 6767
116.07063 3596
119.0174 2383
124.03946 1470716
125.04269 5571
127.03843 28248
130.08569 15937
145.04887 30217
175.11833 10731
185.09119 11202
206.02632 3261
227.14038 3181
286.09549 13109
286.14844 5581
286.18448 30873
END IONS

BEGIN IONS
SCANS=1900
PEPMASS=286.3094
MSLEVEL=2
CHARGE=1+
RTINMINUTES=4.936283
ION=[M+H]+
53.00312 7084
55.05492 22674
56.96546 5985
57.07039 40662
58.06596 470112
58.96133 3575
59.03182 3978
60.04492 6019
61.01103 4390
69.0708 3781
71.08602 2406
73.04722 2545
75.02657 5994
77.04242 10117
78.04189 5662
79.02148 4687
83.08556 9112
84.96006 10282
85.10143 14873
86.99332 2641
91.05785 4016
93.0371 16709
94.03677 5676
95.01658 4020
100.11231 25195
105.00388 7351
114.12749 93057
118.12314 16054
126.12758 17952
128.14297 850584
130.1236 6370
167.05492 2498
184.20563 39902
184.91461 5740
186.22139 5440
198.2215 1548361
199.22601 7464
202.21733 70600
206.88727 3459
222.8951 7235
224.89706 2383
226.25319 2806
240.26556 3286
240.90523 17663
254.28127 2619
262.8779 2514
263.91998 3267
268.30087 82831
285.33282 2796
286.07489 7585
286.30927 1706418
END IONS

BEGIN IONS
SCANS=1902
PEPMASS=286.3097
MSLEVEL=2
CHARGE=1+
RTINMINUTES=3.502675
ION=[M+H]+
55.05502 90638
55.93486 1853
56.9655 2586
57.07043 12191
58.06558 5553
59.03186 5718
60.03128 3094
61.01107 4079
62.01041 2199
72.93784 1752
75.02661 7176
76.02647 5129
77.04206 26321
78.04194 11610
79.02169 9396
79.03886 2983
80.02104 4832
81.07009 1752
83.08579 62696
84.96019 14021
85.10149 5913
86.99338 3711
90.94839 2731
92.02993 4193
93.03712 17183
94.03654 7798
95.01664 2888
95.03333 2537
100.08483 1904
101.09631 2017
102.12823 9871
105.00395 5911
113.96354 5102
114.12758 2518
128.14291 8434
135.69148 1773
141.95764 3122
146.02995 1881
160.9599 3072
184.20601 6099
184.91473 5263
186.22119 65593
198.22171 4881
204.92841 2104
206.88741 3563
207.87602 1929
212.90941 6009
222.89523 6937
224.8972 4910
225.88577 2831
240.23039 3062
240.90594 23586
241.23566 14443
245.90941 2224
254.07385 4888
263.92017 1800
268.06784 3993
268.29962 8622
269.09491 6847
286.07333 21120
286.20773 16500
286.30933 349413
END IONS

BEGIN IONS
SCANS=1903
PEPMASS=286.3098
MSLEVEL=2
CHARGE=1+
RTINMINUTES=3.183317
ION=[M+H]+
53.00278 1969
55.05502 82818
55.93525 1670
57.07053 11718
58.06558 3485
59.03186 5620
59.04993 1915
61.01107 4697
72.93784 1651
75.02661 6268
76.02583 2282
77.04202 20986
78.04194 9863
79.02155 7982
80.02104 4086
83.08579 50115
84.96027 12621
85.10149 5259
86.99338 3827
90.94839 1820
93.03724 14964
94.03596 4845
95.01664 3979
95.03333 2861
100.11237 3127
102.12825 11292
105.00395 5516
113.96354 4524
114.12874 4536
128.14296 8282
159.96887 2821
160.96184 2913
184.20578 13822
184.91472 6135
186.22141 56266
198.22171 4433
202.21744 6923
206.88739 6222
212.90941 4434
222.89523 4616
224.8972 3979
240.26924 3406
240.90579 13951
245.90941 2195
262.87805 2593
268.30099 12135
286.07471 16204
286.3093 504394
END IONS

BEGIN IONS
SCANS=1907
PEPMASS=286.5568
MSLEVEL=2
CHARGE=1+
RTINMINUTES=5.776478
ION=[M+H]+
55.71489 1416
56.96566 11619
58.01358 1267
60.04497 4497
60.48072 1277
65.03925 2078
67.99088 1516
74.4487 1322
84.96043 7733
89.03905 6911
92.02995 2314
115.2671 1374
117.03384 6139
121.02799 40030
122.03181 1804
135.04462 13389
143.00137 4926
145.02731 6735
146.03165 2186
152.98625 1905
161.01224 3394
163.03899 86423
164.04248 8318
170.99631 3771
179.43225 1981
181.51807 1514
185.01257 1416
186.22153 2139
189.00755 3675
194.99767 4446
207.87605 4820
209.01216 2034
213.00676 16148
214.00989 2031
215.64362 1772
222.89211 2130
225.8858 1867
227.02361 1759
231.01776 4816
235.86893 1756
237.00691 5748
240.90642 1929
255.01767 6087
256.02109 1732
263.86325 2718
266.04364 2115
275.04538 2315
286.0751 2547
286.30933 3013
287.05518 4950
END IONS

BEGIN IONS
SCANS=1908
PEPMASS=286.5571
MSLEVEL=2
CHARGE=1+
RTINMINUTES=3.801589
ION=[M+H]+
56.96551 4181
70.7304 1564
77.04261 1904
84.96016 7553
89.03905 2893
92.02827 1485
102.97131 1791
103.6566 1373
105.00397 1643
117.03384 3203
121.02938 7392
135.04465 5228
139.0386 1831
143.00139 2585
145.02917 2895
161.01224 1783
163.03874 27862
164.04268 2497
185.01259 2148
207.87607 4743
213.00662 8847
225.88582 3151
231.01778 2804
231.22108 1571
237.00693 2142
240.90643 6078
255.01768 1980
263.86734 2432
263.94461 1949
267.03012 1706
287.05521 5720
END IONS

BEGIN IONS
SCANS=1913
PEPMASS=286.9551
MSLEVEL=2
CHARGE=1+
RTINMINUTES=0.4130106
ION=[M+H]+
51.94074 3726
55.93567 1304
59.59253 1257
59.63488 1573
68.16245 1218
78.35878 1492
83.38468 1355
84.96014 7422
86.7101 1348
86.9934 3037
92.03079 1952
101.27881 1481
105.00397 3527
140.67963 1377
154.90125 1913
176.93263 3877
182.94386 2001
184.91476 2108
192.90959 1641
194.94345 3471
196.1313 1565
204.92845 6809
205.93669 2432
208.88326 1851
212.90945 2000
218.94305 2975
221.93253 1947
222.89528 3782
222.93948 1754
234.95419 1790
235.948 6531
240.90581 11510
263.9408 17777
END IONS

BEGIN IONS
SCANS=1915
PEPMASS=287.0481
MSLEVEL=2
CHARGE=2+
RTINMINUTES=4.683283
ION=[M+2H]2+
56.9655 74495
63.02359 3342
79.05495 10389
84.96017 4926
89.03908 83028
90.04199 4276
92.03661 2939
95.04913 7276
98.97626 3011
107.04903 20993
112.9912 2673
117.03387 76510
118.03698 5633
124.99082 14772
135.0446 146383
136.04706 10155
139.00591 2723
141.02206 5378
143.00137 45109
144.00577 2554
145.02914 99264
146.0316 5570
157.01649 4509
158.99646 4110
159.03259 7321
161.01227 28306
162.01488 2701
163.03882 801995
164.04257 65680
167.00136 8850
168.98026 3423
169.01776 7246
170.99626 2848
175.00627 6123
181.05034 6662
184.16803 4477
185.01253 28465
186.99092 9837
187.02675 7853
189.00748 3389
191.00232 5126
193.01619 10518
194.99759 5180
200.98744 7864
203.02197 13812
205.00351 2958
207.87883 2548
209.01192 8761
211.02705 14401
213.00757 9524
218.99504 64447
219.99768 5431
229.0388 2536
231.0168 9355
237.00676 203167
238.01024 18488
249.02956 6328
255.01761 99757
256.02066 9767
260.02298 2452
273.02747 39894
274.03131 3017
278.04205 4209
279.01651 3076
287.0228 14164
287.05508 37613
287.14737 3558
END IONS

BEGIN IONS
SCANS=1916
PEPMASS=287.0484
MSLEVEL=2
CHARGE=1+
RTINMINUTES=4.505116
ION=[M+H]+
56.96552 46316
63.02359 2965
79.05505 10763
84.96017 3125
89.03909 65738
90.04201 2488
95.04914 5347
107.04903 11629
117.03387 56925
118.03699 3975
124.99082 27327
135.04462 105326
136.04791 9659
141.02206 5053
143.00133 67617
144.00578 2509
145.02913 65194
146.03162 4182
157.01651 2480
159.03261 6244
161.0123 44545
163.03883 608858
164.04262 53255
167.00175 3019
169.01778 5609
170.99628 2726
175.00629 4138
177.00626 2551
179.02254 2633
185.01228 12105
186.99039 3775
187.02676 3157
189.00751 2135
190.99985 2559
193.01744 8259
194.99503 2198
200.98476 5879
202.05933 3219
203.02113 8524
209.01212 7348
211.02634 9543
213.00667 7413
218.99486 31885
220.00079 3401
231.01772 7551
237.00673 102676
238.01024 10171
249.02959 3389
255.01759 76398
256.02103 6380
259.0553 2172
273.02707 34404
274.03134 3623
283.02914 2516
287.02591 9597
287.04941 9921
287.1474 2770
END IONS

BEGIN IONS
SCANS=1917
PEPMASS=287.049
MSLEVEL=2
CHARGE=2+
RTINMINUTES=6.453218
ION=[M+2H]2+
55.05495 2134
56.96556 29092
71.13043 1634
79.05486 3752
83.08574 3740
84.96019 6696
89.03909 25191
107.04907 3381
116.98581 2145
117.0338 25317
124.991 5032
135.04469 45530
136.04752 4096
143.0013 12900
145.02913 24770
146.03163 2992
159.03264 2510
161.0123 11543
163.03885 245014
164.04257 21019
167.00179 3503
169.01781 2383
170.99629 2419
175.0063 2159
185.01251 12652
186.22151 2634
187.02679 2643
193.01634 2697
203.02451 5860
207.87604 2282
211.02722 3081
213.0067 2196
218.99559 10294
225.88579 1748
231.01775 3675
235.87233 2886
237.00682 38793
249.02588 2510
255.0177 27957
256.02106 2986
263.86731 2802
273.02698 12875
286.30878 8109
287.14746 3174
287.31366 7252
END IONS

BEGIN IONS
SCANS=1918
PEPMASS=287.0518
MSLEVEL=2
CHARGE=2+
RTINMINUTES=0.4897592
ION=[M+NH4]2+
53.03944 11259
55.01857 22056
56.96542 43500
57.0341 59519
59.04997 13060
61.02915 43474
69.03437 128931
70.03753 3984
71.04955 9923
72.93781 6615
73.02888 63722
80.002 2476
81.03409 31604
83.00745 5302
83.01247 3256
84.96021 24698
85.02853 270061
86.0324 13131
87.04417 24362
89.00793 4812
90.01524 4659
90.94816 13018
91.03979 14427
92.01315 4739
96.01538 6944
97.02903 104602
98.01302 9647
98.03222 6016
98.97524 121556
99.04438 28450
101.00748 12391
101.02399 6886
102.97025 4557
104.01282 8137
107.01856 4683
108.01468 3473
108.95894 2649
109.02911 24177
110.0128 45169
110.51488 4433
110.97581 30669
112.99117 2724
113.02422 2945
113.96343 25116
114.01428 3147
115.00688 6257
115.03965 5634
116.0125 7898
116.98572 65038
117.02057 2646
119.01732 98943
119.52022 5824
122.01257 3680
123.02103 4021
124.00929 2374
124.03936 100875
124.99083 29193
125.01734 10110
125.04263 47637
126.97056 4222
127.03838 99236
128.02328 81943
128.04259 10922
128.52498 6696
128.98633 36628
129.00174 4714
130.97821 3379
131.00096 4461
131.01793 14733
131.97488 5347
132.00797 2584
132.95879 11253
133.0179 4556
134.99644 19640
135.02075 2080
137.01744 5774
137.02809 25071
138.00734 14300
140.02344 17500
140.9855 7498
143.00121 71730
143.01752 5933
144.00729 11031
144.98105 8379
145.0488 38357
146.02332 13910
146.99713 19630
147.01234 3361
149.02802 3957
150.96916 7931
152.02307 20153
152.98618 4085
153.01314 15607
155.02905 13310
157.01646 5190
158.9736 7173
158.99617 53811
160.00145 2847
161.01215 56648
161.02765 31006
162.0168 5607
162.99141 6911
165.01334 21984
165.51328 2457
167.0099 6649
167.02832 5761
168.98022 5365
170.01422 5050
170.03314 11045
170.99606 52654
174.01762 75803
174.51973 8665
175.026 4790
176.01631 12673
177.00587 25837
179.02475 3540
181.9894 12018
182.03368 26946
182.53369 2869
182.99846 10828
183.02324 45007
183.52486 5421
183.96901 2303
184.97668 3891
185.01248 17560
186.98991 25799
188.01561 5876
188.03273 10736
188.92368 3649
189.00728 31126
191.03963 68193
191.54176 8127
192.02797 2255
197.02043 78298
197.52196 10776
197.9836 4485
200.04454 60363
200.54758 3719
201.00647 22360
202.96407 3413
203.02455 9361
205.00337 44570
206.02608 209621
206.52701 22093
207.01721 2826
209.04916 14767
213.00659 3269
215.0322 30106
215.53239 3498
219.01611 29137
223.01234 17139
229.00259 8142
230.981 6590
231.01764 4176
237.02705 12354
243.01619 2700
245.03378 2129
247.01401 5972
248.99234 36158
249.0295 3713
249.99402 2863
255.04271 9270
261.02808 4737
263.94037 3271
264.05023 4448
264.96426 2415
267.00082 15218
272.99292 5977
279.03854 2580
287.04785 21895
END IONS

BEGIN IONS
SCANS=1919
PEPMASS=287.054
MSLEVEL=2
CHARGE=1+
RTINMINUTES=3.583408
ION=[M+H]+
55.01854 1616
68.99794 4618
84.96019 4231
90.55804 1497
92.03077 2970
109.02807 1903
115.05492 2287
121.02788 3823
129.06993 2569
129.19521 1571
137.0239 20116
139.05414 3040
143.04842 1496
149.02464 2409
157.06506 5434
165.01759 2279
171.04509 2470
174.01575 1498
185.06071 7069
189.05437 2818
199.03957 2473
206.56319 1707
207.87604 2127
208.88322 1612
213.0535 13848
216.04063 2047
225.88579 2048
231.06438 3723
240.90285 2005
241.04977 7065
242.05608 1697
259.0593 2463
269.04468 1653
277.61166 1763
286.3093 1800
287.05521 395706
END IONS

BEGIN IONS
SCANS=1920
PEPMASS=287.0551
MSLEVEL=2
CHARGE=1+
RTINMINUTES=2.864187
ION=[M+H]+
53.03938 3360
55.01852 4321
56.96548 2962
65.03922 6808
67.01867 8839
68.99783 53314
69.03381 7381
79.05488 17806
81.03407 5024
84.96015 7701
91.05457 2812
95.04912 8353
103.05455 7202
105.03345 22687
107.049 26448
109.02911 18496
111.00813 34278
111.04464 8434
115.05486 3040
119.0494 4919
121.02909 150652
121.06573 2792
127.0398 5161
129.0701 10731
133.02814 17818
135.04457 9123
137.02354 54194
139.05408 3251
141.0697 6671
145.06575 15487
147.04445 29068
153.01843 243671
157.065 29876
161.05896 11244
165.01753 73327
169.06567 4027
171.03017 4542
171.04501 15006
175.03917 6728
175.07433 2771
183.02856 35704
185.06026 29713
189.05429 4457
197.05937 7696
203.07108 4797
212.04854 3421
213.05357 63862
216.04355 3229
229.04863 8524
230.05479 3963
231.06462 31487
241.04842 37709
243.06651 4965
258.05331 44817
259.05838 17879
263.05594 2986
269.04456 7824
287.03662 108011
287.05508 2399055
END IONS

BEGIN IONS
SCANS=1921
PEPMASS=287.0551
MSLEVEL=2
CHARGE=1+
RTINMINUTES=4.962265
ION=[M+H]+
55.05494 2902
56.9655 4749
65.03925 1553
68.99775 7938
79.05486 2381
83.08646 1524
84.9603 8527
89.03904 3117
105.03355 5103
107.04906 4256
109.02914 3254
111.00806 5153
113.96469 1475
117.03382 2327
121.028 19426
129.06993 2327
133.02814 3224
135.04462 3077
137.02356 7499
141.07133 1612
145.0656 2489
147.04454 6431
153.01857 37563
157.06506 5394
163.03868 21570
164.04263 2159
165.01753 12519
171.04509 2672
176.81656 1580
178.10817 1545
183.02834 6931
185.0603 3422
198.9996 1659
204.92841 2224
208.88321 2753
213.05479 10699
222.89523 2710
225.88577 2551
229.052 1980
231.06438 3830
235.94794 2339
237.00688 4500
240.90283 2413
241.05186 4135
255.01762 3392
258.05347 8555
259.0593 1906
273.67459 1655
286.30927 3912
287.05518 361295
287.31366 1740
END IONS

BEGIN IONS
SCANS=1922
PEPMASS=287.0553
MSLEVEL=2
CHARGE=1+
RTINMINUTES=1.6005
ION=[M+H]+
55.01859 9240
65.03916 5931
68.99783 26937
81.03399 7961
84.96008 2411
107.04893 2255
109.029 7247
111.00792 6298
115.05481 14504
117.06971 3563
119.04929 4285
121.02879 22191
122.03676 3604
123.04422 7755
127.03969 4531
128.06175 6241
129.06969 10677
133.06436 3983
137.02362 130576
137.05981 43758
139.05405 9919
141.06956 8062
143.04968 12077
145.06541 4591
147.04425 9712
149.02287 18545
150.03209 4410
151.03944 3080
157.06493 27814
160.05122 2548
161.06032 12457
163.03865 7355
165.01718 12231
167.04866 6299
171.04486 14991
175.03967 9962
175.07637 4472
177.01945 5651
179.03368 2869
184.05171 2839
185.06003 41720
189.05434 16127
193.04915 4664
195.04388 3875
197.05919 3128
199.03929 4792
200.04727 2427
203.03522 3199
203.07089 6028
213.05357 100248
216.04053 12840
217.04987 4461
229.04842 3720
230.05458 2463
231.06375 26124
241.04803 41153
242.05531 10013
245.04449 2355
258.05334 3478
259.05896 7377
269.04404 13135
287.05475 2099529
END IONS

BEGIN IONS
SCANS=1923
PEPMASS=287.0554
MSLEVEL=2
CHARGE=1+
RTINMINUTES=1.1526
ION=[M+H]+
55.01888 2127
65.03918 1799
66.1319 1485
68.99787 5926
70.28443 1404
74.30199 1385
81.03402 2059
83.69892 1371
84.96011 2078
92.03152 1842
105.07022 1643
109.02904 1735
115.0548 4890
121.0286 8383
123.04427 2444
127.03838 1863
129.06981 1660
133.06441 1654
137.02364 40070
139.054 3909
141.06961 2388
143.04826 1591
147.0444 3012
149.02277 5618
150.0304 2509
157.06458 8561
157.90662 1749
161.05858 3675
165.01743 1978
167.04871 1592
171.0428 3270
175.03908 3121
175.07643 1495
177.01727 4763
183.99495 1550
185.06009 10394
189.05418 3930
197.05927 1949
203.07095 2160
213.05359 27519
231.06421 8082
234.72861 1680
235.94771 1942
241.04871 12800
242.05942 2749
256.35532 1645
263.94025 2813
264.91913 1672
269.0444 5328
287.05484 632334
END IONS

BEGIN IONS
SCANS=1928
PEPMASS=287.1244
MSLEVEL=2
CHARGE=1+
RTINMINUTES=3.090812
ION=[M+H]+
51.9407 1462
56.96547 2400
67.93079 1267
72.44985 1326
81.6856 1411
83.08642 1632
84.96002 7710
88.04015 1661
92.02988 1647
94.28465 1405
97.88875 1355
108.81882 1500
118.18427 1454
159.0668 2161
200.09286 41928
207.87593 2571
208.88312 1573
212.9093 1547
225.88889 2574
226.89374 2008
241.11922 5303
243.13481 2084
263.94037 1582
267.84305 1816
286.93051 2177
287.12396 21285
END IONS

BEGIN IONS
SCANS=1929
PEPMASS=287.1252
MSLEVEL=2
CHARGE=1+
RTINMINUTES=5.788904
ION=[M+H]+
50.18154 1288
56.9656 8043
77.12413 1322
80.98501 1294
84.9602 6446
88.28912 1506
89.03905 6385
102.97131 1405
117.03384 3589
121.02812 13137
135.04315 6256
143.00137 1665
145.02917 3091
156.69418 1396
161.02774 1425
163.03914 31324
164.04266 4214
170.99632 1559
184.91476 1919
185.01259 1961
194.99509 2196
207.87607 3693
208.88326 3492
213.00601 7904
222.89526 2316
225.88582 3197
226.89389 1887
231.01778 2594
237.00693 3434
240.90288 2822
263.86328 2856
286.93069 2088
287.05521 2050
287.12436 50541
END IONS

BEGIN IONS
SCANS=1930
PEPMASS=287.1255
MSLEVEL=2
CHARGE=1+
RTINMINUTES=7.227366
ION=[M+H]+
50.91372 1034
55.05494 3082
57.1839 1256
62.96148 1225
64.52391 1323
79.96539 1403
83.08574 1924
83.23463 1457
84.96004 9793
97.49131 1529
102.97029 1898
104.36997 1440
114.27228 1335
115.54343 1598
137.17584 1495
186.2215 3205
205.93665 1730
207.87602 3100
208.88321 1536
221.00087 1580
225.88577 2399
240.90639 2267
254.92108 1722
258.93671 2157
279.22888 1520
286.30927 6318
287.12283 18552
287.31366 3518
END IONS

BEGIN IONS
SCANS=1931
PEPMASS=287.1256
MSLEVEL=2
CHARGE=1+
RTINMINUTES=5.18863
ION=[M+H]+
55.05494 1680
55.93525 1241
56.9655 2855
63.73141 1268
78.53076 1358
80.0917 1418
83.08646 2234
84.96012 10387
86.99338 2798
92.03077 1946
97.99177 1348
102.97029 1762
113.96354 1442
120.98116 1517
132.14481 1775
154.9012 2570
163.03889 8092
186.2215 1433
207.87602 2808
208.88321 1852
226.89384 1642
235.87233 1809
235.94794 1833
237.00688 2354
240.90285 2673
241.85616 1733
260.76837 1494
263.98932 1600
264.87439 1769
286.30927 1550
287.05515 1741
287.12335 23144
287.31366 2734
END IONS

BEGIN IONS
SCANS=1942
PEPMASS=287.8888
MSLEVEL=2
CHARGE=1+
RTINMINUTES=0.5843667
ION=[M+H]+
50.13909 1079
57.23604 1320
67.08798 1451
72.93785 3173
81.65205 1319
84.9602 7535
92.03833 1428
113.96472 2890
154.90111 29376
180.88876 2887
197.89128 2317
208.88301 17890
208.95486 1843
218.91539 2103
226.89394 17422
231.89958 1725
236.87894 4984
236.95158 1530
241.88477 2361
241.90617 4125
246.91109 5075
252.09189 1917
254.8864 1974
263.94461 1837
264.87402 12227
264.92352 13870
282.88477 5862
282.93442 5834
END IONS

BEGIN IONS
SCANS=1947
PEPMASS=287.9802
MSLEVEL=2
CHARGE=1+
RTINMINUTES=0.4795825
ION=[M+H]+
51.94073 2601
53.03904 2413
55.01854 3406
55.93526 4013
56.96553 8980
57.03417 10553
59.04993 1471
61.02916 5303
69.03388 16940
70.03756 2315
70.06588 9840
70.95837 9837
71.01336 2062
71.0497 1699
72.93785 27384
73.029 9533
73.92442 1373
81.0341 5744
81.22749 1642
83.00749 1948
84.0809 5937
84.96019 3763
85.02854 37734
85.67705 1511
86.03245 6082
86.09682 4000
87.04497 3076
88.03941 2598
88.96896 4737
89.00718 2790
90.9484 32960
92.02994 3039
97.02909 15864
98.01294 1828
98.03226 1664
98.97535 22441
99.0445 3920
104.01287 2145
108.95899 4661
109.02914 2236
110.01303 3375
110.97591 4787
111.9852 3721
112.96844 2413
113.96357 67780
116.07063 15934
116.98576 11825
118.94234 1879
119.01741 9776
124.03957 7777
124.99101 2669
125.01752 3216
125.04272 3453
127.03891 9000
128.02354 8658
128.04268 2524
128.52504 2251
128.96429 3058
128.98653 6797
130.96405 2355
130.97963 9146
131.0181 2688
131.9505 2525
131.97502 19306
132.9583 30763
134.99701 4464
143.00153 7749
144.95795 2285
145.04903 3637
146.02327 2350
146.99721 4521
148.99013 2140
150.96912 24391
152.02338 2757
153.48463 1693
154.90121 1998
155.0293 1959
155.9747 4629
156.95869 2222
158.97366 14709
158.99651 6595
160.9541 4622
161.01196 8944
161.52895 1824
170.99631 5669
172.00609 3363
173.98526 2466
174.01793 4035
174.96898 5968
175.11836 2920
176.98395 6555
177.00629 2339
178.9635 3090
181.98961 22727
182.03413 5096
182.53612 2193
183.02365 2638
183.9691 5158
186.9904 4847
188.03282 2073
189.00754 4832
191.03746 7329
191.54185 5515
191.97003 1907
192.04068 2141
192.98073 4705
197.02011 3230
197.03847 3833
197.9839 12112
200.00192 4755
200.04465 8061
200.54497 2815
201.00641 2688
202.96336 10079
205.00357 1811
206.02618 12820
206.52658 4394
207.02861 2212
207.30013 2112
209.04941 2504
215.99545 2482
219.01677 2911
220.97595 2874
225.9792 7086
227.95766 3312
233.98019 2308
246.95522 2746
248.99234 3191
264.96439 5796
269.96796 2550
287.95685 3605
287.98004 3173
288.20267 5007
END IONS

BEGIN IONS
SCANS=1955
PEPMASS=288.1047
MSLEVEL=2
CHARGE=2+
RTINMINUTES=1.791991
ION=[M+2H]2+
50.64875 1283
52.2002 1218
56.96551 1575
63.15432 1183
84.9602 4672
92.02995 2059
103.13702 1430
113.96356 3269
122.51918 1351
123.11694 1520
124.0133 1436
129.60851 1772
150.03232 1418
154.90123 5353
163.03888 2224
177.05547 1975
208.88326 5668
226.89389 3833
237.90935 2268
264.87445 2659
288.0589 3196
END IONS

BEGIN IONS
SCANS=1960
PEPMASS=288.2067
MSLEVEL=2
CHARGE=1+
RTINMINUTES=0.6457778
ION=[M+H]+
51.94073 1373
55.93526 1691
56.96551 3889
58.01442 1628
58.02113 1477
60.05644 1585
60.41964 1247
69.03439 3009
70.06605 8316
70.9589 1480
72.08162 5314
72.93784 5987
74.3945 1274
84.9602 4129
85.02917 6853
90.9484 4571
92.02995 1719
97.02914 4590
98.97629 2873
101.18412 1616
103.24937 1504
113.96458 9764
127.03987 5873
129.03935 3227
130.07161 1969
131.05487 9198
131.97496 3414
132.95833 5723
137.05859 1946
144.95795 2657
146.01323 1676
148.04584 3306
148.08173 1961
149.06607 5879
150.96925 2287
154.90123 3334
158.06689 1475
158.97369 2862
160.95218 1812
164.02274 3499
175.11838 2600
180.37524 1603
181.09662 2600
181.98988 4105
186.9686 2641
202.09183 27088
208.88324 2442
212.82106 1480
215.90216 1636
219.01678 2640
220.10251 9558
230.08801 1670
244.91754 1710
247.01045 1893
260.09814 31561
261.10025 1662
264.87033 2213
276.07373 4184
278.11255 1957
288.05887 1992
288.09134 2515
288.147 2366
288.2027 5724
END IONS

BEGIN IONS
SCANS=1964
PEPMASS=288.2284
MSLEVEL=2
CHARGE=1+
RTINMINUTES=1.189449
ION=[M+H]+
52.03495 1131
55.93526 1943
56.9655 3906
69.03384 1869
77.21479 1654
80.38349 1505
84.08089 25439
84.96032 7207
86.09685 17990
90.94839 1525
94.99644 1388
96.50724 1415
100.92491 1380
106.12222 1403
107.05013 2036
129.10204 9073
139.34546 1494
154.90121 5078
158.11775 16494
161.01222 2208
171.08118 1438
175.1445 15111
177.75473 1589
208.88322 3224
226.89388 3438
240.98445 1556
247.01413 2043
261.41666 2010
264.87442 1966
265.02576 2060
288.23032 20500
END IONS

BEGIN IONS
SCANS=1976
PEPMASS=289.0501
MSLEVEL=2
CHARGE=1+
RTINMINUTES=1.374108
ION=[M+H]+
67.74004 1202
68.0345 1462
81.71156 1198
103.02383 2787
132.95978 1708
133.03543 4225
141.49506 1526
158.97368 1857
163.03886 3379
203.04097 2932
266.26602 1504
289.07712 2480
289.12842 3016
289.16107 2340
END IONS

BEGIN IONS
SCANS=1985
PEPMASS=289.112
MSLEVEL=2
CHARGE=1+
RTINMINUTES=2.013214
ION=[M+H]+
51.00895 1217
55.93523 2204
56.96548 3978
59.75866 1284
63.23386 1584
68.6745 1365
70.84617 1389
83.20796 1366
84.96 12487
87.54858 1412
98.9753 1406
102.97025 2185
112.65131 1398
135.90608 1386
163.03879 2431
181.91762 2242
201.05499 2048
203.97168 1379
209.18413 1523
211.21043 1409
236.0751 1453
237.90799 7214
246.37817 1716
255.91997 1937
265.90359 3356
267.37384 1445
288.91858 1646
289.13297 2286
289.16095 11043
END IONS

BEGIN IONS
SCANS=1986
PEPMASS=289.1251
MSLEVEL=2
CHARGE=1+
RTINMINUTES=0.592575
ION=[M+H]+
53.06944 1267
55.01852 2171
56.94305 1825
56.96548 2934
57.03405 3535
61.02913 1693
69.03391 10639
70.06534 1507
71.04967 1793
72.93781 3082
73.02888 3006
74.08321 1299
79.94637 1328
81.03387 7591
83.0498 1512
84.96015 2904
85.0286 18412
90.94835 5514
91.52616 1375
95.04912 1830
97.02892 8262
99.04446 2696
109.0291 4384
110.11594 1481
121.00762 3273
127.03849 14619
132.9583 13450
133.00772 4011
135.02373 2804
144.95821 11027
145.05063 2366
146.99544 2091
147.02419 2308
150.96916 3286
157.00713 1676
158.97362 2643
159.02306 2465
162.96773 2302
162.99141 1812
163.01904 2341
163.97484 1679
168.95938 2642
174.9697 11361
175.01721 2112
186.96884 10077
187.017 1962
195.89169 1995
198.96758 4849
213.03314 2343
216.98032 3813
229.0289 1902
234.99168 6869
277.00269 2345
289.00244 3511
289.12369 59712
END IONS

BEGIN IONS
SCANS=1987
PEPMASS=289.139
MSLEVEL=2
CHARGE=1+
RTINMINUTES=0.4465476
ION=[M+NH4]+
51.94072 1952
52.94097 2780
53.03939 4894
53.79744 1358
55.01853 4702
55.05493 2426
55.93524 2264
56.05009 2874
56.94265 2130
56.96549 3597
57.03406 6523
59.04992 1385
60.95821 1958
61.02914 5620
67.05512 1625
69.03439 19412
70.0659 5016
70.95831 3850
71.01334 2416
71.04968 3172
71.53616 1495
72.93775 12095
73.02889 7422
75.30847 1554
77.23988 1633
79.05484 6375
80.04955 4213
80.61022 1452
81.0341 21132
81.04515 6602
81.07076 1767
83.04977 9923
84.04505 43790
84.08161 3174
85.02852 30534
86.03167 2532
86.0968 3918
87.04494 2981
88.95381 2019
88.96893 2264
90.94831 15184
91.94873 3565
95.05001 4142
97.02914 17070
97.06538 3323
98.97532 2257
99.04409 8374
100.07626 6041
101.02401 3139
102.94847 1932
102.96829 4080
107.04904 3862
108.81347 1367
108.95789 3194
109.02927 12586
109.43302 1523
111.04466 3640
111.98517 1835
113.96362 15578
114.96597 5472
115.96395 5496
116.07063 3460
116.98698 2203
119.01862 2072
120.97861 1814
121.01522 1912
123.04436 2415
124.07601 14376
125.05993 7418
127.03847 28491
127.05069 15066
129.52173 1844
130.05014 17500
131.97348 4039
132.95818 18969
132.97865 2601
133.00758 14321
133.03394 2145
133.95857 2607
134.9583 2188
135.04459 3550
139.03856 2643
142.08612 11748
143.06947 2802
144.9581 9179
145.03407 1631
145.049 5523
147.02422 2026
150.97005 8120
151.97002 2206
152.97005 3832
157.9745 2502
158.97363 5183
160.0972 35073
160.97342 2388
162.96973 3354
163.01907 2340
165.00549 2625
169.04903 1647
170.97293 1894
174.96873 14609
175.01724 2618
175.12051 2408
176.01418 1893
176.96828 1887
182.99072 2712
186.96832 13149
187.01704 3809
188.92618 2110
194.97951 1934
198.96762 5491
198.98892 3763
199.01762 21495
208.0239 2738
216.97733 4182
217.02887 2949
219.01671 2501
224.99956 2863
226.10809 3705
227.01379 1618
234.9884 11559
243.13487 2051
253.45645 1789
271.12851 8599
272.11331 12832
276.99838 3383
288.20258 3657
288.95587 3236
289.09103 3052
289.13727 31727
289.20764 3587
END IONS

BEGIN IONS
SCANS=1988
PEPMASS=289.1411
MSLEVEL=2
CHARGE=1+
RTINMINUTES=5.970707
ION=[M+H]+
56.96551 2701
67.57377 1275
82.60155 1452
84.96034 18626
94.02127 1432
102.97031 3111
110.10285 1327
119.30863 1539
120.98118 1712
181.91772 2908
219.89876 1919
224.89404 1425
237.90935 13163
238.91496 1956
242.90138 2035
255.9201 1971
265.89963 3580
288.92804 1645
289.14236 68666
END IONS

BEGIN IONS
SCANS=1989
PEPMASS=289.1414
MSLEVEL=2
CHARGE=1+
RTINMINUTES=3.40135
ION=[M+H]+
56.9655 2747
58.54531 1310
67.35825 1521
75.61628 1403
78.83928 1247
84.96023 10888
102.97128 3170
163.90919 1517
181.91769 2278
236.22321 1622
237.90868 7139
265.8996 2651
289.14172 42334
END IONS

BEGIN IONS
SCANS=1990
PEPMASS=289.1455
MSLEVEL=2
CHARGE=1+
RTINMINUTES=5.294705
ION=[M+H]+
51.94073 1453
52.53737 1239
55.93486 1669
56.9655 2530
61.82095 1244
70.42387 1254
72.99873 1344
74.80642 1378
84.96014 16884
92.03579 2433
97.35632 1495
102.97029 3095
105.00395 1675
107.2163 1494
118.00903 1480
122.22511 1532
143.88293 1555
154.89937 1706
181.91769 2225
191.65504 1519
220.90741 1948
237.90836 7245
242.90494 1635
265.90372 5509
288.92334 2232
289.14175 43328
END IONS

BEGIN IONS
SCANS=2001
PEPMASS=289.903
MSLEVEL=2
CHARGE=1+
RTINMINUTES=0.5095389
ION=[M+H]+
50.85246 1236
52.08057 1264
53.93283 1237
55.93526 1264
56.96551 2763
84.96015 24397
85.54182 1591
86.87653 1526
98.97536 2836
102.97031 4265
109.58199 1407
113.96356 1801
116.98703 2166
120.98119 1804
125.10112 1411
138.43102 1535
160.27835 1449
164.91513 2263
167.13086 1395
174.90099 4385
192.9095 9221
206.92697 1792
210.92262 3736
210.94878 4407
220.90434 6294
223.92787 1599
234.92003 1669
238.91849 3249
238.94301 8413
248.90132 6754
251.92493 3369
262.91452 4032
266.91428 1802
266.93909 4804
276.89795 1759
280.92731 2385
END IONS

BEGIN IONS
SCANS=2003
PEPMASS=290.051
MSLEVEL=2
CHARGE=1+
RTINMINUTES=1.558776
ION=[M+H]+
53.95046 1239
54.7351 1262
55.93523 1634
56.96548 4031
84.96008 8588
102.97025 1631
109.13284 1643
113.96465 1442
121.82615 1540
135.04457 4982
145.02744 3128
157.4035 1554
163.03864 19710
183.2469 1528
184.724 1388
200.17097 1438
221.02931 8521
249.02579 4472
267.89297 2552
289.16562 1721
290.16632 1818
END IONS

BEGIN IONS
SCANS=2013
PEPMASS=290.5668
MSLEVEL=2
CHARGE=2+
RTINMINUTES=4.68659
ION=[M+H]2+
53.03939 2523
63.02359 3964
67.0546 2666
79.05499 16686
89.0391 112010
90.04199 5951
92.02991 2802
95.04932 11065
107.04913 24969
109.06477 3617
111.04466 2225
117.03386 101834
118.03698 6025
121.02785 3242
128.14302 3595
135.04462 200514
136.04747 15936
145.02895 115983
146.03186 9120
163.0388 1000199
164.04253 76511
169.03444 7523
171.04929 2365
181.05034 6350
185.00774 3928
187.04616 5569
191.01985 2505
193.03386 8806
195.04897 12443
196.05307 3402
203.01845 9418
204.02145 2254
209.02881 13218
213.06268 3614
215.04102 4106
218.86922 2451
221.02876 149597
222.03282 25464
231.05099 2564
239.04056 42777
240.04326 7525
245.0302 2791
247.0472 3701
257.04947 40424
258.05362 7362
259.04736 7751
261.06012 6670
262.06326 2351
271.04401 23236
272.04565 4263
277.05441 11448
278.05966 2281
279.06955 3569
283.06525 3232
285.05884 3556
287.0416 10839
288.04022 3367
289.05374 4921
290.05856 2132
END IONS

BEGIN IONS
SCANS=2023
PEPMASS=291.0392
MSLEVEL=2
CHARGE=1+
RTINMINUTES=1.933983
ION=[M+H]+
51.94073 1483
54.25169 1179
55.93486 3698
56.96537 8889
62.58971 1246
65.27772 1302
67.05566 1338
72.93784 2035
84.04434 1335
84.96018 4086
86.99338 2438
91.05461 5896
98.97599 17475
101.00862 2966
103.02483 3599
110.97569 7445
115.02565 1584
116.98578 12458
119.01865 3210
128.14305 3813
128.98631 12512
131.0195 2186
133.03542 5855
134.99699 3590
142.00739 1593
143.00136 5150
143.0192 2532
145.0341 6492
146.99719 6521
155.0183 2105
157.03519 4678
161.01221 3386
170.99565 7697
173.01196 2237
173.02924 3189
175.04584 2882
181.93631 1660
183.5202 1945
185.02927 3830
187.04619 3966
189.00752 4613
201.00641 1871
203.04095 3319
218.86926 3761
221.92934 1555
231.01773 6012
245.05208 5642
249.02847 12168
263.06009 3470
267.89307 6279
273.04868 2193
291.05457 2030
END IONS

BEGIN IONS
SCANS=2025
PEPMASS=291.0842
MSLEVEL=2
CHARGE=1+
RTINMINUTES=0.5394928
ION=[M+H]+
52.04742 1123
53.5907 1298
55.01816 1747
55.93526 1800
56.96551 3613
60.51732 1252
62.05306 1255
69.03439 4030
72.08117 8404
72.93725 1854
84.9602 2467
85.02932 5236
86.09683 2502
90.94758 1471
94.99381 1446
97.02823 2362
114.09175 1840
119.01867 2292
126.09175 2267
127.03851 2006
128.14445 3202
128.98514 2310
132.95833 2709
134.95982 1945
142.13429 2742
143.11823 4280
160.14375 9871
161.14798 2592
170.99419 1604
180.88644 2184
200.81465 1651
201.22285 1684
208.88324 2025
209.97278 1629
218.86929 3619
222.89842 1830
240.90642 1839
267.89725 1852
272.19904 4105
279.61435 1992
291.08289 5328
END IONS

BEGIN IONS
SCANS=2027
PEPMASS=291.0864
MSLEVEL=2
CHARGE=1+
RTINMINUTES=1.351467
ION=[M+H]+
50.96923 1322
51.94071 1803
55.01852 2497
55.93523 3540
56.96548 1511
67.05459 2123
68.99791 1768
70.909 1457
79.4678 1713
84.96015 4719
91.05457 2257
92.03743 2641
93.03373 1853
95.04911 2074
104.95188 1655
105.00391 2794
111.04464 2224
119.0494 3886
123.04433 54733
127.03844 1877
128.14301 2431
130.33084 1491
139.03856 80235
147.04454 18896
151.03957 2965
158.1743 1542
161.06061 5379
163.03879 2762
165.0538 13826
166.9485 1648
179.07021 2056
194.94333 1818
197.89114 2181
201.96121 1553
207.06526 4488
208.88313 2028
218.86917 4002
219.87389 1787
221.92924 1746
226.89375 2623
240.9063 2661
264.87427 1638
267.89294 5852
290.73444 1655
291.08743 4415
END IONS

BEGIN IONS
SCANS=2028
PEPMASS=291.0865
MSLEVEL=2
CHARGE=1+
RTINMINUTES=1.739953
ION=[M+H]+
51.94073 1528
55.01854 1986
55.93526 2783
56.9655 1942
67.05462 1949
70.06592 1493
83.04984 2190
84.96019 2655
91.05461 2008
95.04916 5027
98.97513 7727
107.04907 1649
111.04469 3415
116.98581 5429
119.04908 7268
123.04427 84911
127.0385 1636
128.14307 2394
133.06454 1811
134.99701 1636
139.03847 128642
140.04236 1659
143.05003 4044
147.0443 24751
151.03964 3566
161.0603 7824
163.03886 4560
165.05579 17410
169.04907 3472
170.99629 1949
179.07028 4183
181.93633 2488
189.05437 3227
207.06561 7971
208.88322 2711
218.86928 3620
221.93248 2368
231.01775 2057
232.92458 2093
240.90285 3057
244.94661 1650
247.45291 1579
249.02962 2063
249.07436 1793
264.50677 1629
267.8923 7272
273.07437 3522
290.90863 1856
291.08691 11915
END IONS

BEGIN IONS
SCANS=2029
PEPMASS=291.0866
MSLEVEL=2
CHARGE=1+
RTINMINUTES=1.488792
ION=[M+H]+
51.16171 1027
51.94074 1320
55.93526 5339
56.96551 2502
65.27223 1397
73.3401 1264
78.07139 1412
80.09103 1451
84.61732 1456
84.9602 4765
98.97536 3882
99.14838 1575
99.46377 1501
123.0444 5170
128.14308 5471
137.06012 1918
139.03844 19107
149.02293 3052
151.03966 3602
163.03888 2824
164.39206 1407
167.03456 5813
173.0228 1630
176.93262 2918
180.88876 2031
183.95256 1835
207.06538 4101
208.88326 2597
215.90218 1580
218.86931 3586
221.92938 3082
226.89389 3303
240.90288 3211
253.88194 2098
264.87033 1511
267.89413 8641
284.49371 1880
291.08762 3999
END IONS

BEGIN IONS
SCANS=2030
PEPMASS=291.0982
MSLEVEL=2
CHARGE=2+
RTINMINUTES=4.034217
ION=[M+NH4]2+
51.94073 1348
52.57748 1349
52.84538 1370
54.89526 1223
56.96305 1432
56.96538 9698
57.03407 2838
57.07618 1283
61.02916 2423
69.03437 3012
72.93783 1659
73.02895 6855
84.22588 1358
84.95992 7809
85.02856 2536
89.00716 1396
97.02912 2828
98.9762 14652
105.07032 1602
116.98523 7754
123.08064 1608
125.91732 1461
128.14305 4094
128.98651 3128
129.06992 2155
134.52512 1553
134.99699 2186
136.09569 1455
143.00134 1478
146.99719 1964
158.99649 5727
162.06186 3763
163.06847 1725
170.99629 2285
171.06842 1797
171.08116 1639
176.93257 2260
177.0085 2336
183.03304 1769
183.06827 1838
194.94341 1582
197.89122 3080
204.92561 1895
207.88455 2045
208.88321 2172
209.04939 1761
213.12762 2309
218.86926 3733
221.93246 2311
224.8972 2476
225.07918 31200
225.58015 6123
226.89384 3273
234.08159 34412
234.58563 5898
240.90637 4249
243.09177 1588
249.92664 3496
253.88188 1993
264.87439 2103
267.89227 12257
268.89401 1790
270.44821 1550
280.04056 1521
291.0965 41281
291.1488 1952
END IONS

BEGIN IONS
SCANS=2031
PEPMASS=291.0992
MSLEVEL=2
CHARGE=2+
RTINMINUTES=4.097023
ION=[M+2H]2+
51.94073 1348
52.57748 1349
52.84538 1370
54.89526 1223
56.96305 1432
56.96538 9698
57.03407 2838
57.07618 1283
61.02916 2423
69.03437 3012
72.93783 1659
73.02895 6855
84.22588 1358
84.95992 7809
85.02856 2536
89.00716 1396
97.02912 2828
98.9762 14652
105.07032 1602
116.98523 7754
123.08064 1608
125.91732 1461
128.14305 4094
128.98651 3128
129.06992 2155
134.52512 1553
134.99699 2186
136.09569 1455
143.00134 1478
146.99719 1964
158.99649 5727
162.06186 3763
163.06847 1725
170.99629 2285
171.06842 1797
171.08116 1639
176.93257 2260
177.0085 2336
183.03304 1769
183.06827 1838
194.94341 1582
197.89122 3080
204.92561 1895
207.88455 2045
208.88321 2172
209.04939 1761
213.12762 2309
218.86926 3733
221.93246 2311
224.8972 2476
225.07918 31200
225.58015 6123
226.89384 3273
234.08159 34412
234.58563 5898
240.90637 4249
243.09177 1588
249.92664 3496
253.88188 1993
264.87439 2103
267.89227 12257
268.89401 1790
270.44821 1550
280.04056 1521
291.0965 41281
291.1488 1952
END IONS

BEGIN IONS
SCANS=2039
PEPMASS=291.1818
MSLEVEL=2
CHARGE=1+
RTINMINUTES=1.896225
ION=[M+H]+
51.63352 1162
51.94071 3367
53.18661 1305
53.93355 1040
54.28769 1220
55.93523 3776
56.96548 4137
58.17652 1363
60.05994 1338
62.99131 1262
66.39287 1712
80.04681 1303
83.50103 1458
84.96001 8401
89.27537 1324
98.9753 4993
108.94276 1557
116.98695 2099
119.0494 2031
123.29977 1638
128.11824 2201
128.14301 1861
128.98647 3269
134.99545 2023
147.04414 12066
163.03879 1540
176.93475 2326
180.88866 2481
182.94374 1942
184.18933 1709
197.89116 1694
208.88313 6243
209.93227 1621
215.90205 1753
217.13503 1572
218.86917 4191
221.93239 3064
224.07719 1567
226.89377 4838
233.21474 1581
240.9063 4076
246.90358 1817
249.02951 3204
250.93399 1861
253.88179 2955
264.87427 2486
267.89236 7283
291.18167 4480
END IONS

BEGIN IONS
SCANS=2059
PEPMASS=292.0399
MSLEVEL=2
CHARGE=1+
RTINMINUTES=1.560678
ION=[M+NH4]+
55.93526 4726
56.9655 1664
64.00593 1446
72.93784 1988
78.99755 1503
83.00677 1306
84.96019 4818
86.09682 1575
89.03905 1247
90.44209 1579
135.70799 1657
145.02914 1563
160.26869 1386
163.03831 9385
179.02937 4481
180.88873 2618
181.04344 5159
183.02365 1456
193.07484 1565
195.02269 8884
197.03819 7142
197.89124 2565
199.01826 1976
199.05554 1991
205.96468 2667
207.02296 10395
208.88322 3907
215.05005 1831
223.01691 11778
223.97551 2613
225.0338 7686
226.89386 5040
233.00215 3567
243.04506 3363
251.01213 11966
253.88191 4286
264.87439 2257
264.91528 1686
269.02252 10274
274.98911 2677
287.03589 28523
291.90424 1656
END IONS

BEGIN IONS
SCANS=2060
PEPMASS=292.1067
MSLEVEL=2
CHARGE=1+
RTINMINUTES=3.288444
ION=[M+NH4]+
50.41976 1169
51.31024 1058
51.94073 1057
54.11738 1288
55.93525 6366
56.9655 2323
59.91014 1177
66.97344 1235
73.02891 3573
84.96011 7963
91.05461 1710
98.97534 4098
100.02882 1530
101.47436 1382
116.9858 2685
120.99883 1379
128.98651 3080
150.50229 1606
156.68672 1618
163.03885 4064
180.88873 3110
194.94341 1430
197.89124 3816
206.89023 1865
208.88321 5881
213.88518 2695
215.90213 1499
219.87398 1498
226.08557 3897
226.89384 4553
235.09084 2194
236.87889 2315
243.79434 1627
244.82301 1993
246.90367 2159
253.8819 3930
264.8703 2918
268.89404 3074
269.89221 2090
292.10849 6912
END IONS

BEGIN IONS
SCANS=2061
PEPMASS=292.1068
MSLEVEL=2
CHARGE=2+
RTINMINUTES=3.060933
ION=[M+NH4]2+
54.38649 1165
55.93525 4776
56.9655 6126
57.03407 2401
69.03437 4241
71.89679 1632
72.93783 1526
73.02891 5707
80.42862 1203
81.07078 1727
81.48432 1311
84.95573 1583
84.96002 9480
85.0293 1635
86.0385 1298
88.53987 1340
90.26366 1332
90.94839 1939
91.0546 3644
97.02912 2623
98.97533 20688
105.07032 3007
110.97572 7899
116.98566 10081
117.06985 3523
119.08518 3054
128.14442 1716
128.98619 11181
129.06992 5900
131.08496 5124
134.53844 1669
134.99699 2806
141.06975 1567
142.07643 3482
143.00134 2615
143.08572 2919
145.10205 3298
146.9955 4802
155.02745 2646
155.08606 4745
156.09308 2004
157.10172 7273
158.99608 9024
161.01027 2316
167.08574 2546
169.1012 2035
170.99614 9708
171.11725 2703
176.03383 11959
177.00627 3585
180.88872 3296
185.03813 7519
185.50525 1654
185.54121 2678
189.00751 2931
197.13293 3176
197.89122 3083
208.88321 4411
215.14282 4407
215.90211 2689
217.08022 24264
217.58192 3878
224.8972 1983
226.08618 9446
226.58618 3112
226.89384 6791
231.01773 5881
249.02921 12438
253.88188 3432
264.87436 2943
268.88983 2354
269.03629 2188
282.88467 2286
283.10043 18219
283.60364 4482
291.04044 4348
292.10745 24980
END IONS

BEGIN IONS
SCANS=2065
PEPMASS=292.1968
MSLEVEL=2
CHARGE=1+
RTINMINUTES=0.4440938
ION=[M+H]+
53.93997 1901
55.93527 3192
56.96551 1196
57.07042 14587
69.04527 1528
70.07484 1278
71.77207 1398
75.02724 1748
84.32424 1298
84.96023 20363
92.03749 2907
93.0372 1977
102.97032 4250
108.18746 1786
113.96356 2421
125.0706 3865
126.05551 3656
128.14308 1967
141.83902 1414
195.89442 2064
208.14357 3020
208.31743 1639
208.88326 1894
209.13078 6919
218.12793 4523
229.07507 2106
241.85622 1838
246.8559 6505
251.88321 2038
264.86627 2071
268.8941 2598
268.93594 3152
269.88806 4353
292.20218 34582
292.61993 1838
END IONS

BEGIN IONS
SCANS=2067
PEPMASS=292.2023
MSLEVEL=2
CHARGE=1+
RTINMINUTES=1.407333
ION=[M+H]+
51.94073 1157
53.09698 1306
55.93526 6422
57.07042 16294
61.12198 1231
65.099 1402
68.48922 1328
69.34226 1263
71.43471 1432
71.89391 1444
72.93784 2371
75.78685 1411
82.49554 1451
84.96012 12693
88.95225 1657
92.03831 2482
102.97031 2500
117.73472 1642
125.07191 4383
126.0555 4297
128.14307 2004
130.58107 1484
164.26617 1449
172.90627 1579
172.92567 1460
176.93484 3736
180.88875 4040
194.94344 2411
197.89125 5536
204.92844 2380
208.88321 9322
209.12955 9934
213.88521 2424
218.12791 5749
224.89723 1664
226.89388 6635
232.92461 1788
240.9277 1606
242.90138 1673
246.85588 2346
253.88193 6169
254.89024 2223
264.87442 5480
268.89407 2264
269.85019 2097
269.89224 1799
282.88474 1984
292.20212 43846
END IONS

BEGIN IONS
SCANS=2068
PEPMASS=292.2025
MSLEVEL=2
CHARGE=1+
RTINMINUTES=4.912316
ION=[M+H]+
55.93486 6084
56.96551 2039
57.07054 82850
63.27398 1503
65.60563 1664
67.79243 1350
79.95116 1525
84.9603 9577
89.21304 1413
92.02827 3354
102.9713 1654
108.04456 1959
118.23067 1650
124.08668 4775
125.07066 28015
126.05569 20939
128.14307 3141
163.03888 5679
164.04266 2015
180.88875 2299
190.91728 1806
191.11761 5015
195.897 1720
197.89125 3068
208.14249 11806
208.88324 5583
209.12978 41381
218.12796 26606
224.89723 2051
226.89388 2938
242.90497 2002
246.9037 2377
253.88193 3403
259.93561 1618
264.87033 1816
268.42624 1758
268.88989 3192
269.88803 4969
274.19067 4802
274.44064 1761
292.20251 181024
END IONS

BEGIN IONS
SCANS=2069
PEPMASS=292.205
MSLEVEL=2
CHARGE=1+
RTINMINUTES=7.0686
ION=[M+H]+
50.01606 1220
55.93526 4964
56.77553 1233
57.07047 10023
57.3912 1362
79.60712 1322
84.87558 1385
84.96009 9926
85.70113 1595
90.17184 1494
98.60931 1624
121.02916 1489
125.07191 3429
126.0555 2755
155.05678 1577
175.39346 1503
176.93484 2278
180.88875 2743
194.94344 2571
197.89127 1843
208.88324 3462
209.09244 1441
209.12988 6953
214.00395 1504
218.12791 2683
224.89723 1881
226.89389 3586
242.90138 2087
246.9037 3000
253.88193 4694
264.91531 1778
268.89407 2146
269.88806 3812
292.20209 21934
END IONS

BEGIN IONS
SCANS=2079
PEPMASS=292.9985
MSLEVEL=2
CHARGE=1+
RTINMINUTES=1.51841
ION=[M+H]+
55.05495 3393
55.93521 18902
56.96551 2015
72.93784 4294
83.08562 9161
84.95988 9033
90.94758 1618
108.959 1638
128.14294 133155
130.15881 43014
158.97369 2298
163.03888 4614
174.90096 1771
179.02711 2150
180.88875 2162
192.91211 3755
200.9848 4294
205.96703 39832
208.88324 4895
210.91969 1959
220.90433 2353
223.97539 16820
226.89388 3479
233.95984 1839
239.52209 1585
246.99203 2149
247.94102 1937
248.90294 5675
251.96976 19962
265.95309 4726
266.91013 2039
269.88803 4117
269.97964 11024
270.02689 2117
270.84103 3860
274.98871 22124
275.19693 1664
287.03214 5626
288.03568 3636
293.00009 13997
293.11429 2269
END IONS

BEGIN IONS
SCANS=2080
PEPMASS=292.9989
MSLEVEL=2
CHARGE=1+
RTINMINUTES=1.335428
ION=[M+H]+
55.93523 57556
61.01104 1825
71.92973 4430
72.04501 3798
72.9378 5418
78.03797 5371
83.08569 3876
84.96014 5358
85.02927 3884
90.94834 5824
97.00822 2215
99.04444 3006
102.03804 14044
103.03972 10253
117.03376 2202
120.0487 3112
126.05566 10948
127.03979 5547
128.14299 51085
130.15887 14401
131.06354 4984
132.04825 4143
134.03651 3039
135.04456 3015
137.67087 1666
149.07446 28957
149.97644 2055
153.97089 2180
163.03914 10183
164.04256 4550
165.97067 2724
167.98657 2050
177.97063 2360
179.02928 2440
180.06531 5089
181.04335 2476
182.04576 1884
187.95447 4126
192.95773 1636
195.02336 2528
195.98273 1749
197.03836 4124
205.96706 135649
207.02284 4801
208.02667 2532
215.04993 2372
219.94501 2264
223.01826 5451
223.97516 56334
224.02309 6824
225.03471 3298
226.03708 3845
226.89372 1761
228.98285 2653
233.95969 6398
237.95792 6432
247.10974 3575
247.94087 6984
248.89906 3518
251.01314 4694
251.97003 60309
252.01578 5010
265.94882 16507
269.02359 3509
269.98041 36483
270.0267 5500
274.98874 71065
283.9617 3134
287.0365 11697
288.03986 9834
292.99985 50276
293.11389 25293
END IONS

BEGIN IONS
SCANS=2086
PEPMASS=293.1186
MSLEVEL=2
CHARGE=1+
RTINMINUTES=0.3761
ION=[M+H]+
56.87101 1302
69.03384 1476
76.27545 1482
92.02994 1545
93.31017 1566
97.02914 2094
105.91618 1492
119.01866 2862
122.92407 183138
124.92206 175603
131.01952 1692
143.01929 13635
148.44818 1992
155.01833 2933
159.14113 1489
161.02966 4834
173.02925 1780
183.05185 1870
191.94481 3237
192.23277 1621
194.33299 1555
203.04099 6390
206.88742 5310
208.88298 17292
208.97188 116273
209.97566 1968
247.91141 2372
263.06012 2901
278.78683 1551
290.68289 1634
293.06104 11615
END IONS

BEGIN IONS
SCANS=2092
PEPMASS=293.2713
MSLEVEL=2
CHARGE=1+
RTINMINUTES=4.825045
ION=[M+H]+
55.05495 3722
55.93486 3182
56.96564 7461
57.0705 13615
58.07398 3963
64.2446 1567
72.93784 2376
76.28177 1499
81.38118 1515
83.08581 7328
84.96019 52164
90.94839 1973
102.97031 7028
120.88278 1623
120.98117 2472
125.07191 2781
126.0555 2716
126.0743 2514
126.74565 1911
127.05888 2429
128.1431 106343
130.15881 29707
146.90428 2023
161.89177 1739
164.91711 4018
174.90092 9455
176.9326 1575
178.89314 2160
179.90282 4934
180.88875 4557
181.91771 3978
182.92741 2244
192.91197 26588
197.89125 4531
197.91238 3135
198.85374 9438
202.89561 1562
208.88304 12915
210.13292 7454
210.92201 7433
216.86528 2540
219.13367 4534
220.90448 13601
221.91368 3615
225.37144 1819
226.89377 16436
230.89125 5219
235.89297 1839
237.90933 4957
238.91435 7401
242.96243 2014
248.89893 33168
266.91019 14952
269.88803 6650
270.84067 16738
270.9552 3422
271.91812 2090
275.88672 2374
288.85352 2580
293.20444 39479
END IONS

BEGIN IONS
SCANS=2093
PEPMASS=293.2714
MSLEVEL=2
CHARGE=1+
RTINMINUTES=1.55505
ION=[M+H]+
55.05499 9719
55.93486 5053
56.9655 4516
72.93725 2970
83.08579 31626
84.96021 48998
99.43366 1725
102.97041 9452
113.96355 2019
120.98117 2744
128.14308 390065
130.15884 108057
154.89938 1761
156.74442 1885
164.91711 3071
174.90079 9719
179.90511 2398
180.88853 8506
181.91771 4050
192.90967 20601
197.89125 3636
197.91237 3046
198.8535 8480
202.89561 2311
208.88341 16110
210.92192 8364
216.86526 2946
219.9173 1888
220.90456 10749
221.91368 3249
224.89403 1718
226.89391 14304
230.89125 4609
235.89297 2481
237.90933 2981
238.91495 5657
242.90137 2765
242.95883 2037
247.01413 1777
248.89932 30251
253.90111 2023
266.90945 13618
269.88815 9149
270.84058 15643
270.88754 2439
288.84885 3459
END IONS

BEGIN IONS
SCANS=2094
PEPMASS=293.2714
MSLEVEL=2
CHARGE=1+
RTINMINUTES=4.918106
ION=[M+H]+
55.93525 3950
56.9655 5239
57.07047 14421
58.07398 3008
64.63615 1551
72.93784 1765
76.65854 1466
83.08574 4119
84.96009 41436
85.32758 1400
90.94757 1434
102.9703 6051
120.98116 1520
121.36198 1930
125.0719 2763
126.05549 2406
128.14299 44503
130.15884 12326
141.61647 1697
143.8044 1677
164.9171 2948
167.07346 1596
174.90117 8564
179.9028 3575
180.88873 4022
181.92003 3928
192.91164 22770
197.89124 2305
197.91501 3474
198.85591 6096
199.86249 1880
207.89877 1638
208.88316 15506
210.13158 2706
210.92258 6804
212.35651 1580
214.89458 1574
219.13057 3512
220.90721 12689
221.91367 3338
226.89404 10341
230.89124 5066
235.89296 4053
238.91493 5047
242.96242 2593
245.51851 1908
248.89899 29946
266.90976 14546
269.88803 6192
270.83954 12828
270.9552 4150
288.84882 1809
293.20459 31976
END IONS

BEGIN IONS
SCANS=2095
PEPMASS=293.2715
MSLEVEL=2
CHARGE=1+
RTINMINUTES=2.047944
ION=[M+H]+
54.51377 1284
55.05493 1550
55.93524 4223
56.96548 4281
72.11353 1413
83.08643 3515
84.96011 37797
86.03924 1654
95.16879 1420
102.97027 4958
120.98112 1741
123.97395 1546
128.14302 33019
130.15875 7783
143.88126 1580
158.81595 1683
164.91505 2798
174.90094 7083
179.90274 2073
180.88869 4271
181.91765 2830
192.91142 15175
197.89117 2261
197.91495 1763
198.85585 4241
199.92944 2279
208.88298 10613
210.92252 5835
217.14111 1388
219.32448 1438
220.90456 10531
226.89343 9259
230.89116 3465
235.89288 2221
237.90924 2148
238.91487 4712
242.90129 1792
248.89891 22057
253.90485 2112
266.90857 10151
269.89215 2718
270.83856 10121
270.88742 1732
288.84875 2343
END IONS

BEGIN IONS
SCANS=2096
PEPMASS=293.2716
MSLEVEL=2
CHARGE=1+
RTINMINUTES=1.14665
ION=[M+H]+
55.05499 8752
55.93526 3660
56.9655 6058
70.06593 1744
72.93784 2252
83.08581 18631
84.96025 38872
89.03905 3375
90.94839 2075
98.97535 5445
102.97031 4327
107.04908 2748
116.98582 1950
117.03384 2475
124.00019 1691
128.14308 225276
128.98514 1749
130.15884 73770
135.04463 6133
145.02916 2884
163.03897 15140
164.04266 3509
164.91512 2104
174.90079 7998
179.90282 3639
180.88875 3474
181.92004 3376
182.99783 1881
192.90936 15328
197.89125 3004
197.91238 2490
198.85326 5554
201.00642 3246
202.89561 2123
208.8831 10065
210.91969 5552
219.01987 2171
[truncated: 1,403,586 more chars]
