# Supplementary material for: Untargeted metabolomics of purple and orange-fleshed sweet potatoes reveals a large structural diversity of anthocyanins and flavonoids
Source: Sci Rep. 2021 Aug 12;11:16408. doi: 10.1038/s41598-021-95901-y (PMC8361111; doi:10.1038/s41598-021-95901-y)
Supplement: Supplementary file 7 — Supplementary File 5. [file 41598_2021_95901_MOESM7_ESM.xlsx]

## Sheet: Legend
	Supplementary File 5: Molecular networking data. (A) Cytoscape network Node file containing metadata regarding all peaks clustered in the main network of Figure 4c. Peaks labeled either as “In-house” or “Double” were predicted as flavonoids by our in-house methods only, while those labeled as “Double” could not be analyzed by CANOPUS. Peaks labeled as “Both” were predicted by both methods, and pe…

## Sheet: A_NetworkNodes
Annotation	name	MSMS	Mz
Canopus	Query_0	68.99794:4618 84.96019:4231 121.02788:3823 137.0239:20116 139.05414:3040 157.06506:5434 185.06071:7069 213.0535:13848 231.06438:3723 241.04977:7065 287.05521:395706	287.054
Canopus	Query_2	56.9655:4749 68.99775:7938 84.9603:8527 89.03904:3117 105.03355:5103 107.04906:4256 109.02914:3254 111.00806:5153 121.028:19426 133.02814:3224 135.04462:3077 137.02356:7499 147.04454:6431 153.01857:37563 157.06506:5394 163.03868:21570 165.01753:12519 183.02834:6931 185.0603:3422 213.05479:10699 231.06438:3830 237.00688:4500 241.05186:4135 255.01762:3392 258.05347:8555 286.30927:3912 287.05518:361…	287.055
Canopus	Query_1	53.03938:3360 55.01852:4321 65.03922:6808 67.01867:8839 68.99783:53314 69.03381:7381 79.05488:17806 81.03407:5024 84.96015:7701 95.04912:8353 103.05455:7202 105.03345:22687 107.049:26448 109.02911:18496 111.00813:34278 111.04464:8434 115.05486:3040 119.0494:4919 121.02909:150652 127.0398:5161 129.0701:10731 133.02814:17818 135.04457:9123 137.02354:54194 139.05408:3251 141.0697:6671 145.06575:1548…	287.055
Canopus	Query_3	55.01859:9240 65.03916:5931 68.99783:26937 81.03399:7961 109.029:7247 111.00792:6298 115.05481:14504 117.06971:3563 119.04929:4285 121.02879:22191 122.03676:3604 123.04422:7755 127.03969:4531 128.06175:6241 129.06969:10677 133.06436:3983 137.02362:130576 137.05981:43758 139.05405:9919 141.06956:8062 143.04968:12077 145.06541:4591 147.04425:9712 149.02287:18545 150.03209:4410 151.03944:3080 157.06…	287.055
Canopus	Query_4	68.99787:5926 115.0548:4890 121.0286:8383 137.02364:40070 139.054:3909 147.0444:3012 149.02277:5618 157.06458:8561 161.05858:3675 171.0428:3270 175.03908:3121 177.01727:4763 185.06009:10394 189.05418:3930 213.05359:27519 231.06421:8082 241.04871:12800 269.0444:5328 287.05484:632334	287.055
Canopus	Query_5	55.93523:3540 84.96015:4719 119.0494:3886 123.04433:54733 139.03856:80235 147.04454:18896 161.06061:5379 165.0538:13826 207.06526:4488 218.86917:4002 267.89294:5852 291.08743:4415	291.086
Canopus	Query_8	51.94073:3349 55.93486:3657 84.9602:3733 176.93192:21803 194.94272:23074 201.0551:5709 204.92761:14761 206.88744:4677 222.93947:6810 224.90044:4228 229.04875:4132 230.05823:5111 232.9236:35895 250.93257:19615 258.05197:11028 277.92285:21514 286.04672:25570 301.06967:78372	301.069
Canopus	Query_7	51.94072:3213 165.01755:3907 176.93292:8251 194.94295:8003 201.05486:20091 202.06201:20463 204.92836:6250 213.05353:8287 218.86922:5554 222.93938:5735 224.89716:3109 229.0488:17093 230.05811:18464 232.92398:16674 243.03062:3548 250.93323:9357 257.04507:10075 258.05359:35497 277.91907:12828 286.04742:100500 301.06955:280904	301.069
Canopus	Query_9	51.94073:4608 55.93486:3129 150.03055:3668 165.01759:4648 174.03098:3665 176.9328:17719 177.01744:3339 185.0603:3933 187.03891:4793 194.94342:15692 201.05472:35805 202.06203:33669 204.92754:9265 213.05322:12243 218.86926:4946 222.93942:4821 224.8972:4294 229.04858:25683 230.05827:27841 232.92384:26350 241.04832:3514 243.03067:5600 250.93443:11466 257.04599:18000 258.0535:60182 268.034:7689 269.04…	301.07
Canopus	Query_11	51.94073:3706 92.03664:3546 135.04463:4757 145.02916:3856 163.03862:27155 174.03099:3089 176.93269:17802 194.94307:16563 201.05492:15384 202.06143:13570 204.92784:10385 206.89024:3010 213.05389:3378 222.93945:5356 229.04857:8750 230.05836:14559 232.92433:29362 250.93349:12225 257.04337:7430 258.05334:26478 268.03455:4319 277.91867:20667 286.04718:64875 301.06964:207818 301.16379:4246	301.07
Canopus	Query_10	51.94072:3428 65.03924:4461 67.05461:3437 68.99792:5298 95.04913:3726 97.0282:3138 98.97533:4599 108.0211:6046 121.02794:242719 141.05383:4730 149.02274:13404 151.03973:126057 165.01756:3893 176.93251:19373 177.01747:696620 178.02249:3897 178.89308:3965 194.94292:15868 201.05534:24376 202.06184:20506 204.92838:6831 213.05434:9237 222.93939:6054 224.89717:4230 229.04839:19851 230.05865:13682 232.9…	301.07
Canopus	Query_12	51.94073:3461 84.96018:4842 121.02912:7746 176.93253:16325 194.94339:14810 204.9269:7968 206.88741:4373 212.0457:3214 213.05388:4268 218.86926:6224 222.93942:7024 224.8972:3696 229.04872:3375 232.92415:27267 241.05186:3130 250.93375:17336 257.04214:3306 258.05338:16287 277.91879:17747 278.87073:3065 285.04071:46387 286.04724:86651 301.06961:217070	301.071
Canopus	Query_13	84.96017:4241 180.88843:13893 197.8912:4146 208.88264:23301 226.8933:18921 234.91995:3770 279.91611:4366 280.8692:12352 303.05148:34754	303.049
Canopus	Query_14	84.9602:6390 137.02361:3932 153.01857:5287 178.92947:3432 180.88863:15390 196.94147:3747 197.89127:6425 201.0551:3140 208.88309:28425 226.89413:17068 229.04875:5247 234.92001:3273 279.92062:4422 280.86899:15783 282.09213:6045 303.05142:65739	303.05
Canopus	Query_15	55.01854:4092 65.03925:5451 67.01817:3569 68.99792:22106 81.03409:6631 93.03376:4129 95.04917:9391 109.02936:9220 111.00816:21657 121.02909:21009 123.04443:8887 127.03848:6301 131.04938:4509 135.0446:4763 137.0237:76934 139.03857:4786 145.06392:6709 149.02319:8171 153.01843:101652 155.04912:9454 159.04404:3626 161.05872:5168 163.03856:12153 165.01759:38224 166.02551:5798 173.05956:12045 177.05542…	303.05
Canopus	Query_16	84.9602:4746 92.02995:3270 137.02361:5197 153.01857:5626 180.88834:16853 196.94147:3234 197.89127:5033 198.8985:3443 208.88287:28436 226.89365:27057 229.04875:4199 234.92001:6902 257.04221:3136 279.92062:4629 280.86868:15588 285.04068:3020 303.05142:65146	303.05
Canopus	Query_18	72.93781:5716 84.96015:3867 123.04434:4439 137.06006:3738 139.03825:11741 149.06082:6529 151.03912:7466 177.05537:3421 180.88809:21564 197.89026:8282 208.88266:34491 226.89314:30129 234.91989:3630 279.92047:3638 280.86859:15915 303.0864:8589	303.086
Canopus	Query_19	53.0393:16437 55.0184:20913 55.93523:4807 56.96553:13274 63.02357:3426 65.03922:3450 68.9978:19185 71.01334:13823 81.03403:93118 83.04979:3345 89.039:4820 93.03373:3798 97.02908:4021 99.0444:9587 107.01317:15105 107.05006:3489 109.02901:46877 111.0079:11567 111.04462:17144 117.03377:3631 121.02898:16438 123.04403:11765 125.02276:7261 127.03968:91126 131.00238:6708 131.04932:3219 133.02808:3422 13…	305.065
Canopus	Query_20	53.0394:5538 55.01865:9019 55.93485:6340 68.99739:6630 81.03407:36890 84.96017:3653 99.04448:3622 107.01334:5501 109.02908:14180 111.00806:4860 111.04459:8017 121.02913:5239 123.04437:5587 127.03834:34769 135.0446:5711 137.02356:1048808 138.02708:3780 139.0385:69821 147.04453:7644 149.01082:3919 149.02289:5460 151.03961:10476 161.02382:3025 175.03923:6314 177.01781:9641 177.0554:4466 179.03374:40…	305.066
Canopus	Query_21	51.02342:4725 53.03934:10187 55.01851:75417 55.05487:8230 55.93518:7889 65.03918:41233 67.01809:6187 67.05466:43112 68.99786:61873 69.03383:17192 71.01327:3813 74.09705:4068 77.03865:4310 79.05512:12705 81.034:6026 81.06998:5492 83.04981:36722 85.02846:7230 91.0546:67867 93.03383:40738 94.04193:32052 95.04913:96936 97.02917:28424 99.04437:9448 103.05347:3775 105.07023:26621 107.04914:21704 109.06…	305.101
Canopus	Query_22	121.02789:5107 149.02113:9680 311.07388:37221	311.073
Canopus	Query_23	55.01851:3292 65.03927:16887 68.99734:10415 84.96021:28979 92.03742:4729 93.03382:79041 94.04197:4852 95.0491:3468 102.97025:3508 109.02909:5444 111.00801:7422 120.02001:4387 121.02799:50788 122.03558:8681 123.04432:3622 124.01452:5128 126.03131:28572 131.04932:4043 133.02808:3929 135.04456:3578 137.02376:13060 137.06003:4326 139.03864:36023 145.06552:5567 150.03047:4021 151.03961:29405 152.01085…	317.065
Canopus	Query_24	84.96017:33024 93.03378:4628 102.97031:4898 121.02915:5259 153.0186:21729 174.90097:9768 179.90282:5043 181.91772:3034 192.91205:11910 197.91238:3470 210.91969:5174 217.05019:4166 220.90431:10253 221.9137:3364 228.04259:4502 229.04875:5096 230.89127:4411 245.04485:4863 246.05215:3742 248.89946:22335 257.04218:4637 266.91022:12556 273.04016:3704 274.04898:9535 285.04068:6593 293.89523:12497 302.04…	317.065
Canopus	Query_25	84.96008:33877 102.97031:5830 153.01857:6581 174.90062:8005 192.91167:15135 210.92261:5248 220.90686:11578 221.9137:4472 230.89127:5112 248.89882:26742 266.91:11037 293.89575:13414 302.04318:5427 317.06537:31279	317.065
Canopus	Query_26	56.9655:3052 84.96024:30150 102.9703:3339 153.01851:18810 174.90094:5688 192.90964:14266 210.91968:3728 217.05016:3460 220.90431:6131 229.04872:5238 230.88791:5005 238.91493:3094 245.04482:5122 246.05214:4466 248.89937:23829 257.04608:4035 266.90958:9525 273.04013:3486 274.04779:10026 285.03943:7221 293.89597:9315 302.04349:27447 317.06577:139074	317.066
Canopus	Query_27	84.96022:32420 92.03162:3928 93.03378:6833 102.97031:5335 139.0386:3033 151.03964:4175 153.01839:38622 174.90096:5326 192.90974:15270 201.05508:3248 210.91969:6875 217.05017:6219 220.90459:12530 228.04257:6909 229.04857:14135 237.90933:3815 238.91495:5168 245.04477:7864 246.05127:7887 248.89935:26020 257.04526:10113 266.91006:8181 273.03958:7770 274.0481:14144 285.04062:17239 293.89655:8095 302.0…	317.066
Canopus	Query_28	84.96027:20361 153.01878:11501 174.90094:3867 192.91231:11030 210.91968:3571 220.90431:6055 248.89929:15514 266.9101:5472 274.04858:3799 293.89609:7513 302.04327:12028 317.06577:65764	317.066
Canopus	Query_30	51.02345:3736 52.03136:8384 53.00275:6112 53.03949:14198 55.01847:38671 57.03404:4380 65.03926:72245 67.05467:66864 68.99786:26959 71.01331:8029 77.03933:9336 80.02642:5543 81.03404:4659 83.04977:5505 84.02164:3881 85.0285:6628 89.03904:11643 93.03392:10039 95.04914:50521 97.02906:4408 99.04436:14919 105.03349:6433 105.04472:7886 108.02104:83587 109.02907:18929 111.00804:17536 111.04465:51896 112…	319.081
Canopus	Query_29	53.03939:4119 55.01852:5335 65.03917:10620 67.05461:12258 68.99738:3903 95.04913:6766 108.02122:13959 111.00803:3066 111.04465:7292 117.03379:3956 121.02911:4351 123.04435:6120 133.02811:5259 135.04459:3773 136.01587:4600 137.06006:5619 139.03853:57400 141.0553:21878 149.02286:3662 149.06084:5103 151.03957:590663 152.04289:4789 161.06062:4034 163.03856:8390 165.05388:9296 177.01765:8867 178.02698…	319.081
Canopus	Query_31	84.96016:3064 335.07416:11960	335.074
Canopus	Query_32	121.02911:10970 339.04388:8032	339.047
Canopus	Query_34	121.028:18398 287.05521:3648	415.115
In-house	Query_37	208.88322:7830 226.89386:3244 280.81335:8745 287.05453:64762 297.81592:4943 308.80682:7240 336.80078:9140 364.79507:4221 382.81073:4448 422.80078:14135	449.107
In-house	Query_39	208.88306:3551 280.81543:3889 287.05505:50994 336.80267:3468 422.80002:5946	449.108
Both	Query_40	57.03408:4048 61.02916:6529 69.03397:15558 81.0341:6405 85.02863:47717 87.0442:3662 91.03896:3117 97.02932:14751 99.04449:4641 107.04906:3621 109.02914:4853 111.00807:3967 121.02905:11999 127.0385:7457 137.02357:3822 145.04903:3547 153.01819:16718 165.01759:6639 183.02835:3875 213.05388:4055 231.06438:3425 241.04832:5338 287.05521:365952 288.05884:4298 299.05313:3865 329.06491:4360 449.17444:24594	449.109
Both	Query_41	61.02916:3317 69.03438:6362 81.0341:4273 85.02927:24761 97.02913:6816 121.02914:7622 127.03851:3384 145.05069:3496 153.01811:11336 165.01759:4282 287.05469:201025	449.109
In-house	Query_42	85.02857:4294 137.02359:5018 287.05548:34350 287.12399:62089 449.17407:67587	449.179
Both	Query_45	92.02908:3886 230.05817:3391 258.05365:7175 286.04684:20604 301.06946:82446	463.121
Both	Query_46	202.0621:4989 230.05824:3493 258.05374:7489 286.04724:24451 301.06976:111222	463.122
Both	Query_47	89.03905:3183 135.04463:7912 145.0275:3333 163.03891:25176 201.0551:6735 202.06189:13073 213.05685:5296 229.04874:3570 230.0589:9235 257.04608:3474 258.05362:29271 268.03458:3853 286.02921:4598 286.04755:95220 301.06964:367269 302.07306:4995 463.1257:5284	463.122
In-house	Query_48	177.01743:3414 201.05504:4763 202.06204:3895 230.05817:3004 258.05228:10591 286.04678:29675 301.06909:128250 463.12561:3729	463.122
Both	Query_49	92.03664:3072 121.02891:20570 151.03955:23479 177.01732:91981 286.04834:18502 301.06961:170458 343.08072:6286 463.11627:4372	463.122
Both	Query_50	121.02916:3491 149.0229:14937 185.06033:3676 213.05383:9376 230.05823:4638 241.04836:3947 245.0806:17928 258.05466:8595 269.04471:6452 286.04694:28530 301.06934:176133 302.07803:5937 463.12573:5693	463.123
Both	Query_51	286.04758:3792 301.06964:7397 463.13635:9794	463.136
In-house	Query_52	301.0679:9307 463.15448:28700	463.163
Both	Query_53	69.03439:5214 81.03411:4441 85.0285:17912 92.03664:3777 97.02914:5769 127.03988:3444 137.02361:5452 153.01857:7034 229.04875:6821 257.04221:3687 285.04068:3181 303.05115:129054 465.17319:11745	465.103
Both	Query_54	61.02916:6295 69.03435:13131 81.0341:6764 85.02916:27341 97.02913:7894 111.00807:3890 127.03986:4011 137.02359:8555 153.01772:9622 165.01759:6804 201.05508:3113 229.04799:9660 257.04608:6324 285.04065:3270 303.05084:215650 304.05478:3606	465.103
Double	Query_55	81.0341:3998 85.02856:3596 97.02822:3265 101.00863:3045 109.02903:11053 119.01865:3883 121.0291:109426 122.0318:3400 129.00319:3394 155.01831:3091 179.01801:7309 185.02927:3469 197.03046:9004 201.05507:3640 203.01901:6393 207.01448:3758 215.04106:6480 221.02919:10880 230.0582:5770 233.02913:5527 235.04298:3136 239.04106:29010 240.04332:4169 245.03026:4243 247.04288:13449 248.04472:3741 258.04196:…	465.112
Canopus	Query_62	185.04121:6891 308.03107:4440 309.03815:12009 345.04202:3619 363.79254:5634 471.09247:71984	471.091
Double	Query_63	73.02889:3815 81.03408:4154 84.96021:78465 85.02855:5338 98.97542:33665 102.97057:13125 109.02804:4010 110.97589:17489 116.98624:14732 121.02798:14406 124.99097:5927 128.9863:20355 131.00241:3280 134.99698:3482 140.98553:3736 143.00127:14541 144.98108:3821 146.99701:10207 151.0396:4291 152.98621:3773 155.0018:4101 158.99646:8480 161.01222:10954 162.99144:3361 169.01776:5258 170.99626:8716 173.011…	473.101
Both	Query_67	153.01857:3683 302.04318:6894 317.0657:43634	479.118
Both	Query_68	61.02917:6964 69.03391:12261 81.03411:6485 85.02855:28665 92.02995:7315 97.02894:10812 127.03851:5688 153.01845:18344 163.03888:4977 217.05019:3730 229.04875:6044 245.04485:4610 246.05217:4927 257.04611:6071 274.04837:10296 285.04065:13152 287.05521:8619 302.04288:25551 317.06555:219029 318.06955:6004 479.12881:11542	479.132
In-house	Query_69	67.05471:51899 69.03382:7957 69.04531:11950 69.07043:16386 71.04968:3611 73.02898:14868 73.04725:4187 75.0266:8910 77.00859:6771 79.05492:34193 81.03408:9235 81.0702:58861 83.04981:3599 83.08572:9097 85.02866:23749 85.10148:3815 91.03895:15787 91.05392:14225 93.03725:15970 93.07046:36350 95.05001:3938 95.08615:50689 96.08952:3692 97.02915:30404 99.04447:3836 101.0087:13120 101.02402:5775 103.0396…	480.281
Double	Query_70	67.05468:49691 69.03387:11718 69.04541:11380 69.07036:19373 73.02911:14404 73.04725:4547 75.0266:8290 77.0086:7588 79.05484:28696 81.03408:7555 81.07014:50750 83.08572:7943 85.02864:24795 91.03893:14748 91.05373:13453 93.03728:13593 93.0704:33949 95.0861:43874 97.02911:23693 101.00877:11206 101.02306:3380 105.0703:7471 107.08593:13653 109.02912:4942 109.10158:18961 113.00829:5566 115.02447:4106 1…	480.282
Double	Query_71	69.03437:5747 72.93782:5522 81.03416:12629 85.0293:7005 90.94838:6895 92.03745:6658 95.05002:5148 97.02908:11196 109.02913:8821 111.04466:13495 121.02909:482991 122.03166:29326 127.03848:3753 131.95049:3548 132.9583:5253 139.03836:9687 144.95773:12059 145.02913:3063 151.03958:24023 158.97365:4865 161.96013:3024 163.03862:17350 181.04803:3562 192.95781:4975 193.966:5222 197.96252:5509 198.96764:33…	480.582
Canopus	Query_73	151.03957:27798 163.03888:5076 193.04944:3412 301.06989:10518 319.07816:4350	481.134
Canopus	Query_80	92.03748:3488 163.03889:3883 287.05521:5922 489.1362:56340	489.136
Canopus	Query_84	163.03882:4664 301.06952:3013	495.09
Canopus	Query_86	92.03581:3311 121.02916:4646 163.03889:8202 317.06577:4719 335.07263:9511 497.1073:30119	497.106
In-house	Query_87	89.03905:4826 121.02779:10929 135.04465:6077 145.02917:4161 163.03851:26348 185.02214:5785 317.06039:4452 335.07434:52522 377.08569:4806 479.09766:4613 497.10645:78930	497.106
Double	Query_90	81.03407:3024 84.08092:53096 85.02856:31433 97.02901:10847 127.03955:9270 135.04459:4693 145.05064:5756 163.0388:19159 213.9326:3422 286.04834:9526 301.06964:62830 302.07358:9638 463.12592:15317 505.2258:7900 506.21835:7418	506.213
Canopus	Query_94	92.02995:4526 121.02916:3752 151.03966:4400 301.06964:6940 519.08813:97456	519.09
Canopus	Query_95	121.0279:5074 286.04758:3178 301.0704:16636	521.073
Double	Query_97	78.03407:5085 81.03399:13366 85.02853:19542 89.03921:11195 97.02818:8208 106.02893:36894 107.04903:3311 109.0291:8472 117.03377:16290 124.03951:54225 127.03845:9303 135.04456:36111 145.02904:25554 163.03871:248921 164.04247:16391 201.05499:3101 202.06198:5454 229.04863:3902 230.05811:8857 250.06973:14526 257.04596:3913 258.05328:17342 268.0386:3184 268.07983:20507 271.06088:3467 286.04712:75451 2…	527.645
In-house	Query_98	78.03407:5085 81.03399:13366 85.02853:19542 89.03921:11195 97.02818:8208 106.02893:36894 107.04903:3311 109.0291:8472 117.03377:16290 124.03951:54225 127.03845:9303 135.04456:36111 145.02904:25554 163.03871:248921 164.04247:16391 201.05499:3101 202.06198:5454 229.04863:3902 230.05811:8857 250.06973:14526 257.04596:3913 258.05328:17342 268.0386:3184 268.07983:20507 271.06088:3467 286.04712:75451 2…	527.645
Double	Query_99	77.03932:10018 79.05483:52399 83.04976:9091 89.039:486363 90.04203:22086 92.03739:6071 95.04917:66180 107.04904:124603 117.03378:460704 118.03682:25244 121.02758:21762 127.02345:7082 135.04456:869976 136.04742:39470 139.03847:6993 145.02904:645529 146.03151:31237 163.03876:4985464 164.04251:285138 169.03433:15513 171.05132:6455 181.05022:7850 185.00758:17890 193.03398:14227 195.04913:11927 197.03…	528.119
In-house	Query_100	119.01867:6129 121.02916:7138 131.01953:5381 137.06012:3921 155.01833:8048 197.028:6144 225.02525:4501 231.03331:9580 233.02916:3342 239.04112:7426 251.0399:13026 287.05521:6838 301.06964:3830 323.06039:15860 336.07129:3141 341.07187:16828 345.07852:3511 351.09039:7895 489.11951:5293 507.13812:4779	535.129
In-house	Query_101	101.00864:4620 119.01867:7140 121.02916:4082 131.01953:6466 137.06012:8967 145.03413:4758 155.01805:8936 173.02927:4474 181.03423:4252 185.0293:3299 195.05191:5241 197.03035:11265 199.04492:4549 203.03825:3888 215.04109:4309 221.03207:4659 221.05078:4753 225.02473:11709 231.0332:21334 233.02829:9809 239.04112:8261 249.04456:5750 251.03941:21367 307.06418:6062 323.0611:30555 327.07532:3139 330.058…	535.13
Double	Query_102	85.02857:3952 163.03836:12658 287.05505:99673 288.05832:12048 308.93558:3672 309.94238:3023 331.92581:3145 352.93213:3186 432.53049:13492 433.03473:6564 441.53506:21747 442.03641:7816	536.559
In-house	Query_103	79.05419:6161 89.03881:30521 105.42161:3733 107.04907:10790 117.03436:36967 128.88237:3812 135.04347:65916 145.02785:45502 148.15181:4282 163.0392:278891 164.04265:9917 178.02478:3850 179.03215:18516 180.13649:3808 185.02025:67227 197.04085:18080 203.03275:5778 215.05324:49985 279.42816:4423 331.07849:13235 341.06433:9411 359.07343:81378 377.0856:548792 378.0878:4989 493.10428:6513 494.6033:4383 …	539.114
Canopus	Query_105	121.02914:13881 163.03889:7362 287.05472:15506 288.0589:6323 541.20837:8500	541.203
Double	Query_106	81.03409:25393 85.02852:93311 87.04419:7487 89.03894:10542 91.03895:3465 95.04915:4266 97.02909:41316 99.04449:8309 109.02898:19879 117.03382:9469 119.01987:4197 121.02899:121576 122.03179:6002 127.03838:26846 129.00317:3649 135.04451:20695 137.02351:33958 139.03857:8386 145.02849:13158 145.04927:12170 147.0141:3722 163.0386:144034 164.04263:8892 169.03447:3985 177.05318:3652 179.02028:4449 185.0…	548.126
In-house	Query_107	55.05493:20800 57.07044:32676 59.03184:17039 61.01105:24709 62.99038:17813 67.0546:16427 69.04541:109504 69.07028:19960 73.04736:265547 75.02659:69427 77.04193:17026 91.05805:260548 92.02991:24033 93.03734:58722 149.04533:1009860 150.04445:15013 153.02029:20532 167.05498:1459602 168.05685:41597 169.03442:21717 169.0511:54914 171.03015:105310 180.03761:58447 193.04597:59685 194.05312:46334 231.073…	549.315
Double	Query_108	79.05473:129252 84.96011:35984 89.039:1234434 90.04275:47622 92.03655:38784 95.04907:58331 98.9753:177642 107.04897:347259 110.9747:30363 112.99118:200152 117.03376:1373061 118.03691:77674 124.99086:656159 127.00716:36859 131.00081:90863 135.04451:2562986 136.04739:149073 139.00581:51289 141.02213:196688 143.00125:747443 145.02899:1964496 146.03133:127506 151.00598:105914 152.98605:194891 157.018…	551.122
In-house	Query_110	55.05483:15093 57.07047:30694 59.03184:4841 61.01105:11210 62.99037:10444 67.05511:12432 69.04517:143447 69.07033:13641 70.04865:3786 71.08595:13578 73.04716:71419 75.02641:46734 77.04256:11620 79.0215:11485 79.05482:5006 81.00087:4929 81.07076:9893 83.0498:3695 83.08643:5351 85.10146:5056 91.05792:130412 93.03706:80023 93.07035:7247 94.06534:6487 95.00079:3706 95.01661:6731 95.0333:11528 95.05:4…	553.346
In-house	Query_111	53.00276:4848 55.05498:21414 57.07042:27542 59.03183:5396 61.01105:7771 62.99037:9064 67.05511:10566 69.0452:139775 69.07032:14331 70.04865:6470 71.08604:11806 73.04721:83455 75.02647:42184 77.00601:4704 77.04256:6847 79.0215:10451 79.05482:5738 81.00086:4657 81.07075:10930 83.08642:4602 85.10146:6458 91.05801:130777 93.03707:87411 93.05502:5577 93.07034:5623 95.0166:6540 95.03329:11576 95.08604:…	553.347
Double	Query_112	81.03407:7568 84.96017:60720 85.02853:6720 89.03901:5733 98.97528:14043 102.97026:9231 109.02911:7008 110.9756:18176 116.98576:7427 117.03378:4774 121.02892:24866 124.99096:3209 128.98648:17102 135.04457:10030 143.00148:16155 144.98106:6616 145.0291:9281 146.99715:7453 152.98619:3713 155.00177:10381 158.99644:9875 161.01198:13172 162.99142:3881 163.0387:51469 164.04259:3634 169.01775:5843 170.996…	554.116
Double	Query_113	81.034:75160 83.0132:3374 85.02852:280996 86.03241:7500 87.04413:25187 89.03895:36824 91.03899:14173 92.02906:7815 95.04894:11244 97.02904:124537 98.03223:6275 99.04446:27071 101.00859:5842 107.04903:9529 109.02902:65099 111.04464:9240 117.0338:33640 119.01861:8204 121.02907:393627 122.03143:17341 127.03841:82484 129.00287:11936 131.01945:4952 135.04456:67177 139.03821:24471 143.01913:6615 145.02…	555.136
Canopus	Query_114	121.02902:43850 135.04465:4225 145.02916:3270 163.03842:16994 258.05374:4118 286.04837:9338 301.06943:43227 302.07306:7414	557.141
Canopus	Query_115	151.03966:3700 287.05521:7357 559.15082:12346	559.156
In-house	Query_117	65.03926:4707 69.03384:3620 81.03411:3759 85.02834:10067 92.03162:3399 97.02914:3940 109.02916:4294 111.04471:4699 121.02916:99070 163.03888:6311 202.0621:3685 232.97519:3389 234.97125:3060 258.0498:6526 286.04727:19941 301.06982:102066 302.07306:8338 433.61658:3455	560.6
Double	Query_118	81.03408:40549 85.02858:111704 87.04415:5333 89.03899:4315 91.03891:6270 93.03372:3849 95.0491:5783 97.02913:56997 99.04444:10660 109.02903:39176 111.04455:32559 117.03376:5844 121.02911:1022037 122.03174:56167 127.03838:28640 135.04456:9083 139.0387:19715 144.95786:5066 145.04887:13493 163.0388:63566 165.0175:4214 176.96375:6076 192.95773:7901 193.96593:4693 201.054:13061 202.06203:23350 205.964…	561.599
Double	Query_121	81.03407:3016 84.08154:33519 85.02854:3558 121.02907:68190 139.03854:5546 163.03882:3055 265.07071:7436 286.04745:7154 301.06964:63614 302.07294:5822 463.12555:7721	566.225
Canopus	Query_122	163.03882:3878 177.05539:4511 269.03622:3149 271.06061:30062	567.126
In-house	Query_125	55.05492:11803 56.96548:5266 57.07049:36836 61.01105:3770 62.99037:7344 67.0546:10652 69.04527:995551 69.07027:8335 70.04253:8521 70.04863:33316 71.08603:16248 73.04721:109408 74.04693:4585 75.02644:31854 75.04446:5693 77.04256:6040 79.0215:11395 79.05482:6350 81.00087:4534 81.07005:12818 83.0498:9605 83.08643:5654 85.10146:6920 91.05791:210129 92.0567:6059 93.03714:37186 93.05477:12497 93.07035:…	573.332
In-house	Query_126	53.00276:25045 53.03931:17187 55.01848:6613 55.05492:128817 57.03442:6829 57.07044:360337 61.01106:16435 62.99032:9691 65.03918:9499 67.05508:265655 69.04521:1678404 69.07025:113460 70.0486:10793 71.04962:6582 71.08601:205896 73.04717:252857 74.09707:4678 75.02633:48793 77.04251:11059 79.02145:12337 79.05479:189241 81.00081:11779 81.07069:331191 83.04974:34811 83.08566:105655 85.06567:12603 85.10…	573.333
Double	Query_128	84.08091:28963 85.02853:5630 109.02911:3175 121.0291:3247 135.04457:4946 145.02744:5121 163.03879:41534 287.05527:55833 288.05875:6167 301.06949:4877 449.10156:6963	580.22
Double	Query_129	81.03403:4276 84.96021:24419 85.0285:4423 89.03905:19087 98.97522:15178 109.02798:3525 110.97576:13321 116.98571:10558 117.03374:37923 124.99091:4512 128.98657:18977 134.99689:3073 135.04451:6488 140.98703:3457 143.00113:17121 144.981:4391 145.02896:80932 146.03151:3878 146.99709:7771 149.05904:8740 155.00171:3416 158.99637:5915 161.01237:13043 163.03864:37062 167.00165:3013 170.99615:7894 173.01…	582.129
Double	Query_130	84.96018:33479 89.03897:22376 98.97536:18143 102.97021:6031 109.02906:5813 110.97575:20388 116.98572:9771 117.03379:44843 118.03692:4405 124.99091:6845 128.98637:21616 134.03648:6307 135.04453:9752 140.98546:4512 143.00121:22876 144.981:5841 145.02899:98307 146.03152:8602 146.99701:11267 149.05904:9373 155.00171:10008 158.99637:6940 161.0116:11737 163.03873:53455 165.01747:3882 170.99617:8189 173…	582.135
Double	Query_132	79.05486:7325 89.03907:42928 107.04944:11296 117.03385:51161 135.04465:94433 145.02756:58148 163.03888:384436 164.04265:5479 203.01903:6543 221.02896:80244 237.00691:5514 239.0376:5415 271.04465:30164 273.05725:4055 287.04132:4603 289.05383:6649 297.06174:4775 299.03845:9647 331.06705:8293 341.0524:5537 347.03833:12397 349.07733:3320 359.06094:6489 365.05298:7032 377.0722:59549 395.0834:5828 405.…	585.108
In-house	Query_133	89.03904:7271 107.05012:3628 117.03382:8311 135.04443:19721 145.02852:14997 163.0386:78716 221.02924:28403 239.04108:3802 271.04404:6696 299.0433:3021 331.06702:3364 337.09036:4090 347.06311:4440 377.07211:20950 395.08337:3251 423.08084:4384 433.95929:3496 539.11249:3196	585.133
Double	Query_134	84.08089:50986 85.02853:11096 89.03904:4226 97.02912:3467 117.03382:3663 127.03849:4287 135.04462:7865 145.02708:10210 163.03864:71475 164.04263:3336 286.04706:11143 301.06958:67797 302.07458:10330 463.12714:15398 464.11996:3184	587.23
Double	Query_135	81.0341:4463 84.0808:45120 85.02852:11246 89.03904:3145 97.02912:5626 127.0385:3084 135.04462:8312 145.02914:6682 151.03963:4099 163.03874:77009 286.04752:6178 301.06931:69000 302.07306:11180 463.12561:14206	587.231
Double	Query_136	81.03407:3084 84.08147:40665 85.02853:7104 89.039:3524 97.02908:4583 135.04457:6392 145.02908:6343 163.03854:58253 164.04257:4435 286.04742:6147 287.05502:3460 301.06906:50126 302.07291:7651 463.12695:14315	587.233
Canopus	Query_138	92.03078:3094 232.0705:6166 287.05521:4366 591.20709:15734	591.205
In-house	Query_140	53.00291:20596 53.03938:7556 55.05508:167173 57.0706:129636 59.02968:4745 61.01104:12234 62.99058:14651 67.05476:26008 69.0454:289907 69.07043:190080 70.04865:6497 71.0862:50098 72.04502:5640 73.0474:248657 74.04692:6304 75.02658:64467 77.04256:8843 79.0216:22902 79.05482:12808 81.00085:11996 81.07017:32091 83.04995:20420 83.08585:64944 85.10166:30460 86.09678:3969 91.05808:370031 92.02988:8181 9…	593.329
In-house	Query_141	53.00294:25322 53.03901:15904 55.01851:9031 55.05507:255018 57.03419:40051 57.07058:252410 58.07411:17775 59.03182:5112 61.01111:21572 61.0454:5345 62.99035:14034 65.03921:6354 67.05476:195446 68.05801:31930 69.04539:291462 69.07041:284791 70.07366:8979 71.04965:7345 71.08621:116255 72.08911:8023 73.04738:281301 74.04691:5098 75.02655:72226 75.04444:5687 77.0419:8830 79.02148:10855 79.05494:99802…	593.339
In-house	Query_143	121.02916:17741 163.03889:9076 258.05374:3495 286.04758:5832 301.06958:40232 595.17999:13502	595.177
Double	Query_144	121.02904:35573 135.04463:3805 163.03854:20970 258.05371:6148 286.04694:13968 292.96204:3754 301.06934:72487 302.07306:6857 492.06732:3785	595.586
Double	Query_146	85.02856:3242 89.03904:3866 92.02993:3636 121.02795:47071 135.04314:6843 145.02748:4307 163.03871:22673 213.00668:8203 237.00688:4117 286.04752:3414 287.05527:202384 288.05887:27137 308.93555:5383 309.94235:3257 331.92578:4473 352.92581:3220 428.96088:3790 466.0799:4998 466.58615:3011 492.54071:18597 493.04318:14356 501.54135:25792 502.04684:10736 510.54578:8282 557.94824:3719	596.568
Double	Query_150	89.03901:6559 92.03576:3178 117.03378:6154 135.04459:13647 145.02908:6964 163.03882:56075 164.04259:4222 201.05499:4877 202.062:4179 229.04863:5094 230.05811:6873 234.96771:5137 258.05353:16760 286.04706:59473 287.05045:6936 292.99045:3715 294.99869:4922 300.06116:4049 301.06952:280958 302.07312:30073 306.90076:4524 324.90897:9397 348.91019:5174 402.99911:6892 404.91669:3511 421.01019:10750 430.9…	609.06
Both	Query_151	135.0446:5569 137.02356:4492 145.02911:5344 163.03873:29588 177.01965:8895 287.05505:13341	611.14
Both	Query_152	135.04312:4643 137.02356:5074 163.0383:14263 287.05554:47267 329.06488:3485	611.141
Both	Query_153	55.01853:4177 61.02915:3445 68.99792:5753 69.03382:7893 81.03408:5857 85.02869:20943 97.0282:10050 97.80798:3060 109.02912:4957 111.00805:4516 115.05489:4751 121.02912:7012 127.03983:3815 135.04311:3970 137.02344:49154 149.02289:6961 157.06503:5594 161.06064:6498 163.03865:22180 165.01756:5939 171.04294:5766 175.03922:4286 175.07437:3442 185.06046:16689 189.05434:9608 193.04834:12817 199.03952:37…	611.159
Both	Query_154	61.02916:4870 69.03438:7086 81.0341:5734 85.02924:29636 97.02913:8952 109.02915:3701 121.02923:11281 127.03851:4767 287.0546:159973 288.05887:3909 299.05804:4123 329.06491:8266 353.06424:4056 449.11078:4957	611.161
Both	Query_155	92.03748:5289 287.05521:6123 611.17316:9506	611.175
In-house	Query_157	53.00313:8151 53.03939:4341 55.05495:62693 56.05845:5156 57.03405:8259 57.07048:33968 58.07396:3458 61.01105:4539 62.99037:12278 65.03922:4285 67.0551:76382 69.04524:79817 69.07028:59984 71.08604:8518 73.04718:50763 74.04693:6331 74.05056:5088 75.02653:71519 76.02644:7873 77.00602:5170 77.02268:6102 79.05477:39247 81.00087:8678 81.07068:76665 83.0863:19027 91.05869:76868 92.05754:11897 93.03707:1…	613.481
In-house	Query_158	53.03865:16278 55.05415:260320 55.05724:40659 56.05765:22913 57.07002:164067 58.07311:24218 61.01014:38712 62.98941:69331 67.05407:243691 69.04469:366469 69.06973:256351 70.07368:19985 71.08546:38892 73.04664:369366 74.04632:39874 74.04994:20192 75.02596:450458 76.02518:58928 76.02957:32415 77.00473:40877 77.02203:36114 79.05349:100981 81.00017:14903 81.06936:250053 83.08498:97016 85.10071:16895 …	613.483
Double	Query_162	89.03899:7520 117.03376:5520 135.04446:11936 145.02907:8296 163.0387:58248 164.04256:4441 172.95361:3567 201.05496:3066 202.06197:4262 213.05376:3309 229.0486:6972 230.05807:5317 237.00777:10286 255.0175:8281 257.04593:3102 258.05298:17912 273.02713:6278 286.0473:67791 287.05038:8157 300.06607:3133 301.06946:325167 302.07233:34652 308.93539:6073 309.9422:3877 349.9386:4023 416.93283:3686 433.9419…	624.582
Both	Query_163	117.03384:4615 135.04465:5799 145.02917:6366 151.03966:8933 163.03879:32023 177.01971:3626 177.05547:6238 230.05824:3151 258.0498:6995 286.04706:25186 301.0694:102806 343.08075:6665	625.153
Both	Query_164	163.03888:3468 258.05374:8095 286.04758:33272 301.06949:169163 463.12692:23294	625.175
Both	Query_165	69.03383:4248 81.0334:3181 85.02782:9077 97.02821:6080 109.02806:3157 131.04796:5635 145.40926:3012 146.07181:5539 161.09557:3624 163.03885:5219 165.01758:3910 201.05525:17756 202.06279:33539 204.04085:3104 213.05428:14567 229.04868:20393 230.05858:33032 241.05186:3883 243.03065:4663 244.03642:3461 257.04514:12997 258.05365:94166 268.03754:11189 285.04062:6254 286.04742:311326 301.06949:1327239 3…	625.176
Both	Query_166	163.0388:5442 201.05501:5260 202.062:6176 229.04865:4647 230.05812:5716 257.04599:4892 258.05353:30886 268.0386:4072 286.04736:120782 301.06952:530611 302.07294:8232 463.12631:67111	625.177
Both	Query_168	57.03408:3650 61.02917:4366 69.03384:9275 81.03411:4757 85.02862:34243 92.03664:4419 97.02907:12775 109.02916:3946 127.03851:6649 137.02361:9392 145.04904:11393 153.01881:10312 163.03888:3418 165.01762:4017 229.04875:8671 257.04611:5264 285.04068:3415 303.05127:262034 345.0603:7744 465.09845:5198	627.157
In-house	Query_169	61.01117:29846 62.99041:26767 69.04524:9644 73.04733:256151 75.02665:56638 77.00603:6940 77.04193:11497 79.02161:33601 81.00104:27972 91.05795:586878 93.03722:119984 95.01568:19087 95.03261:19415 96.99557:12429 114.07322:12721 143.00943:9017 149.04518:164205 151.03607:5164 152.04289:9109 153.02025:14415 153.03827:5519 165.05174:7234 166.04578:6335 167.0549:232524 169.03651:5714 169.05067:36588 17…	627.201
In-house	Query_170	59.03184:105198 61.01105:563996 62.99048:505088 69.04523:139087 73.04725:6204487 75.02657:1503318 77.00594:228666 77.04192:161627 79.0215:220780 81.00087:119498 91.05785:7415576 92.03744:69150 93.03712:1095516 95.01661:107358 95.03232:439651 109.06799:73730 143.01105:102184 149.04503:2686334 151.03607:109230 152.04288:126249 153.02061:214388 153.03825:94845 163.05658:76625 164.04259:86559 165.051…	627.203
In-house	Query_171	58.02402:47752 59.03183:109088 61.01109:482204 62.99043:489950 69.04526:120278 73.04725:5040773 74.04691:63189 74.05054:53705 75.02659:1250442 77.0061:161494 77.04259:155743 78.98486:38798 79.02156:211913 81.00097:153917 91.05786:6659082 92.05669:85220 93.03714:1059353 95.01672:129199 95.0324:271966 96.99554:59218 109.06797:56750 114.07318:87357 143.00938:99253 149.04507:2100613 150.0444:100685 1…	627.363
Double	Query_172	121.02785:39685 135.04314:3319 139.03859:4559 145.02748:5950 163.03876:33818 287.05524:71281 288.05884:6520 301.06958:4756 449.11096:10980	640.23
Double	Query_173	92.03076:3690 121.02906:46254 163.03857:24689 265.07077:5212 287.05515:59880 288.05884:3118 449.10321:9920	640.234
Both	Query_174	57.03408:3218 61.02916:5206 69.03391:12064 81.03411:5205 85.02868:62240 93.03378:4359 97.02821:16594 99.0445:3593 109.02916:5146 127.0386:12072 145.04942:10968 151.03789:3210 153.0183:19894 228.04259:4008 229.04874:8476 245.0412:3038 246.05215:3400 257.04218:5574 273.04016:3926 274.04779:10229 285.03983:11716 302.0426:36580 317.0658:343385 329.06494:6483 359.07388:9657 383.07376:4574 479.11752:32…	641.171
Canopus	Query_175	117.03384:4764 135.04451:12920 145.02751:6045 149.05917:3040 151.03966:30173 163.03865:80320 193.049:13820 217.05019:5934 301.06964:3973 319.08356:7939 343.08072:5089	643.165
In-house	Query_176	55.05498:14172 57.07046:19843 59.03182:3877 61.01107:30410 62.99045:23161 67.05458:7189 69.04523:592113 69.0708:8780 70.04864:3581 71.08602:5657 72.04501:4784 73.0472:393145 75.02635:47667 75.04445:3250 77.006:7458 77.04192:14176 79.02147:39797 79.05481:5336 81.00085:17634 81.07073:9583 83.04978:8281 83.0864:6987 85.02926:7251 91.05785:757060 92.05752:5792 93.03709:62169 93.07033:6027 95.01659:10…	645.192
Canopus	Query_179	121.0289:11004 287.05493:6334	647.145
Double	Query_180	97.02817:10215 109.02806:4923 117.03382:4412 121.02792:66308 122.03179:3802 127.03985:4428 135.04462:5893 139.03857:5928 145.02913:5251 163.03889:62961 164.04263:3288 265.07074:4875 286.04718:18940 301.06979:99357 302.07275:12892 384.14267:6801 463.12564:5168 546.19867:3167 625.1615:5154 647.24316:5325	647.238
Double	Query_182	95.04914:3253 97.02821:5763 109.02805:5470 111.04468:5144 117.03381:5566 121.02902:171319 122.03179:9716 127.03848:3915 135.0446:9984 139.03848:14330 145.02913:9222 163.0387:78237 164.04263:4714 265.07101:16388 283.07883:3744 286.04709:22571 287.05511:3673 301.06931:168311 302.07306:21215 463.12711:21717 464.12943:4838 625.15027:10144 647.14941:6340	647.24
Double	Query_181	92.03076:4110 117.03382:5782 121.02905:104787 122.03179:6657 127.03849:3208 135.04462:7750 139.03809:10049 145.02913:9617 163.03873:75430 164.04263:5272 265.07074:7856 283.08337:4190 286.04761:17674 301.06937:127480 302.07214:13754 463.12463:15864 625.1615:5318	647.24
Double	Query_183	117.03382:3757 121.02911:35385 135.04462:7541 145.02914:3654 163.03871:26253 265.07077:4896 286.04752:6727 301.06952:57942 302.07303:5805 463.12564:7034	647.241
Canopus	Query_184	84.08165:6490 121.02917:6997 163.03889:6553 301.06964:4035	649.174
In-house	Query_186	53.00276:4358 55.05499:31238 57.03405:11657 57.07048:124222 58.99829:3721 61.01107:20632 61.02913:3816 62.99046:29607 67.05463:17703 68.03766:6765 69.03435:11599 69.04531:121843 69.07034:19734 71.04976:47995 71.08604:7593 73.0473:209968 75.02663:139178 77.00537:3739 77.00922:8851 77.04256:5450 79.02153:22481 79.05482:6480 81.00075:21662 81.03406:4133 81.07007:19031 83.04982:83954 83.0857:10986 85…	661.164
Double	Query_187	51.02343:6124 53.00273:10510 53.03935:17851 55.01849:9425 55.05494:81355 55.93518:19368 56.94302:9182 56.96544:6035 57.0341:23272 57.07046:189838 58.06599:43422 58.07392:8780 61.01108:29631 62.99043:36594 67.05511:46486 68.03762:7298 69.03431:14035 69.04521:129703 69.07028:36202 70.04861:7466 70.95832:28346 71.04964:133712 71.086:8982 71.9297:6973 72.93766:49681 73.04721:270421 74.04688:21579 75.…	662.294
In-house	Query_188	55.05492:13413 57.07051:34079 58.06592:17082 59.03228:3081 61.0111:16208 62.99048:19178 67.05512:10015 68.03767:3605 69.04524:113725 69.07028:9984 71.04968:10333 71.08605:8838 73.02889:3844 73.04723:134456 74.04694:7662 75.02657:102630 75.04386:5330 76.02645:7130 77.00539:4738 77.04193:10402 79.02145:20140 79.05484:3133 81.0009:14381 81.07076:8024 83.04983:18803 85.02902:13638 91.0579:246259 92.0…	663.159
Double	Query_192	97.02911:3096 117.03381:6045 127.03984:3084 145.0289:21918 163.03806:13270 177.05493:47169 286.04749:7973 301.06915:62985 302.073:4469 625.1615:4806	675.253
Double	Query_193	117.03378:8576 145.02919:22362 163.03867:11809 177.05531:45527 178.0585:4371 286.04739:6873 301.06946:48568 302.07291:6770 463.12546:5820	675.253
Canopus	Query_196	92.02991:5080 163.03883:7392 287.05511:7773 363.06955:6699 679.12933:19507	679.127
Double	Query_198	121.02908:41345 130.05048:7688 145.06065:24257 195.01053:8427 207.01164:4707 211.07082:5323 258.05368:5696 264.03406:7341 265.07074:3549 286.04736:40549 287.05051:3391 301.06949:191302 302.07227:16551 334.60339:3060 463.12561:4503 542.12897:4951 542.6322:4136 569.64227:3056 606.64948:8020 607.14581:3169	687.68
In-house	Query_200	53.00315:3149 55.05497:14117 57.07039:26853 59.03186:3726 61.01107:6587 62.99039:8003 67.05514:11285 69.03438:4033 69.04354:8321 69.04517:94778 69.0703:10824 71.08606:9398 73.04716:49618 75.02637:23520 77.04259:5413 79.02153:6473 81.00089:5449 81.07078:8689 83.04974:13412 83.08645:3753 85.0293:8870 85.10149:4795 86.09682:5784 91.05779:127193 92.05673:3365 93.03699:45649 95.01664:6196 95.03333:586…	703.36
Double	Query_201	107.04912:87325 112.99117:41803 117.03379:427943 118.03685:22000 124.99084:131481 131.00096:31351 135.04451:906834 136.04768:45430 141.02173:75111 143.00122:244774 145.02902:694195 146.03168:41794 149.01236:13424 151.00598:18929 152.98534:29742 157.01819:13138 159.03212:37537 161.01181:95914 163.03864:6705246 164.0424:376913 165.04352:10784 167.00117:31458 169.01749:102560 170.99599:115605 175.00…	728.168
Canopus	Query_202	81.0341:3164 121.02916:27479 137.02347:19899 139.03859:3252 185.0603:8178 189.05435:5757 213.05374:19872 231.06438:8819 241.04831:7037 269.04465:4446 287.05518:1166400 288.05939:18240 301.06958:4167 435.27423:3129	731.178
Canopus	Query_206	121.02916:6238 151.03966:3055 201.0524:5365 202.0621:5666 230.05823:5902 258.0542:26218 268.03458:4273 286.04745:69803 301.06964:312126 302.07306:5812 326.73331:3095	745.194
Canopus	Query_207	163.03935:20893 221.02873:4293 286.04712:9946 287.05527:9570 301.06961:44601 302.07275:5072	748.856
Both	Query_210	85.02857:5576 121.02757:12398 145.06395:3727 163.03888:5794 169.06577:3341 173.05948:3140 197.05948:4689 215.071:3648 271.06094:757150 272.06277:9696 433.1131:63464 490.97165:3303 595.1651:6691	757.218
Canopus	Query_211	137.02356:10915 149.02289:3151 163.03888:11333 213.05385:7469 231.06435:5757 241.04828:3639 287.05515:475073 288.05881:5620 301.06955:3517 699.20428:3263	773.186
Canopus	Query_212	121.02785:3493 135.04436:12347 137.02342:21798 143.04999:4162 145.0291:5690 149.02287:5018 163.03897:43120 185.06026:4529 189.05431:4853 203.06836:3216 213.05371:23221 231.06432:6737 241.04825:10828 259.0592:4280 287.05511:1185094 288.05951:14459 773.16913:3404	773.189
Canopus	Query_213	137.02361:5079 163.03888:7157 287.05487:196622	773.189
Both	Query_214	92.03581:3413 287.05475:101145 611.13892:4074	773.193
Both	Query_215	68.99792:5240 69.03381:4153 81.03407:4777 85.02928:5183 89.03902:6482 117.03379:5028 121.02784:3891 127.03982:3594 135.04462:24270 137.02347:49043 145.02899:19297 149.02286:4740 157.06502:3910 161.06062:3644 163.03876:93302 177.01962:4761 185.06026:4382 187.11653:3172 189.05431:6964 213.05396:14090 231.0643:8718 241.04825:9627 259.0592:3221 269.04459:3080 272.07117:3573 287.05511:1260928 288.0593…	773.194
Cyanidin	Query_216	55.01853:4596 63.22196:4271 65.46973:4469 69.03437:8669 69.55029:4152 71.23182:4021 81.15184:3896 83.92242:4495 85.02863:25821 92.03075:7868 92.78487:4311 97.02821:9895 109.54823:4342 123.04436:4178 137.02328:40079 143.04839:5373 146.03328:5462 149.02289:10002 152.82301:5357 157.06503:9059 161.05872:6279 165.01756:5191 175.07657:4366 185.06029:13469 189.05434:7338 199.03954:4025 213.05379:45383 2…	773.215
In-house	Query_217	55.05485:27638 57.0708:36002 59.03185:5419 61.01096:33051 62.99024:30836 67.05513:18004 69.04511:430540 69.07083:18778 70.04867:7787 70.0737:4517 71.08662:14151 72.04504:5413 73.04709:289041 75.02642:71227 75.04448:5283 77.00603:7835 77.04258:12978 79.02151:17909 79.05484:11854 81.00089:13974 81.04516:9341 81.07077:17079 82.05311:4844 83.08644:5419 85.10223:7445 86.09756:16970 91.05769:420957 92.…	775.401
Double	Query_218	117.03369:300002 118.03689:13881 121.02901:12400 135.04442:621122 136.04721:27421 139.03844:7568 145.0289:466758 146.03128:26522 163.0386:3923145 164.04236:194071 169.0343:8419 181.05019:6336 185.00716:16277 193.03394:8318 195.04916:14250 203.0184:37837 204.0213:4535 209.02911:6057 215.04085:5757 221.02863:604340 222.03256:58969 239.0407:65930 240.04308:8529 245.03:12807 247.047:10338 253.03195:4…	786.178
Both	Query_219	163.03888:3744 201.0551:5776 202.06209:6186 213.05389:4750 229.04874:4983 230.05823:11446 257.04608:5139 258.05423:28262 268.03455:4512 286.04745:120889 301.06964:528796 302.07306:3013 463.12506:14962 625.1507:29618	787.207
Canopus	Query_220	92.02995:5877 145.02917:4169 177.05322:4822 258.05374:3881 286.04764:17692 301.06964:80409 695.48401:3321	787.207
Both	Query_221	69.03383:4354 81.03409:6575 85.02856:5736 89.03903:6827 92.02908:5607 107.04906:3145 117.03402:15594 121.02786:3064 127.03848:3093 135.04445:35197 137.02356:4448 145.02899:27480 150.03227:3755 151.03952:55952 156.68298:3146 163.0388:165294 165.01758:3404 177.01711:21429 185.06029:3126 193.04938:3875 201.05525:17546 202.0623:25148 213.05351:12699 216.04361:3050 219.02904:9410 229.0486:27898 230.05…	787.208
Peonidin	Query_222	57.03403:4202 61.02866:5669 68.99734:6141 69.03413:20283 81.03404:7421 85.02881:43741 97.02853:28820 99.04442:4036 109.02906:5898 111.00799:5037 127.03841:9492 145.05058:3733 148.05255:4416 150.03044:9951 151.03777:9319 165.01747:6067 174.03085:12934 185.06017:8684 187.03879:4996 189.05423:4343 201.05444:51395 202.06215:98360 203.03258:6452 204.04071:4669 212.04555:9809 213.05386:41708 216.04047:…	787.229
Both	Query_224	69.03382:3196 81.03408:6548 89.03902:6188 109.02912:3447 117.03381:9151 127.03983:6546 135.04465:38041 137.02354:91442 145.02908:17417 151.03961:4669 163.03882:202013 175.03922:3491 179.03358:26670 181.04803:3648 203.0327:8222 287.05414:16046 305.06265:23036 307.07941:3451 311.05289:4445 325.09244:6899 329.06451:20593 347.07532:9948 353.06415:3752 395.07587:5728 413.08377:4002 449.11066:4833 454.…	791.204
Double	Query_225	117.03375:246786 118.0369:9884 124.99078:14161 135.04451:525813 136.04749:29162 139.0058:4558 141.02191:14692 143.00119:31235 145.02905:364754 146.03157:19123 151.00604:4647 152.98608:5101 157.01823:5993 159.03247:11644 161.01218:25694 163.0387:3121790 164.04245:171373 167.00162:10604 169.01775:29246 170.99628:29890 175.00642:14345 185.01256:34166 186.99022:10051 187.02641:30744 189.00708:24993 1…	794.168
Double	Query_226	117.03371:254561 118.03685:12290 124.99071:14614 135.04445:540431 136.04726:20197 141.0219:12403 143.0013:39238 145.02895:385283 146.0314:21157 151.00598:5285 157.01631:4964 159.03242:10543 161.01212:26683 163.03865:3276509 164.04239:179203 167.00156:12120 169.01761:32047 170.99635:28268 175.00568:18700 181.01779:4722 185.01253:33966 186.99016:10950 187.02661:33588 189.00749:26477 191.00212:11025…	794.184
In-house	Query_227	57.03406:17113 57.07047:16645 59.03185:4793 59.57811:3008 61.01106:10534 61.02917:58830 62.99038:7180 65.03924:3497 67.05512:56328 69.03441:34039 69.04526:383634 69.0703:22523 70.04867:8495 71.01334:4421 71.04968:3543 71.08605:10357 72.04504:4303 73.02884:40458 73.0472:56375 75.02666:29605 75.04448:4005 77.00603:3260 77.04266:14254 79.02151:7587 79.05485:31930 81.00089:8881 81.03391:15482 81.0451…	799.533
Canopus	Query_228	163.03883:4780 177.05542:3106 286.04749:5726 301.06946:23898 464.83206:3032	801.222
In-house	Query_229	57.07086:6529 58.066:3102 61.01107:3858 67.05462:7678 69.04526:644540 69.0703:10455 71.08606:5899 73.04723:25397 75.02654:20608 77.04259:5071 79.02153:6708 81.07008:6383 83.08645:5619 91.05804:52657 92.03328:6053 92.05338:9800 93.03711:41488 93.07038:5301 95.08607:8650 105.07032:7266 107.08584:3330 109.10152:4025 115.05491:4386 119.08642:3405 129.07132:3338 130.15887:5491 131.08638:3658 135.02972…	802.388
In-house	Query_230	57.07045:10970 59.03185:5363 61.01107:7518 62.99039:4649 67.05513:8023 69.04525:817341 69.07029:11101 70.04867:7502 71.08606:6943 72.04505:3497 73.04725:36498 75.02655:34375 77.04248:13853 79.02142:15484 79.05485:4432 81.0002:4104 81.07077:7221 83.08645:4688 86.0612:3142 86.09756:4417 91.05801:81502 92.03411:6818 92.05254:8689 93.03711:60759 93.07037:5002 95.01663:8476 95.03245:5091 95.08607:8152…	802.388
In-house	Query_231	65.03924:3608 67.05513:5819 68.99793:7453 69.03424:13269 79.05485:10099 81.034:17277 85.02914:19699 85.3919:3482 89.03892:38599 91.0546:5358 95.05002:8420 97.02911:7535 107.04996:18622 108.0211:7369 109.02913:8704 111.00805:7742 117.03371:60127 121.02912:3138 123.04436:6653 127.03848:9827 133.02852:17943 134.03656:9161 135.0444:148661 137.06007:11684 139.03812:18652 141.05385:10452 145.02908:1007…	805.214
Canopus	Query_233	221.82278:3091 244.78308:3055 286.047:11868 301.06934:30958 678.07257:5188	840.12
In-house	Query_234	104.85003:3406 258.05374:5241 286.04636:15160 301.06921:52283 433.71939:3235 517.01892:3520 534.01965:5520 678.07257:3551	840.121
Canopus	Query_236	258.05359:3526 286.04803:21862 301.06927:95913 549.13062:15019	873.227
In-house	Query_237	258.05359:4941 286.04736:26409 301.06946:116298 463.12726:13433 641.11731:3348	873.233
Both	Query_238	121.02787:43145 145.0656:8023 149.0229:4612 169.06366:3742 173.05946:5056 197.05945:7253 215.07097:9954 235.5428:3695 243.0666:3624 253.05128:5342 271.06091:1670624 271.73953:3992 272.0629:17032 331.77667:3367 433.11221:127981 715.18878:24894	877.244
Both	Query_239	286.04755:9499 301.06964:51032 463.1257:4091 772.88403:3481	891.258
Both	Query_240	92.03748:5373 121.02914:7013 163.03886:3714 213.05684:3361 287.05499:213569 288.05887:3187 449.11078:3608 650.58295:3065	893.209
Canopus	Query_241	92.03748:4448 121.02914:10877 137.02359:5884 163.03886:9657 254.27759:3095 287.05478:177252 329.06491:10312 749.3454:3339	893.212
Canopus	Query_242	121.02911:6625 137.02356:8069 163.03882:5494 213.05383:4962 241.04828:3152 272.77066:3088 287.05487:333377 301.06952:10860 594.68323:3244	893.214
Cyanidin	Query_243	65.03919:31512 68.99407:20564 68.99734:70130 81.03403:62771 95.04907:28579 109.02905:42724 111.00797:47721 111.04459:22997 115.05364:36000 121.02803:653632 123.04427:34873 127.03974:21631 129.06981:22742 137.02368:653785 139.03847:46112 141.06963:36755 143.04828:45375 145.06548:26995 147.04272:21450 149.02315:139686 150.03041:32152 157.06583:89210 161.05873:96069 163.03871:29184 165.01746:53428 1…	893.235
Canopus	Query_244	81.03411:5720 97.02914:3771 117.03384:5446 121.02789:60481 135.04471:14579 139.0386:11149 145.02858:12186 163.03877:82589 265.0708:6157 283.07889:4823 286.04758:3091 287.05521:10141 288.05423:4860 301.06964:6318 510.77573:3174 512.92865:3126	895.227
Both	Query_246	121.02915:10545 163.03886:4213 201.05508:7138 202.06209:6487 229.04874:4164 230.05821:5509 257.04218:3583 258.05356:31575 286.04745:89127 301.06964:379738 302.07306:4331 463.11624:5815	907.228
Both	Query_247	89.03905:5373 121.02794:42015 135.04485:13840 145.0275:8672 151.0396:14928 163.03885:47656 201.05508:9239 202.06262:13802 213.05388:6917 219.02907:6275 229.04872:11686 230.05801:15733 243.02708:4544 257.04218:6443 258.05338:35498 272.06702:3687 286.04739:126367 301.0498:20259 301.06961:566267 302.07303:3811 313.07132:12646 314.07733:3954 325.07025:5035 343.08099:51558 367.07919:7325 409.0914:4566…	907.23
Peonidin	Query_248	65.03869:9659 68.99732:7794 69.03376:5988 81.03401:11999 95.04993:7723 109.02903:6572 111.00796:10926 121.02808:149870 139.03844:10796 146.0365:6561 147.04439:7434 148.05251:9619 150.0307:18900 151.03772:8383 165.01743:15860 174.0305:24898 174.06783:7463 185.06012:7686 187.03873:7421 188.04485:6347 189.05417:5346 201.05446:83090 202.06212:153867 203.03253:12207 204.04065:7934 212.04549:13282 213.…	907.25
Both	Query_249	121.02915:3176 202.06209:3160 230.05823:4787 258.05447:12754 285.04068:3358 286.04697:47932 301.06937:221751 463.12683:16919 745.19891:3016	907.253
Both	Query_250	121.02915:7117 163.03888:4360 271.06061:196201 433.11169:9040 757.18927:7948 809.60571:3039 831.42896:3287 834.21021:3770	919.253
Both	Query_251	271.06061:88488 287.05447:14351 433.11157:5548 844.56696:3188	919.254
Both	Query_252	68.99792:7190 81.03408:7850 109.02804:5672 121.02911:4130 128.55403:3361 137.02347:48296 149.02287:9739 150.03226:3595 151.03979:43345 157.06502:7516 161.05869:9090 163.03882:3646 165.01755:5343 177.01964:3587 185.05943:16511 189.05432:10417 193.04935:3870 197.69856:3423 199.03951:4110 213.05362:34846 216.04057:3915 231.064:20111 241.0479:21284 242.05602:5952 258.05362:8838 259.05923:9192 269.044…	923.245
In-house	Query_253	65.03925:8363 69.03384:4406 81.03411:19858 85.0293:5933 89.03873:14482 92.03747:8041 95.04931:14350 97.02917:13372 99.04449:5157 107.05012:4455 109.02806:9158 111.04469:6111 117.03386:20013 121.02898:253934 127.03986:7665 135.04454:47434 139.03825:29159 145.02884:33559 149.05914:8346 151.03943:208400 163.03857:309472 165.05379:6315 181.05037:3653 193.04903:50798 217.04961:13766 219.02907:3617 265…	925.236
Both	Query_254	121.02915:8169 139.97009:3040 145.02916:4256 271.06067:329072 272.06277:3542 368.69894:3180 433.11185:25942 557.14911:3266 771.21552:6789	933.265
Both	Query_255	147.04451:4856 201.05504:4299 258.05365:6697 283.19629:3092 286.04758:31089 301.06943:138485 302.07297:3784 463.12558:7905 771.21527:7830	933.266
Canopus	Query_256	137.02356:7221 163.03882:6465 213.05383:5258 287.05508:301675 288.05878:3854 487.49197:3150 770.93091:3079	935.222
Cyanidin	Query_257	68.99735:7023 89.03899:7954 109.028:4584 111.008:5219 117.03375:6006 121.02907:5518 135.04305:10520 137.0238:42850 143.04832:4677 145.02905:6502 149.02281:6201 150.03046:3977 157.06497:5655 163.03867:38841 165.0195:4272 171.04286:4671 175.03914:5078 185.0602:12576 189.05424:10806 199.0421:3832 213.05377:41516 216.0405:4448 231.06441:24103 241.04836:21217 259.05914:6979 269.04449:6138 286.04736:49…	935.243
Cyanidin	Query_258	68.99734:26791 69.03378:14031 81.03403:32658 85.0285:17100 89.0392:29443 92.03656:8475 97.02814:9031 107.04899:8161 109.02798:19196 111.00798:17066 115.05482:14934 117.03374:27975 121.02905:22190 129.06982:9684 135.0432:75461 137.02374:194825 143.04829:17556 145.0278:55277 147.04274:15036 149.02284:48489 150.03043:8706 157.0661:30876 161.05902:33288 163.03897:273078 165.01747:23232 167.04875:1181…	935.248
Both	Query_259	177.05539:3032 287.05502:63515 449.11063:4506 773.18958:3223	935.248
Both	Query_260	137.02499:4041 213.05371:3805 287.05438:276252 449.10971:38691 611.16791:20804 773.20953:5121 819.83966:3091 885.88019:3061	935.268
Both	Query_261	147.04449:4995 150.03049:6612 151.03827:52900 165.01753:7391 174.03091:7356 185.05785:4500 187.03885:5461 201.05508:31733 202.06194:64618 204.04079:5284 213.05385:27284 216.04054:6948 229.04828:42789 230.0584:79249 241.04823:7971 243.02699:12876 244.03635:7954 257.04227:39105 258.05362:236297 268.03491:30049 269.04456:9738 285.04053:9168 286.04739:902549 287.05505:9636 301.06943:3510313 302.07254…	937.259
Both	Query_264	132.54195:3031 230.05823:3700 257.34344:3105 258.05371:6352 286.04691:31608 301.06927:111668 373.88342:3448 463.1257:4922 556.52594:3475 785.19666:9235	947.243
Both	Query_265	117.0338:4513 137.02354:7209 145.02911:6988 163.03882:9082 177.05539:4461 185.06026:5120 213.05382:7844 241.04826:3030 244.67767:3076 258.05362:4162 286.0473:13430 287.05511:400969 301.06934:69955 315.84283:3206 463.12555:6540 787.20374:6213 949.23785:4821	949.238
Both	Query_266	79.05482:3536 81.03406:3660 89.039:12308 107.04902:5152 117.03417:15114 127.11453:3299 128.80185:3408 135.04462:34035 137.02351:5417 145.02884:23876 151.03984:24390 163.03876:162458 177.01959:6206 187.03883:3931 201.05461:22995 202.06177:23824 213.05377:8586 219.02896:9981 229.04758:24391 230.05809:37527 237.0414:3237 243.03056:4749 244.03632:3549 257.04572:14627 258.05325:83685 268.03857:12687 2…	949.24
Peonidin	Query_267	69.03376:28689 81.03401:38611 85.02848:28617 89.03895:51942 92.03067:29604 97.02902:27130 111.00795:20312 117.03371:52350 135.04477:127647 145.02734:67285 147.04269:19881 150.0304:36855 151.03772:18961 159.1162:18350 163.03909:465235 165.01743:44861 174.03081:54455 185.06012:17589 187.03873:19872 201.05473:230067 202.06206:332619 212.04549:33121 213.05363:144465 216.04039:20818 229.04817:186396 2…	949.258
Both	Query_268	91.03896:3233 108.34452:3463 121.02914:3072 169.84831:3191 218.25935:3049 256.39841:3005 286.04755:6975 287.05472:109269 301.07004:36749 356.71689:3080 445.55698:3253 449.11078:6948 483.50439:3797 787.22491:5015 788.16852:3709	949.258
Peonidin	Query_269	69.03382:4079 81.03408:7034 85.02855:4694 89.03902:5868 117.0338:6695 135.04439:17209 145.02911:11022 151.0396:12059 163.03851:62545 174.03094:5287 201.05603:17686 202.06238:28263 212.04858:4354 213.05383:10816 229.04781:22913 230.05833:39916 241.04828:5894 243.02702:3929 257.04602:13348 258.0535:106523 268.03522:17241 269.04462:5349 286.04755:405218 287.05048:6177 299.05798:3851 301.06961:184116…	949.258
Peonidin	Query_270	79.05479:31992 81.03335:79217 85.0285:46183 89.03897:99539 92.0307:27527 109.02798:35666 111.00687:30296 117.034:129463 135.04343:261400 145.02798:161566 147.04443:33582 148.05254:33931 150.03043:42735 160.05132:31667 163.03905:960133 165.01747:76916 174.0311:127219 174.06787:29496 185.06017:71322 188.04489:30226 201.05475:399970 202.062:634749 203.03258:63119 204.0407:28253 212.04553:35001 213.0…	949.259
Cyanidin	Query_271	92.03162:3641 137.02359:4552 163.03886:3257 213.05389:5776 241.04834:4673 286.04755:11610 287.05521:437846 288.05887:3833 301.06995:40194 449.11111:36398 771.41864:3140 787.20398:10240 882.36505:3003	949.261
Both	Query_272	90.9533:3117 135.04459:3156 163.0388:5909 202.06201:3100 206.26495:3175 229.04865:4120 230.05814:7252 257.04599:3353 258.05365:14644 286.04788:51894 287.05527:43327 301.06949:200556 320.07507:3142 343.5029:3179 463.12552:11071 787.20367:10031 821.7807:3268	949.263
Both	Query_273	74.60615:3106 135.04463:3172 163.03888:4686 202.06209:4260 230.05823:3489 258.05408:14256 286.04718:48457 301.06937:210812 302.07803:4559 463.1246:14572 556.93707:3324 787.21436:15374 905.94861:3498	949.264
Both	Query_274	135.04457:6249 145.0291:3300 163.0388:11231 201.05501:5226 202.062:9247 213.0538:5826 229.05193:6424 229.41734:3228 230.05812:11685 257.04599:4184 258.05328:32901 286.04727:130863 287.05505:4503 301.06952:542206 302.07291:4095 463.12537:30289 787.20721:27763 949.23779:5362	949.267
Both	Query_275	92.03075:6168 105.20528:3170 215.62552:3088 258.05365:5540 271.96909:3103 286.04709:22996 301.06937:103903 306.92633:3035 463.12781:13960 625.17627:5949	949.296
In-house	Query_276	81.03408:3708 85.02855:3544 89.03902:8404 117.03381:5940 127.03848:6733 135.04424:22899 137.02333:75844 139.03856:4679 145.02911:12352 151.03784:3631 163.03847:107669 179.03387:9648 181.05034:4076 187.82994:3212 287.05453:22445 301.06952:3523 305.06705:16648 313.07126:3472 325.09241:5798 329.06512:15019 353.06415:3442 395.07584:4888 407.07391:3288 431.09235:4263 449.10162:6604 467.09238:12779 491…	953.252
Canopus	Query_277	121.02915:7542 234.96782:7206 258.05371:8076 286.04633:16123 301.06918:76634 534.03131:4066	960.143
In-house	Query_278	117.0338:3758 145.02911:5848 163.03882:5433 177.05315:3797 190.48508:3215 201.05502:3827 202.06201:7744 213.05382:4311 229.04866:3860 230.05814:6429 257.04599:4351 258.05313:22960 268.03864:5656 286.04715:87846 287.05048:4029 301.06955:380821 351.10272:3402 463.11609:7369 801.21503:4358 850.25275:3250 963.23328:5191	963.25
Both	Query_279	89.03905:3941 92.52518:3228 117.03264:3063 145.02875:15040 151.03964:3925 163.03888:10540 177.05505:16429 201.05508:3200 258.05371:9876 286.04749:39739 301.06952:170128 313.07135:3230 343.08072:12436 430.85486:3415 625.14679:3854 963.26196:6887	963.253
Peonidin	Query_280	92.03161:3079 129.71494:3049 145.0275:3416 156.68858:3092 177.05321:5378 202.06207:5973 229.04874:6024 230.05821:7305 243.0235:3216 258.05307:31178 286.04755:111516 301.06961:403049 463.12747:38770 801.21527:4719	963.278
Both	Query_281	163.03905:16228 258.05362:5700 286.04797:25030 301.0697:143880 463.12289:16580 801.2146:16968 963.28998:7839	963.279
In-house	Query_282	79.05483:5446 81.03407:10322 85.02854:3941 89.03908:27652 92.03661:4022 107.04903:11270 109.02803:3942 117.03394:38726 125.52952:3262 135.04453:79309 145.02913:53444 149.05911:4979 151.03966:108944 156.69412:3224 163.03879:459599 165.05374:4185 181.05032:7543 193.04936:26963 217.05009:8971 286.04745:5694 301.06909:39516 307.08447:6533 313.07123:5269 314.07721:5076 319.07843:15539 325.09238:6786 3…	967.25
Both	Query_283	68.99793:5322 69.03437:4326 79.05485:5959 81.03391:15972 85.0293:9864 89.03869:32018 95.05003:8163 97.02911:7314 99.04449:4747 107.05011:10504 109.02914:8280 111.00806:6515 117.03381:38021 127.03848:3776 133.02814:10738 135.04459:91378 137.06009:6664 139.03828:14942 141.05544:7428 145.02916:72813 149.06052:17330 151.0396:477497 163.03883:598520 165.0538:22104 175.03923:4662 178.02702:5913 181.050…	967.272
Both	Query_289	121.02789:7917 150.7355:3287 163.03886:5509 197.05946:3698 247.70418:3119 263.04391:3404 271.06088:347572 287.05527:32756 433.10992:17991 877.22113:17237	1039.27
Both	Query_290	92.03664:6645 118.63778:3266 121.02789:3056 137.02512:4047 213.05389:3176 252.99023:3101 287.05502:137776 375.62439:3636 449.10175:7599 718.37201:3254 726.71729:3342 834.98773:3566 891.18176:7795 1047.953:3661	1053.25
Both	Query_291	92.03162:3752 258.05371:4087 286.04745:21055 301.06982:82745 463.1257:5948 508.08185:3471 529.87671:3238 891.23224:4845	1053.29
In-house	Query_292	100.37796:3073 124.03944:3324 163.0388:3061 202.06201:5799 230.05814:3902 258.05362:9130 286.04688:39952 287.05508:3110 292.61978:3055 296.06372:3082 301.06952:145771 342.7854:3145 463.12552:10838 892.22186:13515 956.80042:3342	1054.28
Cyanidin	Query_293	81.03362:99524 89.03857:90900 107.04899:25305 109.02798:42389 111.00688:57343 115.05366:72297 117.03254:79316 121.02834:596146 123.043:50914 128.06183:29335 129.06984:42222 135.04303:89279 137.02246:681704 139.05403:53508 143.04831:50628 145.02739:62393 145.06384:31003 147.04274:57238 149.02336:196650 150.03044:27812 157.06392:137520 160.05132:29769 161.05923:134516 163.03905:367056 165.01747:749…	1055.26
Canopus	Query_294	287.05533:68645 371.76666:3147 511.18109:3388 781.16345:3333 893.20398:3320 917.17371:3313	1055.27
Both	Query_296	92.03579:4985 121.02914:10543 137.02357:3317 163.03885:5656 213.05388:6158 224.09637:3211 241.04831:3676 287.05496:349963 301.06958:7592 401.25531:3293 449.11172:24416 692.29376:3461 892.67242:3411 893.20392:4803 916.54163:3601 932.97223:3539	1055.27
Both	Query_295	121.02912:13928 122.54361:3063 137.02359:10739 163.03886:7749 174.31226:3171 213.05389:6076 264.19693:3098 287.05521:394224 299.05316:6494 329.06491:8836 449.11127:22729 893.21167:22332 1018.50171:4095 1055.26331:6087	1055.27
Both	Query_297	96.54052:3541 109.62986:3002 121.02914:6882 201.05507:6137 202.06207:8908 213.05388:3454 229.04872:5455 230.0582:12553 257.04214:6911 258.05301:30756 268.0387:4296 286.04773:104630 301.06961:471960 316.70187:3169 430.62589:3343 435.42935:3443 463.1254:21112 905.20654:39581	1067.27
Peonidin	Query_299	85.02849:74766 89.03817:232830 107.04897:93492 109.02797:84110 111.00686:125799 117.03372:160324 121.02811:1458526 135.04326:422871 145.02736:217473 146.03653:76191 147.04442:116185 150.03046:259287 151.03775:132390 163.03893:1108471 165.01746:175815 174.03087:303699 174.06786:87570 185.06015:182591 187.03876:164511 188.04732:83247 189.0542:123933 201.05501:1588675 202.06195:2014908 203.03256:148…	1069.28
Both	Query_300	81.03409:4842 89.03903:6674 117.03381:6224 121.02796:37286 135.04312:11881 145.02747:6272 150.03053:4027 151.03952:25108 163.03856:47567 201.05446:15696 202.06201:25045 203.03271:3531 210.14023:3620 213.05385:7391 219.02904:4679 229.04869:13312 230.05807:32289 243.03065:4200 245.15762:3424 257.04453:14562 258.05383:75302 268.03867:7551 269.20377:3660 286.04733:246301 301.06958:1079480 302.073:698…	1069.28
Both	Query_301	176.17603:3030 189.34071:3132 201.05238:4315 202.06207:3364 213.05684:5414 230.05821:3213 258.05371:13021 286.04803:46804 287.05511:111756 301.06952:186434 449.10175:7813 463.12704:19859 702.7251:3230 755.23645:3787 907.21759:23404	1069.28
In-house	Query_302	81.0604:3298 121.02914:7014 163.03886:3688 198.2032:3065 221.72252:3180 230.05821:3634 257.04218:3809 258.04977:11533 286.04706:46319 297.50418:3334 301.06955:191667 389.40961:3183 463.12799:21557 704.93903:3365 907.24323:3666 923.58301:3972 929.14575:3875	1069.28
In-house	Query_303	119.03837:3129 121.02914:4786 202.06207:4806 231.92635:3088 252.24377:3230 255.91618:3773 258.05252:18104 286.04736:69882 301.06964:293962 363.25345:3842 463.12668:41526 577.88092:3331 812.0365:4153 907.24316:11916 1069.28577:5419	1069.31
Canopus	Query_304	108.80812:3097 163.03888:3478 181.97359:3836 194.93568:3333 250.75322:3171 287.05505:39654 301.06961:6718	1071.26
Canopus	Query_305	74.70343:3549 81.0341:4338 89.03905:7396 117.03384:6416 121.02898:46235 135.04463:12938 139.03859:6289 145.02916:7400 148.77818:3112 163.03868:71953 283.07889:4001 287.05521:52920 301.06961:8635 317.25861:3298 697.57629:3586	1071.3
Both	Query_307	92.0366:10720 119.04941:4496 137.02367:16550 147.04469:17186 149.02286:3419 163.0388:10972 169.76219:3266 185.06024:7215 213.0538:13001 231.0643:6544 241.05179:5260 286.04742:6307 287.05508:917569 288.05875:4749 301.06882:15473 449.11111:50134 499.32135:4096 685.38275:3652 919.24323:50989 1081.25842:12524	1081.28
In-house	Query_308	271.06052:77813 401.6597:3078 433.12018:4835 528.52563:3415 761.13745:3600 819.86261:3803 919.23212:5006	1081.28
Both	Query_309	129.56932:3156 137.02359:3855 149.76768:3029 166.48303:3032 202.06207:5342 229.04872:3403 230.05821:8887 256.55814:3380 258.05353:19559 277.68188:3198 286.04779:59719 287.05518:13960 301.06955:269892 301.86398:3355 348.38547:3293 463.12704:20390 510.01007:3363 642.93835:3494 894.09088:3370 923.22009:19658	1085.28
Both	Query_310	83.68302:3147 96.28819:3213 137.02333:17593 151.03963:7381 157.06506:3691 163.03885:8183 185.0603:6531 213.05353:16241 217.46933:3181 231.06436:7654 241.05186:7694 287.05518:980418 449.11203:47546 492.74091:3329 554.16724:3623 685.99609:3496 923.21844:57897 1085.24927:8829	1085.28
Both	Query_312	81.034:26046 85.02856:11911 89.03894:38342 92.02908:6591 95.04906:19974 97.02906:15356 107.04906:5512 108.0211:5611 109.02901:15006 111.04468:13043 117.03374:33152 121.029:313405 127.03848:11802 133.02814:7051 135.04439:78145 137.06009:3862 139.03828:46528 141.05544:7454 141.58449:3874 145.02882:46383 149.06085:11227 151.03946:332782 163.03857:389858 165.05579:12877 174.93823:3442 177.01967:5432 …	1087.29
Both	Query_313	92.03661:3575 163.03882:8483 249.18991:3145 258.04968:4030 286.04803:20559 301.06946:75792 356.14233:3996 463.12555:5751 501.30637:4252 520.80847:3544 597.43005:3553 710.04382:3873 787.20374:6890 949.26562:4116 1090.35376:12944	1090.37
Both	Query_315	92.02994:6337 121.02914:4277 197.05946:3845 271.06097:231179 375.65891:3689 433.11166:13628 549.39716:3193 620.64923:3490 648.71393:3530 848.14044:3605 933.24268:9975 969.50244:3301	1095.29
Both	Query_316	82.3961:3423 132.88414:3115 135.04457:3304 147.04449:10717 163.0388:3625 201.05501:11650 202.062:9899 213.05676:3945 229.04865:7077 230.05812:12778 258.05383:40443 268.0386:5827 286.04752:142119 287.05505:3328 301.06952:487184 302.07294:4927 463.12784:29345 542.60809:3553 619.08264:3674 751.92004:3957 933.24786:23571 1070.24792:3918	1095.3
Both	Query_317	80.51282:3120 88.2702:3156 147.04282:3138 202.06201:4909 229.04866:4592 230.05814:5847 258.05362:11859 282.02908:3426 286.04773:43919 287.05508:7898 301.0694:203419 311.55823:3375 346.68921:3570 398.41895:3608 404.74677:3308 463.12488:17777 528.84833:3605 610.09381:4616 695.32715:3689 933.26038:16214	1095.3
Both	Query_318	106.9514:3052 137.02354:5325 144.29633:3234 164.91705:3236 178.58708:3305 287.05496:203954 344.56821:3640 449.11063:9831 549.65356:3033 933.24237:13011 1056.95581:3736	1095.3
Cyanidin	Query_319	92.0358:5019 137.02359:10011 145.0275:4602 163.03886:7340 185.06032:4450 186.66824:3115 204.4035:3072 213.05388:9102 231.06438:5648 267.12946:3605 287.05518:537925 296.03:3351 446.36093:3186 449.10159:25409 935.22522:37986 1097.25098:6953	1097.28
Both	Query_321	137.75368:3483 155.08784:3065 173.08965:3289 212.1218:3370 287.05453:146073 301.06949:4875 302.07294:4272 408.07288:3667 449.1106:10403 572.63281:3273 935.21954:7426 973.46564:4029	1097.28
Both	Query_320	89.03901:10171 92.03074:6990 107.04903:4391 111.00803:3910 117.03378:7883 135.04457:13820 137.02351:31313 145.0291:4808 156.64389:3332 163.03867:54988 185.06024:8171 213.0538:14175 231.0643:6246 241.04823:7742 269.04459:6629 287.05508:981797 288.05875:5367 299.05304:10654 300.0661:5571 301.06949:5059 317.19415:3438 329.06659:25205 339.08926:3820 353.06409:5491 383.07358:3586 395.07578:5102 413.08…	1097.28
Both	Query_322	211.53403:3568 214.58708:3176 282.42938:3094 287.05505:143962 301.06952:3407 318.9429:3386 434.08786:3534 449.11063:6228 525.15332:3554 935.24677:8805	1097.3
Both	Query_323	81.03339:4651 89.03902:7615 117.03259:8278 135.04309:6742 150.0305:4566 151.03853:24179 163.03952:22889 165.01755:6086 174.03093:6231 185.06026:6559 201.05508:39617 202.06279:44752 204.0408:4724 213.0547:18045 229.04886:32014 230.05809:54465 241.04826:4930 243.02702:9755 244.03636:3946 257.04276:25047 258.0538:148713 268.03662:24311 269.04459:5927 285.04056:8852 286.04755:548957 301.06958:2427356…	1099.3
Both	Query_324	92.02993:3321 136.07613:4612 138.89098:3320 286.04752:12885 301.06961:51896 446.75476:3419 463.12567:4257 506.95395:3326	1099.32
In-house	Query_325	201.05498:4643 202.06197:3710 230.05809:3274 257.04202:4099 258.05356:9746 286.04773:40137 287.05042:4207 301.06937:206313 302.07294:26640 412.98013:3512 430.99039:3051 463.12543:4652 538.99353:3707 556.99915:5786 907.2168:4127 945.17346:30893 945.66919:8828 959.10638:3401 961.13812:3483 1107.24573:86758 1107.70166:3455	1107.2
Both	Query_326	92.03745:7126 95.37518:3338 102.66174:3000 163.03882:8508 201.05501:3552 202.06201:9170 213.05382:3979 229.04865:3937 230.05814:7049 258.05405:22288 286.04742:69905 301.06958:306206 302.07294:4851 343.69019:3698 412.22498:3969 463.12552:11500 947.22406:28873 1061.40259:3837	1109.28
Both	Query_327	89.03931:23367 92.02985:7573 111.00686:6773 117.03372:13337 121.02903:5436 129.20065:4685 135.0434:35522 145.02795:22414 147.0444:5815 148.05081:5376 150.03215:9451 151.03773:5409 163.03906:120674 165.01744:14836 174.03082:14582 174.06784:4373 185.05775:6545 187.03874:9877 189.05418:4745 201.05469:73818 202.06198:99110 203.03255:8721 212.0455:11073 213.05399:42109 216.04042:7335 229.04874:61418 2…	1110.26
Both	Query_328	89.03911:18737 117.03376:15454 135.0446:35364 145.02898:21618 151.0396:29671 163.03883:119497 174.03088:9194 193.0493:4488 201.05499:31056 202.06204:38253 212.04559:4872 213.05284:19264 229.04816:31347 230.05846:51088 241.04819:6192 243.02695:7254 255.0175:5439 257.04211:23654 258.05334:125110 268.03513:18973 269.04453:6500 285.04047:10155 286.04742:424189 287.05444:61146 288.05869:4705 300.06607…	1111.29
Cyanidin	Query_329	81.03405:6413 89.03899:31596 109.02908:9740 111.008:7994 115.05485:13168 117.03375:26147 121.02828:17784 129.06985:8704 135.04448:18376 137.02362:108445 139.05406:5828 143.04832:9458 145.02882:50916 147.04446:11523 149.0229:24037 149.05907:8946 157.06454:20372 161.05864:17029 163.03886:63589 165.0175:14442 167.04878:6067 171.04286:12213 175.03915:7478 175.07649:7738 177.05548:42860 185.06001:3714…	1111.29
Both	Query_330	156.62341:3143 160.8727:3057 163.03877:7726 201.05498:3359 202.06197:3349 258.05356:8744 286.04755:45987 287.05469:24864 288.86264:3140 301.06937:179539 463.12537:20633 609.70795:4171 723.32819:3882 775.7243:3329 949.23761:6500	1111.29
Peonidin	Query_331	89.03822:9897 117.03259:11734 135.04359:17508 145.02744:9037 150.0305:6128 163.03957:52922 165.01753:9114 174.02875:9688 185.06024:7654 187.03886:5807 201.05515:40600 202.06271:62984 203.03267:5933 213.05397:28522 229.04854:36127 230.05855:70241 241.04825:6715 243.02701:7115 257.04221:36618 258.0538:193814 259.0592:4703 268.03516:22693 269.04459:7141 285.04077:17595 286.04752:643032 287.05515:101…	1111.29
Both	Query_332	115.44102:3229 136.97188:4008 139.56883:3267 144.09108:3351 197.30109:3526 202.06207:4244 206.41965:3001 226.43745:3381 230.05821:5331 240.37527:3190 258.05371:11322 286.04688:33524 301.0697:146224 319.95572:3457 333.72849:3485 350.11896:3680 463.12567:9242 468.23483:3283 642.8147:3772 949.25818:14058	1111.32
Double	Query_335	258.05359:4303 286.04706:18715 301.06952:84343 302.07291:6593 433.63348:3122 570.9339:4203 631.82678:3118 678.0722:3672 960.15002:24940	1122.18
In-house	Query_336	92.0358:4854 92.19429:3076 177.05544:3755 201.05508:5871 228.8647:3312 230.05821:3891 258.05371:8986 286.04703:30122 301.06967:137248 435.03317:3397 463.12567:6948 499.22629:3645 575.2807:4327 648.58856:3710 652.52332:4513 961.22345:8765 1123.28625:7335	1123.3
In-house	Query_337	117.0337:3530 145.02898:6299 163.03868:4107 177.05524:6352 201.05486:4207 202.06184:3469 230.05794:4055 258.05341:10767 286.04715:43460 301.06882:164764 302.07269:9436 343.08029:6006 346.19348:3317 463.12515:11386 790.33386:4223 963.23248:7015 1007.36993:3745 1125.2677:16249	1125.25
Peonidin	Query_338	89.03851:26335 117.03409:30815 135.04305:18242 145.02765:51975 147.04445:8882 150.0322:10762 163.03885:50786 165.01749:13749 174.03087:16524 177.05338:56210 185.06018:10906 187.03879:11603 201.05493:92263 202.06218:110655 203.03259:11937 212.04556:9438 213.05408:54375 215.03494:6178 216.04048:7742 229.04895:90994 230.05801:128627 241.04816:14613 243.02692:18851 244.03627:12166 257.04562:69097 258…	1125.31
Both	Query_339	89.03904:4688 92.03831:6785 117.03383:7625 140.58943:3160 145.02748:13246 151.03963:7318 163.03886:13405 177.05544:12869 201.05507:5014 202.06207:8135 213.25165:3387 229.04872:7671 230.0582:9785 257.04214:4325 258.05325:29350 286.04739:99916 301.06949:404252 302.07303:7138 313.07132:4776 324.81467:4738 343.08066:12938 463.12628:31567 494.80157:3563 663.4574:4164 768.35895:3544 963.24463:24146 106…	1125.31
Antho	Query_340	92.0358:4096 156.69417:3143 181.91771:3201 196.4704:3082 196.97028:3056 273.86365:3040 286.04755:10000 287.05521:120583 301.07016:35501 351.44632:3387 449.10175:5591 545.1106:3538 752.31158:3573 852.89301:4001 963.2619:5678 1056.72803:3707 1090.6615:3736	1125.31
Both	Query_341	79.05481:14224 81.03376:28529 85.02926:14659 89.0388:131548 95.04998:12675 97.02907:11330 99.04444:4893 107.0501:33283 108.02106:12226 109.02908:16145 111.008:6920 117.03365:111682 121.02907:4677 123.04431:4984 127.03978:5911 133.02808:14236 135.04443:263075 137.06003:7860 139.03854:24449 141.05537:12956 145.02904:165403 149.05959:16288 151.03955:471319 161.06058:4592 163.03877:1309324 164.04254:…	1129.3
Both	Query_342	81.03407:11789 89.03904:49270 92.03744:6975 103.05554:3774 109.0291:7489 117.03389:84007 127.03845:9461 134.03653:4855 135.04465:51273 137.02359:143409 139.03853:3712 145.0291:193090 149.05936:18299 151.03958:4050 163.03868:172129 177.05524:326227 179.03383:21553 181.04799:4406 195.06473:4173 203.03265:10991 213.05675:5655 256.38272:3605 287.05518:149655 299.05301:7045 300.06116:4744 301.06949:45…	1129.3
Canopus	Query_345	107.6292:3387 115.53397:3363 167.68756:3159 207.75945:3307 280.90036:3239 286.04742:8493 301.06964:27747 302.07294:4098 376.53738:3887 460.02148:3762 1139.24878:22104	1139.25
Both	Query_346	81.0341:8013 85.02856:5103 89.03893:43538 93.70469:3419 97.02821:3721 108.02111:6105 109.02914:5185 117.03372:84087 134.03658:5271 135.04437:35653 137.06009:4670 137.38791:3503 139.03857:7148 141.05385:4669 145.02893:170647 149.05899:26187 151.03949:150801 163.03865:155812 165.05379:4894 177.05504:263073 178.02702:5436 181.04805:4300 193.04909:32578 195.02863:4718 217.05014:12695 219.15825:3394 2…	1143.32
Both	Query_347	177.05307:4574 258.0535:9512 286.04782:29260 287.05032:3514 301.06924:124427 302.07251:18045 353.41031:3029 426.54382:3094 435.97247:3738 463.12531:3953 1001.22272:17755 1001.7229:9840 1163.28198:84694	1163.26
Both	Query_349	88.70764:3126 107.68008:3073 112.97527:3223 121.02787:7448 125.96693:3574 137.02357:9247 151.42067:3218 163.04083:5584 213.05386:7606 215.42447:3073 231.06438:6155 237.32909:3185 241.04831:5894 264.58429:3494 287.05518:531637 332.5979:4279 449.11096:29990 676.06714:3698 769.04626:3675 1055.27869:50758 1217.29236:11311	1217.32
In-house	Query_350	92.06176:3123 142.17285:3238 163.03885:6326 201.05507:8327 202.06206:7995 213.05386:6160 217.74031:3223 229.04871:5575 230.0582:8420 258.05307:24623 286.04745:83541 287.05515:6546 301.06955:373929 382.31387:3739 463.12601:30641 473.55591:3450 490.99225:3623 565.23181:4095 748.354:4734 853.55487:3764 864.25122:4151 1069.26782:34174 1231.31067:8195	1231.34
Both	Query_351	95.89417:3326 202.06207:3640 230.0582:3311 257.04214:5773 258.05368:12271 277.11655:3754 286.04749:41010 301.06931:149874 459.10583:3656 620.89862:3726 625.17639:13947 732.17383:4256 907.21722:13363 971.33752:4215 1231.31079:8329	1231.34
Both	Query_353	89.49022:3114 92.02993:4877 113.90471:3241 154.77875:3173 159.68523:3594 163.03885:3571 202.06206:5217 229.04871:6921 230.0582:7181 257.04214:4837 258.05338:25657 286.04733:86044 301.06943:335680 430.46484:3519 463.12503:25194 688.49109:4236 708.0025:3887 711.64392:3841 1069.29041:41097 1231.31067:13618	1231.34
In-house	Query_355	89.05336:3145 148.6181:3796 168.22852:3529 287.05515:67621 356.883:3800 380.80795:3734 449.10159:4519 563.6925:4077 684.20996:3722	1259.33
Both	Query_356	154.16864:3257 154.45956:3428 249.38777:3843 287.05502:58480 449.10159:4253 615.72131:3517 1097.25061:6625	1259.34
Both	Query_357	92.0299:3367 94.47513:3290 96.6098:3315 125.72184:3257 127.8765:3500 130.0603:4034 160.46126:3074 163.0388:11372 192.68602:3807 201.05501:6595 202.062:7862 213.0538:6321 230.05812:6952 257.04599:5927 258.05359:13639 286.0466:57622 287.05466:57789 301.06927:247125 360.90067:3551 463.1293:19848 468.97556:3766 657.14838:4802 746.58984:4865 763.93341:4119 829.11395:3946 836.75244:4410 1111.29736:2710…	1273.34
In-house	Query_359	110.27398:3206 119.85436:3048 146.72876:3385 222.76901:3493 287.05499:62903 301.06882:27159 301.61041:3435 390.21255:4010 449.11072:5468 556.3266:4134 788.08447:4266 1111.27759:11552	1273.35
Both	Query_358	144.65376:3965 165.59816:4197 169.66153:3493 220.8513:3718 230.05812:4488 258.05362:11966 286.04749:33664 301.06946:140118 463.12552:11274 671.38928:4352 871.77063:3921 1064.88794:4735 1111.27734:13709	1273.35
Both	Query_360	123.18687:3756 163.0388:3722 188.04497:3532 201.05501:8285 202.062:12817 213.0538:4879 229.04863:7495 230.05812:11742 257.04596:5954 258.05356:30212 261.39651:3720 268.03442:3889 286.04727:107553 301.06958:417934 463.12628:30500 1125.30554:51496 1287.33191:7505	1287.36
Both	Query_363	92.03821:3559 119.03454:3685 187.56392:4090 286.04724:11443 298.20599:4647 301.06924:46654 304.87582:3468 463.12518:4835 1133.85779:4431 1155.2699:6017	1317.34
In-house	Query_364	93.76404:3788 107.12259:4170 123.89016:3488 230.05807:4648 258.05356:9392 259.2966:4514 274.72528:3648 286.04688:22557 301.06906:100001 304.40189:3930 404.21423:3888 425.99286:4030 463.1254:8592 468.99472:4644 551.14771:3670 1084.5708:4075 1197.27844:6559	1359.35

## Sheet: B_AllNodeAnnotations
MSMS	Mz	Author_Annotation	CANOPUS_most_specific_class	CANOPUS_leve_5	CANOPUS_subclass	CANOPUS_class	CANOPUS_superclass	CANOPUS_all_classifications
68.99794:4618 84.96019:4231 121.02788:3823 137.0239:20116 139.05414:3040 157.06506:5434 185.06071:7069 213.0535:13848 231.06438:3723 241.04977:7065 287.05521:395706	287.054	Canopus	3'-hydroxyflavonoids	3'-hydroxyflavonoids	Hydroxyflavonoids	Flavonoids	Phenylpropanoids and polyketides	Organic compounds; Organoheterocyclic compounds; Pyrans; Benzopyrans; Phenols; Catechols; Chromones; Phenylpropanoids and polyketides; Organooxygen compounds; Flavonoids; Pyranones and derivatives; Benzenediols; Flavones; Benzene and substituted derivatives; Benzenoids; 3'-hydroxyflavonoids; 4'-hydroxyflavonoids; Hydroxyflavonoids; 7-hydroxyflavonoids; 1-benzopyrans; Organic oxides; Oxacyclic com…
53.03938:3360 55.01852:4321 65.03922:6808 67.01867:8839 68.99783:53314 69.03381:7381 79.05488:17806 81.03407:5024 84.96015:7701 95.04912:8353 103.05455:7202 105.03345:22687 107.049:26448 109.02911:18496 111.00813:34278 111.04464:8434 115.05486:3040 119.0494:4919 121.02909:150652 127.0398:5161 129.0701:10731 133.02814:17818 135.04457:9123 137.02354:54194 139.05408:3251 141.0697:6671 145.06575:1548…	287.055	Canopus	Flavonols	Flavonols	Flavones	Flavonoids	Phenylpropanoids and polyketides	Organic compounds; Organoheterocyclic compounds; Pyrans; Benzopyrans; Alcohols and polyols; Phenols; Chromones; Phenylpropanoids and polyketides; Organic acids and derivatives; Organooxygen compounds; Flavonoids; Pyranones and derivatives; Flavonols; Flavones; Benzene and substituted derivatives; Polyols; Benzenoids; 3-hydroxyflavonoids; 4'-hydroxyflavonoids; Hydroxyflavonoids; 5-hydroxyflavonoid…
56.9655:4749 68.99775:7938 84.9603:8527 89.03904:3117 105.03355:5103 107.04906:4256 109.02914:3254 111.00806:5153 121.028:19426 133.02814:3224 135.04462:3077 137.02356:7499 147.04454:6431 153.01857:37563 157.06506:5394 163.03868:21570 165.01753:12519 183.02834:6931 185.0603:3422 213.05479:10699 231.06438:3830 237.00688:4500 241.05186:4135 255.01762:3392 258.05347:8555 286.30927:3912 287.05518:361…	287.055	Canopus	Flavonols	Flavonols	Flavones	Flavonoids	Phenylpropanoids and polyketides	Organic compounds; Organoheterocyclic compounds; Pyrans; Benzopyrans; Alcohols and polyols; Phenols; Chromones; Phenylpropanoids and polyketides; Organic acids and derivatives; Organooxygen compounds; Flavonoids; Pyranones and derivatives; Flavonols; Flavones; Benzene and substituted derivatives; Polyols; Benzenoids; 3-hydroxyflavonoids; 4'-hydroxyflavonoids; Hydroxyflavonoids; 5-hydroxyflavonoid…
55.01859:9240 65.03916:5931 68.99783:26937 81.03399:7961 109.029:7247 111.00792:6298 115.05481:14504 117.06971:3563 119.04929:4285 121.02879:22191 122.03676:3604 123.04422:7755 127.03969:4531 128.06175:6241 129.06969:10677 133.06436:3983 137.02362:130576 137.05981:43758 139.05405:9919 141.06956:8062 143.04968:12077 145.06541:4591 147.04425:9712 149.02287:18545 150.03209:4410 151.03944:3080 157.06…	287.055	Canopus	Flavonols	Flavonols	Flavones	Flavonoids	Phenylpropanoids and polyketides	Organic compounds; Organoheterocyclic compounds; Pyrans; Benzopyrans; Phenols; Catechols; Chromones; Phenylpropanoids and polyketides; Organooxygen compounds; Flavonoids; Pyranones and derivatives; Flavonols; Benzenediols; Flavones; Benzene and substituted derivatives; Benzenoids; 3-hydroxyflavonoids; 3'-hydroxyflavonoids; 4'-hydroxyflavonoids; Hydroxyflavonoids; 7-hydroxyflavonoids; 1-benzopyran…
68.99787:5926 115.0548:4890 121.0286:8383 137.02364:40070 139.054:3909 147.0444:3012 149.02277:5618 157.06458:8561 161.05858:3675 171.0428:3270 175.03908:3121 177.01727:4763 185.06009:10394 189.05418:3930 213.05359:27519 231.06421:8082 241.04871:12800 269.0444:5328 287.05484:632334	287.055	Canopus	Flavonols	Flavonols	Flavones	Flavonoids	Phenylpropanoids and polyketides	Organic compounds; Organoheterocyclic compounds; Pyrans; Benzopyrans; Phenols; Catechols; Chromones; Phenylpropanoids and polyketides; Organooxygen compounds; Flavonoids; Pyranones and derivatives; Flavonols; Benzenediols; Flavones; Benzene and substituted derivatives; Benzenoids; 3-hydroxyflavonoids; 3'-hydroxyflavonoids; 4'-hydroxyflavonoids; Hydroxyflavonoids; 7-hydroxyflavonoids; 1-benzopyran…
55.93523:3540 84.96015:4719 119.0494:3886 123.04433:54733 139.03856:80235 147.04454:18896 161.06061:5379 165.0538:13826 207.06526:4488 218.86917:4002 267.89294:5852 291.08743:4415	291.086	Canopus	Catechins	Flavan-3-ols	Flavans	Flavonoids	Phenylpropanoids and polyketides	Organic compounds; Organoheterocyclic compounds; Benzopyrans; Alkyl aryl ethers; Alcohols and polyols; Phenols; Catechols; Ethers; Phenylpropanoids and polyketides; Organooxygen compounds; Flavonoids; Flavans; Benzenediols; Catechins; Secondary alcohols; Benzene and substituted derivatives; Polyols; Benzenoids; 3-hydroxyflavonoids; 3'-hydroxyflavonoids; 4'-hydroxyflavonoids; Hydroxyflavonoids; 5-…
51.94072:3213 165.01755:3907 176.93292:8251 194.94295:8003 201.05486:20091 202.06201:20463 204.92836:6250 213.05353:8287 218.86922:5554 222.93938:5735 224.89716:3109 229.0488:17093 230.05811:18464 232.92398:16674 243.03062:3548 250.93323:9357 257.04507:10075 258.05359:35497 277.91907:12828 286.04742:100500 301.06955:280904	301.069	Canopus	O-methylated flavonoids		O-methylated flavonoids	Flavonoids	Phenylpropanoids and polyketides	Organic compounds; Organoheterocyclic compounds; Pyrans; Benzopyrans; Alkyl aryl ethers; Phenols; Anisoles; Chromones; Ethers; Phenylpropanoids and polyketides; Organic acids and derivatives; Organooxygen compounds; Flavonoids; Pyranones and derivatives; Flavones; Benzene and substituted derivatives; Phenol ethers; Benzenoids; O-methylated flavonoids; Hydroxyflavonoids; 5-hydroxyflavonoids; 7-hyd…
51.94073:3349 55.93486:3657 84.9602:3733 176.93192:21803 194.94272:23074 201.0551:5709 204.92761:14761 206.88744:4677 222.93947:6810 224.90044:4228 229.04875:4132 230.05823:5111 232.9236:35895 250.93257:19615 258.05197:11028 277.92285:21514 286.04672:25570 301.06967:78372	301.069	Canopus	O-methylated flavonoids		O-methylated flavonoids	Flavonoids	Phenylpropanoids and polyketides	Organic compounds; Organoheterocyclic compounds; Pyrans; Benzopyrans; Alkyl aryl ethers; Alcohols and polyols; Phenols; Anisoles; Chromones; Ethers; Phenylpropanoids and polyketides; Organooxygen compounds; Flavonoids; Pyranones and derivatives; Flavonols; Flavones; Benzene and substituted derivatives; Polyols; Phenol ethers; Benzenoids; O-methylated flavonoids; 3-hydroxyflavonoids; Hydroxyflavon…
51.94073:4608 55.93486:3129 150.03055:3668 165.01759:4648 174.03098:3665 176.9328:17719 177.01744:3339 185.0603:3933 187.03891:4793 194.94342:15692 201.05472:35805 202.06203:33669 204.92754:9265 213.05322:12243 218.86926:4946 222.93942:4821 224.8972:4294 229.04858:25683 230.05827:27841 232.92384:26350 241.04832:3514 243.03067:5600 250.93443:11466 257.04599:18000 258.0535:60182 268.034:7689 269.04…	301.07	Canopus	4'-O-methylated flavonoids	4'-O-methylated flavonoids	O-methylated flavonoids	Flavonoids	Phenylpropanoids and polyketides	Organic compounds; Organoheterocyclic compounds; Pyrans; Benzopyrans; Alkyl aryl ethers; Phenols; Anisoles; Chromones; Ethers; Phenylpropanoids and polyketides; Organic acids and derivatives; Organooxygen compounds; Flavonoids; Pyranones and derivatives; Flavones; Benzene and substituted derivatives; Phenol ethers; Benzenoids; O-methylated flavonoids; 4'-O-methylated flavonoids; Hydroxyflavonoids…
51.94072:3428 65.03924:4461 67.05461:3437 68.99792:5298 95.04913:3726 97.0282:3138 98.97533:4599 108.0211:6046 121.02794:242719 141.05383:4730 149.02274:13404 151.03973:126057 165.01756:3893 176.93251:19373 177.01747:696620 178.02249:3897 178.89308:3965 194.94292:15868 201.05534:24376 202.06184:20506 204.92838:6831 213.05434:9237 222.93939:6054 224.89717:4230 229.04839:19851 230.05865:13682 232.9…	301.07	Canopus	O-methylated flavonoids		O-methylated flavonoids	Flavonoids	Phenylpropanoids and polyketides	Organic compounds; Organoheterocyclic compounds; Pyrans; Benzopyrans; Alkyl aryl ethers; Phenols; Anisoles; Chromones; Methoxyphenols; Ethers; Phenylpropanoids and polyketides; Organic acids and derivatives; Organooxygen compounds; Flavonoids; Pyranones and derivatives; Flavones; Benzene and substituted derivatives; Phenol ethers; Benzenoids; O-methylated flavonoids; Hydroxyflavonoids; 5-hydroxyf…
51.94073:3706 92.03664:3546 135.04463:4757 145.02916:3856 163.03862:27155 174.03099:3089 176.93269:17802 194.94307:16563 201.05492:15384 202.06143:13570 204.92784:10385 206.89024:3010 213.05389:3378 222.93945:5356 229.04857:8750 230.05836:14559 232.92433:29362 250.93349:12225 257.04337:7430 258.05334:26478 268.03455:4319 277.91867:20667 286.04718:64875 301.06964:207818 301.16379:4246	301.07	Canopus	O-methylated flavonoids		O-methylated flavonoids	Flavonoids	Phenylpropanoids and polyketides	Organic compounds; Organoheterocyclic compounds; Pyrans; Benzopyrans; Alkyl aryl ethers; Phenols; Anisoles; Ethers; Phenylpropanoids and polyketides; Organic acids and derivatives; Organooxygen compounds; Flavonoids; Pyranones and derivatives; Flavones; Benzene and substituted derivatives; Polyols; Phenol ethers; Benzenoids; O-methylated flavonoids; Hydroxyflavonoids; 5-hydroxyflavonoids; 7-hydro…
51.94073:3461 84.96018:4842 121.02912:7746 176.93253:16325 194.94339:14810 204.9269:7968 206.88741:4373 212.0457:3214 213.05388:4268 218.86926:6224 222.93942:7024 224.8972:3696 229.04872:3375 232.92415:27267 241.05186:3130 250.93375:17336 257.04214:3306 258.05338:16287 277.91879:17747 278.87073:3065 285.04071:46387 286.04724:86651 301.06961:217070	301.071	Canopus	3-O-methylated flavonoids	3-O-methylated flavonoids	O-methylated flavonoids	Flavonoids	Phenylpropanoids and polyketides	Organic compounds; Organoheterocyclic compounds; Pyrans; Benzopyrans; Alkyl aryl ethers; Phenols; Chromones; Ethers; Phenylpropanoids and polyketides; Organic acids and derivatives; Organooxygen compounds; Flavonoids; Pyranones and derivatives; Flavones; Benzene and substituted derivatives; Benzenoids; O-methylated flavonoids; 3-O-methylated flavonoids; 4'-hydroxyflavonoids; Hydroxyflavonoids; 5-…
84.96017:4241 180.88843:13893 197.8912:4146 208.88264:23301 226.8933:18921 234.91995:3770 279.91611:4366 280.8692:12352 303.05148:34754	303.049	Canopus	Flavonols	Flavonols	Flavones	Flavonoids	Phenylpropanoids and polyketides	Organic compounds; Organoheterocyclic compounds; Pyrans; Benzopyrans; Alcohols and polyols; Phenols; Catechols; Chromones; Phenylpropanoids and polyketides; Organooxygen compounds; Flavonoids; Pyranones and derivatives; Flavonols; Benzenediols; Flavones; Benzene and substituted derivatives; Polyols; Benzenoids; 3-hydroxyflavonoids; 3'-hydroxyflavonoids; 4'-hydroxyflavonoids; Hydroxyflavonoids; 7-…
84.9602:6390 137.02361:3932 153.01857:5287 178.92947:3432 180.88863:15390 196.94147:3747 197.89127:6425 201.0551:3140 208.88309:28425 226.89413:17068 229.04875:5247 234.92001:3273 279.92062:4422 280.86899:15783 282.09213:6045 303.05142:65739	303.05	Canopus	Flavonols	Flavonols	Flavones	Flavonoids	Phenylpropanoids and polyketides	Organic compounds; Organoheterocyclic compounds; Pyrans; Benzopyrans; Alcohols and polyols; Phenols; Chromones; Phenylpropanoids and polyketides; Organooxygen compounds; Flavonoids; Pyranones and derivatives; Flavonols; Flavones; Benzene and substituted derivatives; Polyols; Benzenoids; 3-hydroxyflavonoids; 3'-hydroxyflavonoids; 4'-hydroxyflavonoids; Hydroxyflavonoids; 5-hydroxyflavonoids; 7-hydr…
55.01854:4092 65.03925:5451 67.01817:3569 68.99792:22106 81.03409:6631 93.03376:4129 95.04917:9391 109.02936:9220 111.00816:21657 121.02909:21009 123.04443:8887 127.03848:6301 131.04938:4509 135.0446:4763 137.0237:76934 139.03857:4786 145.06392:6709 149.02319:8171 153.01843:101652 155.04912:9454 159.04404:3626 161.05872:5168 163.03856:12153 165.01759:38224 166.02551:5798 173.05956:12045 177.05542…	303.05	Canopus	Flavonols	Flavonols	Flavones	Flavonoids	Phenylpropanoids and polyketides	Organic compounds; Organoheterocyclic compounds; Pyrans; Benzopyrans; Alcohols and polyols; Phenols; Chromones; Phenylpropanoids and polyketides; Organooxygen compounds; Flavonoids; Pyranones and derivatives; Flavonols; Flavones; Benzene and substituted derivatives; Polyols; Benzenoids; 3-hydroxyflavonoids; 3'-hydroxyflavonoids; 4'-hydroxyflavonoids; Hydroxyflavonoids; 5-hydroxyflavonoids; 7-hydr…
84.9602:4746 92.02995:3270 137.02361:5197 153.01857:5626 180.88834:16853 196.94147:3234 197.89127:5033 198.8985:3443 208.88287:28436 226.89365:27057 229.04875:4199 234.92001:6902 257.04221:3136 279.92062:4629 280.86868:15588 285.04068:3020 303.05142:65146	303.05	Canopus	Flavonols	Flavonols	Flavones	Flavonoids	Phenylpropanoids and polyketides	Organic compounds; Organoheterocyclic compounds; Pyrans; Benzopyrans; Alcohols and polyols; Phenols; Chromones; Phenylpropanoids and polyketides; Organooxygen compounds; Flavonoids; Pyrogallols and derivatives; Pyranones and derivatives; Flavonols; Flavones; Benzene and substituted derivatives; Polyols; Benzenoids; 3-hydroxyflavonoids; 3'-hydroxyflavonoids; 4'-hydroxyflavonoids; Hydroxyflavonoids…
72.93781:5716 84.96015:3867 123.04434:4439 137.06006:3738 139.03825:11741 149.06082:6529 151.03912:7466 177.05537:3421 180.88809:21564 197.89026:8282 208.88266:34491 226.89314:30129 234.91989:3630 279.92047:3638 280.86859:15915 303.0864:8589	303.086	Canopus	3'-hydroxyflavonoids	3'-hydroxyflavonoids	Hydroxyflavonoids	Flavonoids	Phenylpropanoids and polyketides	Organic compounds; Organoheterocyclic compounds; Benzopyrans; Alkyl aryl ethers; Phenols; Catechols; Ethers; Phenylpropanoids and polyketides; Organooxygen compounds; Flavonoids; Flavans; Benzenediols; Flavanones; Benzene and substituted derivatives; Benzenoids; 3'-hydroxyflavonoids; 4'-hydroxyflavonoids; Hydroxyflavonoids; 5-hydroxyflavonoids; 7-hydroxyflavonoids; 1-benzopyrans; Aryl alkyl keton…
53.0393:16437 55.0184:20913 55.93523:4807 56.96553:13274 63.02357:3426 65.03922:3450 68.9978:19185 71.01334:13823 81.03403:93118 83.04979:3345 89.039:4820 93.03373:3798 97.02908:4021 99.0444:9587 107.01317:15105 107.05006:3489 109.02901:46877 111.0079:11567 111.04462:17144 117.03377:3631 121.02898:16438 123.04403:11765 125.02276:7261 127.03968:91126 131.00238:6708 131.04932:3219 133.02808:3422 13…	305.065	Canopus	Flavanonols	Flavanones	Flavans	Flavonoids	Phenylpropanoids and polyketides	Organic compounds; Organoheterocyclic compounds; Ketones; Benzopyrans; Alkyl aryl ethers; Alcohols and polyols; Phenols; Catechols; Chromones; Ethers; Phenylpropanoids and polyketides; Organooxygen compounds; Flavonoids; Flavans; Benzenediols; Flavanonols; Flavanones; Secondary alcohols; Carbonyl compounds; Benzene and substituted derivatives; Polyols; Benzenoids; 3-hydroxyflavonoids; 3'-hydroxyf…
53.0394:5538 55.01865:9019 55.93485:6340 68.99739:6630 81.03407:36890 84.96017:3653 99.04448:3622 107.01334:5501 109.02908:14180 111.00806:4860 111.04459:8017 121.02913:5239 123.04437:5587 127.03834:34769 135.0446:5711 137.02356:1048808 138.02708:3780 139.0385:69821 147.04453:7644 149.01082:3919 149.02289:5460 151.03961:10476 161.02382:3025 175.03923:6314 177.01781:9641 177.0554:4466 179.03374:40…	305.066	Canopus	Flavanonols	Flavanones	Flavans	Flavonoids	Phenylpropanoids and polyketides	Organic compounds; Organoheterocyclic compounds; Ketones; Benzopyrans; Alkyl aryl ethers; Alcohols and polyols; Phenols; Catechols; Chromones; Ethers; Phenylpropanoids and polyketides; Organooxygen compounds; Flavonoids; Flavans; Benzenediols; Flavanonols; Flavanones; Secondary alcohols; Carbonyl compounds; Benzene and substituted derivatives; Polyols; Benzenoids; 3-hydroxyflavonoids; 3'-hydroxyf…
51.02342:4725 53.03934:10187 55.01851:75417 55.05487:8230 55.93518:7889 65.03918:41233 67.01809:6187 67.05466:43112 68.99786:61873 69.03383:17192 71.01327:3813 74.09705:4068 77.03865:4310 79.05512:12705 81.034:6026 81.06998:5492 83.04981:36722 85.02846:7230 91.0546:67867 93.03383:40738 94.04193:32052 95.04913:96936 97.02917:28424 99.04437:9448 103.05347:3775 105.07023:26621 107.04914:21704 109.06…	305.101	Canopus	Catechins	Flavan-3-ols	Flavans	Flavonoids	Phenylpropanoids and polyketides	Organic compounds; Organoheterocyclic compounds; Benzopyrans; Alkyl aryl ethers; Alcohols and polyols; Phenols; Ethers; Phenylpropanoids and polyketides; Organooxygen compounds; Flavonoids; Flavans; Catechins; Secondary alcohols; Benzene and substituted derivatives; Polyols; Benzenoids; 3-hydroxyflavonoids; 4'-hydroxyflavonoids; Hydroxyflavonoids; 5-hydroxyflavonoids; 7-hydroxyflavonoids; Flavan-…
121.02789:5107 149.02113:9680 311.07388:37221	311.073	Canopus	Flavones		Flavones	Flavonoids	Phenylpropanoids and polyketides	Organic compounds; Organoheterocyclic compounds; Pyrans; Benzopyrans; Chromones; Phenylpropanoids and polyketides; Organooxygen compounds; Flavonoids; Pyranones and derivatives; Flavones; Benzene and substituted derivatives; Benzenoids; 1-benzopyrans; Organic oxides; Oxacyclic compounds; Heteroaromatic compounds; Hydrocarbon derivatives; Organic oxygen compounds; Chemical entities
55.01851:3292 65.03927:16887 68.99734:10415 84.96021:28979 92.03742:4729 93.03382:79041 94.04197:4852 95.0491:3468 102.97025:3508 109.02909:5444 111.00801:7422 120.02001:4387 121.02799:50788 122.03558:8681 123.04432:3622 124.01452:5128 126.03131:28572 131.04932:4043 133.02808:3929 135.04456:3578 137.02376:13060 137.06003:4326 139.03864:36023 145.06552:5567 150.03047:4021 151.03961:29405 152.01085…	317.065	Canopus	O-methylated flavonoids		O-methylated flavonoids	Flavonoids	Phenylpropanoids and polyketides	Organic compounds; Organoheterocyclic compounds; Pyrans; Benzopyrans; Alkyl aryl ethers; Alcohols and polyols; Phenols; Anisoles; Chromones; Methoxyphenols; Ethers; Phenylpropanoids and polyketides; Organic acids and derivatives; Organooxygen compounds; Flavonoids; Pyranones and derivatives; Flavonols; Flavones; Benzene and substituted derivatives; Polyols; Phenol ethers; Benzenoids; O-methylated…
84.96017:33024 93.03378:4628 102.97031:4898 121.02915:5259 153.0186:21729 174.90097:9768 179.90282:5043 181.91772:3034 192.91205:11910 197.91238:3470 210.91969:5174 217.05019:4166 220.90431:10253 221.9137:3364 228.04259:4502 229.04875:5096 230.89127:4411 245.04485:4863 246.05215:3742 248.89946:22335 257.04218:4637 266.91022:12556 273.04016:3704 274.04898:9535 285.04068:6593 293.89523:12497 302.04…	317.065	Canopus	O-methylated flavonoids		O-methylated flavonoids	Flavonoids	Phenylpropanoids and polyketides	Organic compounds; Organoheterocyclic compounds; Pyrans; Benzopyrans; Alkyl aryl ethers; Alcohols and polyols; Phenols; Anisoles; Chromones; Methoxyphenols; Ethers; Phenylpropanoids and polyketides; Organic acids and derivatives; Organooxygen compounds; Flavonoids; Pyranones and derivatives; Flavonols; Flavones; Benzene and substituted derivatives; Polyols; Phenol ethers; Benzenoids; O-methylated…
84.96008:33877 102.97031:5830 153.01857:6581 174.90062:8005 192.91167:15135 210.92261:5248 220.90686:11578 221.9137:4472 230.89127:5112 248.89882:26742 266.91:11037 293.89575:13414 302.04318:5427 317.06537:31279	317.065	Canopus	O-methylated flavonoids		O-methylated flavonoids	Flavonoids	Phenylpropanoids and polyketides	Organic compounds; Organoheterocyclic compounds; Pyrans; Benzopyrans; Alkyl aryl ethers; Alcohols and polyols; Phenols; Anisoles; Chromones; Ethers; Phenylpropanoids and polyketides; Organic acids and derivatives; Organooxygen compounds; Flavonoids; Pyranones and derivatives; Flavonols; Flavones; Benzene and substituted derivatives; Polyols; Phenol ethers; Benzenoids; O-methylated flavonoids; 3-h…
56.9655:3052 84.96024:30150 102.9703:3339 153.01851:18810 174.90094:5688 192.90964:14266 210.91968:3728 217.05016:3460 220.90431:6131 229.04872:5238 230.88791:5005 238.91493:3094 245.04482:5122 246.05214:4466 248.89937:23829 257.04608:4035 266.90958:9525 273.04013:3486 274.04779:10026 285.03943:7221 293.89597:9315 302.04349:27447 317.06577:139074	317.066	Canopus	O-methylated flavonoids		O-methylated flavonoids	Flavonoids	Phenylpropanoids and polyketides	Organic compounds; Organoheterocyclic compounds; Pyrans; Benzopyrans; Alkyl aryl ethers; Alcohols and polyols; Phenols; Anisoles; Chromones; Methoxyphenols; Ethers; Phenylpropanoids and polyketides; Organic acids and derivatives; Organooxygen compounds; Flavonoids; Pyranones and derivatives; Flavonols; Flavones; Benzene and substituted derivatives; Polyols; Phenol ethers; Benzenoids; O-methylated…
84.96022:32420 92.03162:3928 93.03378:6833 102.97031:5335 139.0386:3033 151.03964:4175 153.01839:38622 174.90096:5326 192.90974:15270 201.05508:3248 210.91969:6875 217.05017:6219 220.90459:12530 228.04257:6909 229.04857:14135 237.90933:3815 238.91495:5168 245.04477:7864 246.05127:7887 248.89935:26020 257.04526:10113 266.91006:8181 273.03958:7770 274.0481:14144 285.04062:17239 293.89655:8095 302.0…	317.066	Canopus	O-methylated flavonoids		O-methylated flavonoids	Flavonoids	Phenylpropanoids and polyketides	Organic compounds; Organoheterocyclic compounds; Pyrans; Benzopyrans; Alkyl aryl ethers; Alcohols and polyols; Phenols; Anisoles; Chromones; Methoxyphenols; Ethers; Phenylpropanoids and polyketides; Organic acids and derivatives; Organooxygen compounds; Flavonoids; Pyranones and derivatives; Flavonols; Flavones; Benzene and substituted derivatives; Polyols; Phenol ethers; Benzenoids; O-methylated…
84.96027:20361 153.01878:11501 174.90094:3867 192.91231:11030 210.91968:3571 220.90431:6055 248.89929:15514 266.9101:5472 274.04858:3799 293.89609:7513 302.04327:12028 317.06577:65764	317.066	Canopus	O-methylated flavonoids		O-methylated flavonoids	Flavonoids	Phenylpropanoids and polyketides	Organic compounds; Organoheterocyclic compounds; Pyrans; Benzopyrans; Alkyl aryl ethers; Alcohols and polyols; Phenols; Anisoles; Chromones; Methoxyphenols; Ethers; Phenylpropanoids and polyketides; Organic acids and derivatives; Organooxygen compounds; Flavonoids; Pyranones and derivatives; Flavonols; Flavones; Benzene and substituted derivatives; Polyols; Phenol ethers; Benzenoids; O-methylated…
53.03939:4119 55.01852:5335 65.03917:10620 67.05461:12258 68.99738:3903 95.04913:6766 108.02122:13959 111.00803:3066 111.04465:7292 117.03379:3956 121.02911:4351 123.04435:6120 133.02811:5259 135.04459:3773 136.01587:4600 137.06006:5619 139.03853:57400 141.0553:21878 149.02286:3662 149.06084:5103 151.03957:590663 152.04289:4789 161.06062:4034 163.03856:8390 165.05388:9296 177.01765:8867 178.02698…	319.081	Canopus	3-hydroxyflavonoids	3-hydroxyflavonoids	Hydroxyflavonoids	Flavonoids	Phenylpropanoids and polyketides	Organic compounds; Organoheterocyclic compounds; Benzopyrans; Alkyl aryl ethers; Alcohols and polyols; Phenols; Ethers; Phenylpropanoids and polyketides; Organic acids and derivatives; Organooxygen compounds; Flavonoids; Flavans; Flavanones; Secondary alcohols; Benzene and substituted derivatives; Polyols; Benzenoids; 3-hydroxyflavonoids; 4'-hydroxyflavonoids; Hydroxyflavonoids; 5-hydroxyflavonoi…
51.02345:3736 52.03136:8384 53.00275:6112 53.03949:14198 55.01847:38671 57.03404:4380 65.03926:72245 67.05467:66864 68.99786:26959 71.01331:8029 77.03933:9336 80.02642:5543 81.03404:4659 83.04977:5505 84.02164:3881 85.0285:6628 89.03904:11643 93.03392:10039 95.04914:50521 97.02906:4408 99.04436:14919 105.03349:6433 105.04472:7886 108.02104:83587 109.02907:18929 111.00804:17536 111.04465:51896 112…	319.081	Canopus	3-hydroxyflavonoids	3-hydroxyflavonoids	Hydroxyflavonoids	Flavonoids	Phenylpropanoids and polyketides	Organic compounds; Organoheterocyclic compounds; Benzopyrans; Alkyl aryl ethers; Alcohols and polyols; Phenols; Ethers; Phenylpropanoids and polyketides; Organic acids and derivatives; Organooxygen compounds; Flavonoids; Flavans; Flavanones; Benzene and substituted derivatives; Polyols; Benzenoids; 3-hydroxyflavonoids; 4'-hydroxyflavonoids; Hydroxyflavonoids; 5-hydroxyflavonoids; 7-hydroxyflavono…
84.96016:3064 335.07416:11960	335.074	Canopus	4'-hydroxyflavonoids	4'-hydroxyflavonoids	Hydroxyflavonoids	Flavonoids	Phenylpropanoids and polyketides	Organic compounds; Organoheterocyclic compounds; Pyrans; Benzopyrans; Phenols; Chromones; Phenylpropanoids and polyketides; Organic acids and derivatives; Organooxygen compounds; Flavonoids; Pyranones and derivatives; Flavones; Benzene and substituted derivatives; Benzenoids; 4'-hydroxyflavonoids; Hydroxyflavonoids; 5-hydroxyflavonoids; 7-hydroxyflavonoids; 1-benzopyrans; Organic oxides; Oxacycli…
121.02911:10970 339.04388:8032	339.047	Canopus	Flavonols	Flavonols	Flavones	Flavonoids	Phenylpropanoids and polyketides	Organic compounds; Organoheterocyclic compounds; Pyrans; Benzopyrans; Chromones; Benzoic acids and derivatives; Phenylpropanoids and polyketides; Organic acids and derivatives; Carboxylic acids and derivatives; Benzoyl derivatives; Organooxygen compounds; Flavonoids; Pyranones and derivatives; Carboxylic acid derivatives; Flavonols; Carboxylic acids; Carboxylic acid esters; Benzoic acid esters; F…
121.028:18398 287.05521:3648	415.115	Canopus	Flavones		Flavones	Flavonoids	Phenylpropanoids and polyketides	Organic compounds; Organoheterocyclic compounds; Pyrans; Benzopyrans; Chromones; Benzoic acids and derivatives; Phenylpropanoids and polyketides; Organic acids and derivatives; Carboxylic acids and derivatives; Benzoyl derivatives; Organooxygen compounds; Flavonoids; Pyranones and derivatives; Carboxylic acid derivatives; Monocarboxylic acids and derivatives; Carboxylic acid esters; Benzoic acid …
208.88322:7830 226.89386:3244 280.81335:8745 287.05453:64762 297.81592:4943 308.80682:7240 336.80078:9140 364.79507:4221 382.81073:4448 422.80078:14135	449.107	In-house	NA	NA	NA	NA	NA	NA
208.88306:3551 280.81543:3889 287.05505:50994 336.80267:3468 422.80002:5946	449.108	In-house	NA	NA	NA	NA	NA	NA
57.03408:4048 61.02916:6529 69.03397:15558 81.0341:6405 85.02863:47717 87.0442:3662 91.03896:3117 97.02932:14751 99.04449:4641 107.04906:3621 109.02914:4853 111.00807:3967 121.02905:11999 127.0385:7457 137.02357:3822 145.04903:3547 153.01819:16718 165.01759:6639 183.02835:3875 213.05388:4055 231.06438:3425 241.04832:5338 287.05521:365952 288.05884:4298 299.05313:3865 329.06491:4360 449.17444:24594	449.109	Both	Flavonoid-3-O-glycosides	Flavonoid O-glycosides	Flavonoid glycosides	Flavonoids	Phenylpropanoids and polyketides	Organic compounds; Organoheterocyclic compounds; Carbohydrates and carbohydrate conjugates; Pyrans; Benzopyrans; Alcohols and polyols; Phenols; Chromones; Ethers; Phenylpropanoids and polyketides; Organic acids and derivatives; Primary alcohols; Organooxygen compounds; Flavonoids; Pyranones and derivatives; Flavonoid glycosides; Hexoses; Monosaccharides; Flavonoid O-glycosides; Flavones; Acetals;…
61.02916:3317 69.03438:6362 81.0341:4273 85.02927:24761 97.02913:6816 121.02914:7622 127.03851:3384 145.05069:3496 153.01811:11336 165.01759:4282 287.05469:201025	449.109	Both	Flavonoid-3-O-glycosides	Flavonoid O-glycosides	Flavonoid glycosides	Flavonoids	Phenylpropanoids and polyketides	Organic compounds; Organoheterocyclic compounds; Carbohydrates and carbohydrate conjugates; Pyrans; Benzopyrans; Alcohols and polyols; Phenols; Chromones; Ethers; Phenylpropanoids and polyketides; Organic acids and derivatives; Primary alcohols; Organooxygen compounds; Flavonoids; Pyranones and derivatives; Flavonoid glycosides; Hexoses; Monosaccharides; Flavonoid O-glycosides; Flavones; Acetals;…
85.02857:4294 137.02359:5018 287.05548:34350 287.12399:62089 449.17407:67587	449.179	In-house	Hexoses	Monosaccharides	Carbohydrates and carbohydrate conjugates	Organooxygen compounds	Organic oxygen compounds	Organic compounds; Organoheterocyclic compounds; Carbohydrates and carbohydrate conjugates; Pyrimidines and pyrimidine derivatives; Imidazoles; Alcohols and polyols; Phenols; Purines and purine derivatives; Organic acids and derivatives; Organonitrogen compounds; Primary alcohols; Organooxygen compounds; Azoles; Aminopyrimidines and derivatives; Diazines; Hexoses; Monosaccharides; Secondary alcoh…
92.02908:3886 230.05817:3391 258.05365:7175 286.04684:20604 301.06946:82446	463.121	Both	Flavonoid O-glycosides	Flavonoid O-glycosides	Flavonoid glycosides	Flavonoids	Phenylpropanoids and polyketides	Organic compounds; Organoheterocyclic compounds; Carbohydrates and carbohydrate conjugates; Pyrans; Benzopyrans; Alkyl aryl ethers; Alcohols and polyols; Phenols; Anisoles; Chromones; Ethers; Phenylpropanoids and polyketides; Organic acids and derivatives; Primary alcohols; Organooxygen compounds; Flavonoids; Pyranones and derivatives; Flavonoid glycosides; Hexoses; Monosaccharides; Flavonoid O-g…
202.0621:4989 230.05824:3493 258.05374:7489 286.04724:24451 301.06976:111222	463.122	Both	Flavonoid O-glycosides	Flavonoid O-glycosides	Flavonoid glycosides	Flavonoids	Phenylpropanoids and polyketides	Organic compounds; Organoheterocyclic compounds; Carbohydrates and carbohydrate conjugates; Pyrans; Benzopyrans; Alkyl aryl ethers; Alcohols and polyols; Phenols; Anisoles; Chromones; Ethers; Phenylpropanoids and polyketides; Organic acids and derivatives; Primary alcohols; Organooxygen compounds; Flavonoids; Pyranones and derivatives; Flavonoid glycosides; Hexoses; Monosaccharides; Flavonoid O-g…
89.03905:3183 135.04463:7912 145.0275:3333 163.03891:25176 201.0551:6735 202.06189:13073 213.05685:5296 229.04874:3570 230.0589:9235 257.04608:3474 258.05362:29271 268.03458:3853 286.02921:4598 286.04755:95220 301.06964:367269 302.07306:4995 463.1257:5284	463.122	Both	Anthocyanidin-3-O-glycosides	Flavonoid O-glycosides	Flavonoid glycosides	Flavonoids	Phenylpropanoids and polyketides	Organic compounds; Organoheterocyclic compounds; Carbohydrates and carbohydrate conjugates; Benzopyrans; Alkyl aryl ethers; Alcohols and polyols; Phenols; Anisoles; Ethers; Phenylpropanoids and polyketides; Primary alcohols; Organooxygen compounds; Flavonoids; Anthocyanidins; Flavonoid glycosides; Anthocyanins; Hexoses; Monosaccharides; Flavonoid O-glycosides; Acetals; Secondary alcohols; Oxanes;…
177.01743:3414 201.05504:4763 202.06204:3895 230.05817:3004 258.05228:10591 286.04678:29675 301.06909:128250 463.12561:3729	463.122	In-house	Amino acids and derivatives	Amino acids and derivatives	Amino acids, peptides, and analogues	Carboxylic acids and derivatives	Organic acids and derivatives	Organic compounds; Organoheterocyclic compounds; Carbohydrates and carbohydrate conjugates; Amino acids, peptides, and analogues; Benzopyrans; Alkyl aryl ethers; Alcohols and polyols; Phenols; Anisoles; Ethers; Phenylpropanoids and polyketides; Organic acids and derivatives; Carboxylic acids and derivatives; Organonitrogen compounds; Primary alcohols; Organooxygen compounds; Amino acids and deriv…
92.03664:3072 121.02891:20570 151.03955:23479 177.01732:91981 286.04834:18502 301.06961:170458 343.08072:6286 463.11627:4372	463.122	Both	Flavonoid O-glycosides	Flavonoid O-glycosides	Flavonoid glycosides	Flavonoids	Phenylpropanoids and polyketides	Organic compounds; Organoheterocyclic compounds; Carbohydrates and carbohydrate conjugates; Pyrans; Benzopyrans; Alkyl aryl ethers; Alcohols and polyols; Phenols; Anisoles; Chromones; Ethers; Phenylpropanoids and polyketides; Organic acids and derivatives; Primary alcohols; Organooxygen compounds; Flavonoids; Pyranones and derivatives; Flavonoid glycosides; Hexoses; Monosaccharides; Flavonoid O-g…
121.02916:3491 149.0229:14937 185.06033:3676 213.05383:9376 230.05823:4638 241.04836:3947 245.0806:17928 258.05466:8595 269.04471:6452 286.04694:28530 301.06934:176133 302.07803:5937 463.12573:5693	463.123	Both	Flavonoid O-glycosides	Flavonoid O-glycosides	Flavonoid glycosides	Flavonoids	Phenylpropanoids and polyketides	Organic compounds; Organoheterocyclic compounds; Carbohydrates and carbohydrate conjugates; Pyrans; Benzopyrans; Alcohols and polyols; Phenols; Anisoles; Ethers; Phenylpropanoids and polyketides; Primary alcohols; Organooxygen compounds; Flavonoids; Pyranones and derivatives; Flavonoid glycosides; Hexoses; Monosaccharides; Flavonoid O-glycosides; Acetals; Secondary alcohols; Oxanes; Glycosyl comp…
286.04758:3792 301.06964:7397 463.13635:9794	463.136	Both	5-hydroxyflavonoids	5-hydroxyflavonoids	Hydroxyflavonoids	Flavonoids	Phenylpropanoids and polyketides	Organic compounds; Organoheterocyclic compounds; Ketones; Benzopyrans; Alkyl aryl ethers; Alcohols and polyols; Phenols; Anisoles; Chromones; Ethers; Phenylpropanoids and polyketides; Organic acids and derivatives; Primary alcohols; Organooxygen compounds; Flavonoids; Flavones; Secondary alcohols; Carbonyl compounds; Oxanes; Benzene and substituted derivatives; Polyols; Phenol ethers; Benzenoids;…
301.0679:9307 463.15448:28700	463.163	In-house	Aminocyclitol glycosides	Aminosaccharides	Carbohydrates and carbohydrate conjugates	Organooxygen compounds	Organic oxygen compounds	Organic compounds; Lipids and lipid-like molecules; Alcohols and polyols; Organonitrogen compounds; Organooxygen compounds; Fatty amides; Monoalkylamines; Cyclic alcohols and derivatives; Secondary alcohols; Aminocyclitol glycosides; Carbonyl compounds; Polyols; Amines; Primary amines; Cyclitols and derivatives; Aminocyclitols and derivatives; Cyclohexanols; Cyclohexylamines; Fatty Acyls; Organic…
69.03439:5214 81.03411:4441 85.0285:17912 92.03664:3777 97.02914:5769 127.03988:3444 137.02361:5452 153.01857:7034 229.04875:6821 257.04221:3687 285.04068:3181 303.05115:129054 465.17319:11745	465.103	Both	Flavonoid-3-O-glycosides	Flavonoid O-glycosides	Flavonoid glycosides	Flavonoids	Phenylpropanoids and polyketides	Organic compounds; Organoheterocyclic compounds; Carbohydrates and carbohydrate conjugates; Pyrans; Benzopyrans; Alcohols and polyols; Phenols; Catechols; Chromones; Ethers; Phenylpropanoids and polyketides; Organic acids and derivatives; Primary alcohols; Organooxygen compounds; Flavonoids; Pyranones and derivatives; Flavonoid glycosides; Benzenediols; Hexoses; Monosaccharides; Flavonoid O-glyco…
61.02916:6295 69.03435:13131 81.0341:6764 85.02916:27341 97.02913:7894 111.00807:3890 127.03986:4011 137.02359:8555 153.01772:9622 165.01759:6804 201.05508:3113 229.04799:9660 257.04608:6324 285.04065:3270 303.05084:215650 304.05478:3606	465.103	Both	Flavonoid-3-O-glycosides	Flavonoid O-glycosides	Flavonoid glycosides	Flavonoids	Phenylpropanoids and polyketides	Organic compounds; Organoheterocyclic compounds; Carbohydrates and carbohydrate conjugates; Pyrans; Benzopyrans; Alcohols and polyols; Phenols; Catechols; Chromones; Ethers; Phenylpropanoids and polyketides; Organic acids and derivatives; Primary alcohols; Organooxygen compounds; Flavonoids; Pyranones and derivatives; Flavonoid glycosides; Benzenediols; Hexoses; Monosaccharides; Flavonoid O-glyco…
81.0341:3998 85.02856:3596 97.02822:3265 101.00863:3045 109.02903:11053 119.01865:3883 121.0291:109426 122.0318:3400 129.00319:3394 155.01831:3091 179.01801:7309 185.02927:3469 197.03046:9004 201.05507:3640 203.01901:6393 207.01448:3758 215.04106:6480 221.02919:10880 230.0582:5770 233.02913:5527 235.04298:3136 239.04106:29010 240.04332:4169 245.03026:4243 247.04288:13449 248.04472:3741 258.04196:…	465.112	Double	NA	NA	NA	NA	NA	NA
185.04121:6891 308.03107:4440 309.03815:12009 345.04202:3619 363.79254:5634 471.09247:71984	471.091	Canopus	Flavonoid O-glycosides	Flavonoid O-glycosides	Flavonoid glycosides	Flavonoids	Phenylpropanoids and polyketides	Organic compounds; Organoheterocyclic compounds; Carbohydrates and carbohydrate conjugates; Pyrans; Benzopyrans; Alcohols and polyols; Phenols; Chromones; Ethers; Phenylpropanoids and polyketides; Organic acids and derivatives; Primary alcohols; Organooxygen compounds; Flavonoids; Pyranones and derivatives; Flavonoid glycosides; Hexoses; Monosaccharides; Flavonoid O-glycosides; Flavones; Acetals;…
73.02889:3815 81.03408:4154 84.96021:78465 85.02855:5338 98.97542:33665 102.97057:13125 109.02804:4010 110.97589:17489 116.98624:14732 121.02798:14406 124.99097:5927 128.9863:20355 131.00241:3280 134.99698:3482 140.98553:3736 143.00127:14541 144.98108:3821 146.99701:10207 151.0396:4291 152.98621:3773 155.0018:4101 158.99646:8480 161.01222:10954 162.99144:3361 169.01776:5258 170.99626:8716 173.011…	473.101	Double	NA	NA	NA	NA	NA	NA
153.01857:3683 302.04318:6894 317.0657:43634	479.118	Both	Anthocyanidin-3-O-glycosides	Flavonoid O-glycosides	Flavonoid glycosides	Flavonoids	Phenylpropanoids and polyketides	Organic compounds; Organoheterocyclic compounds; Carbohydrates and carbohydrate conjugates; Benzopyrans; Alkyl aryl ethers; Alcohols and polyols; Phenols; Anisoles; Chromones; Methoxyphenols; Ethers; Phenylpropanoids and polyketides; Organic acids and derivatives; Primary alcohols; Organooxygen compounds; Flavonoids; Anthocyanidins; Flavonoid glycosides; Anthocyanins; Hexoses; Monosaccharides; Fl…
61.02917:6964 69.03391:12261 81.03411:6485 85.02855:28665 92.02995:7315 97.02894:10812 127.03851:5688 153.01845:18344 163.03888:4977 217.05019:3730 229.04875:6044 245.04485:4610 246.05217:4927 257.04611:6071 274.04837:10296 285.04065:13152 287.05521:8619 302.04288:25551 317.06555:219029 318.06955:6004 479.12881:11542	479.132	Both	Flavonoid-3-O-glycosides	Flavonoid O-glycosides	Flavonoid glycosides	Flavonoids	Phenylpropanoids and polyketides	Organic compounds; Organoheterocyclic compounds; Carbohydrates and carbohydrate conjugates; Pyrans; Benzopyrans; Alkyl aryl ethers; Alcohols and polyols; Phenols; Anisoles; Chromones; Methoxyphenols; Ethers; Phenylpropanoids and polyketides; Organic acids and derivatives; Organonitrogen compounds; Primary alcohols; Organooxygen compounds; Flavonoids; Pyranones and derivatives; Flavonoid glycoside…
67.05471:51899 69.03382:7957 69.04531:11950 69.07043:16386 71.04968:3611 73.02898:14868 73.04725:4187 75.0266:8910 77.00859:6771 79.05492:34193 81.03408:9235 81.0702:58861 83.04981:3599 83.08572:9097 85.02866:23749 85.10148:3815 91.03895:15787 91.05392:14225 93.03725:15970 93.07046:36350 95.05001:3938 95.08615:50689 96.08952:3692 97.02915:30404 99.04447:3836 101.0087:13120 101.02402:5775 103.0396…	480.281	In-house	Azoles			Azoles	Organoheterocyclic compounds	Organic compounds; Organoheterocyclic compounds; Organosulfur compounds; Alcohols and polyols; Organic acids and derivatives; Organonitrogen compounds; Organooxygen compounds; Boronic acids; Azoles; Organometallic compounds; Boronic acid derivatives; Thioethers; Organometalloid compounds; Organoboron compounds; Dialkylthioethers; Organic salts; Organic oxides; Organic metalloid salts; Organic met…
67.05468:49691 69.03387:11718 69.04541:11380 69.07036:19373 73.02911:14404 73.04725:4547 75.0266:8290 77.0086:7588 79.05484:28696 81.03408:7555 81.07014:50750 83.08572:7943 85.02864:24795 91.03893:14748 91.05373:13453 93.03728:13593 93.0704:33949 95.0861:43874 97.02911:23693 101.00877:11206 101.02306:3380 105.0703:7471 107.08593:13653 109.02912:4942 109.10158:18961 113.00829:5566 115.02447:4106 1…	480.282	Double	NA	NA	NA	NA	NA	NA
69.03437:5747 72.93782:5522 81.03416:12629 85.0293:7005 90.94838:6895 92.03745:6658 95.05002:5148 97.02908:11196 109.02913:8821 111.04466:13495 121.02909:482991 122.03166:29326 127.03848:3753 131.95049:3548 132.9583:5253 139.03836:9687 144.95773:12059 145.02913:3063 151.03958:24023 158.97365:4865 161.96013:3024 163.03862:17350 181.04803:3562 192.95781:4975 193.966:5222 197.96252:5509 198.96764:33…	480.582	Double	NA	NA	NA	NA	NA	NA
151.03957:27798 163.03888:5076 193.04944:3412 301.06989:10518 319.07816:4350	481.134	Canopus	Flavonoid glycosides		Flavonoid glycosides	Flavonoids	Phenylpropanoids and polyketides	Organic compounds; Organoheterocyclic compounds; Carbohydrates and carbohydrate conjugates; Alkyl aryl ethers; Alcohols and polyols; Phenols; Anisoles; Ethers; Phenylpropanoids and polyketides; Organic acids and derivatives; Primary alcohols; Organooxygen compounds; Flavonoids; Flavonoid glycosides; Hexoses; Monosaccharides; Acetals; Secondary alcohols; Oxanes; Glycosyl compounds; O-glycosyl comp…
92.03748:3488 163.03889:3883 287.05521:5922 489.1362:56340	489.136	Canopus	Flavonoid 3-O-p-coumaroyl glycosides	Flavonoid O-glycosides	Flavonoid glycosides	Flavonoids	Phenylpropanoids and polyketides	Organic compounds; Organoheterocyclic compounds; Carbohydrates and carbohydrate conjugates; Lipids and lipid-like molecules; Styrenes; Coumaric acids and derivatives; Benzopyrans; Alcohols and polyols; Phenols; Ethers; Phenylpropanoids and polyketides; Organic acids and derivatives; Carboxylic acids and derivatives; Organooxygen compounds; Fatty acid esters; Flavonoids; Anthocyanidins; Cinnamic a…
163.03882:4664 301.06952:3013	495.09	Canopus	3'-hydroxyflavonoids	3'-hydroxyflavonoids	Hydroxyflavonoids	Flavonoids	Phenylpropanoids and polyketides	Organic compounds; Organoheterocyclic compounds; Lactones; Pyrans; Benzopyrans; Alkyl aryl ethers; Phenols; Catechols; Coumarins and derivatives; Ethers; Phenylpropanoids and polyketides; Organic acids and derivatives; Carboxylic acids and derivatives; Organooxygen compounds; Flavonoids; Pyranones and derivatives; Carboxylic acid derivatives; Carboxylic acid esters; Benzenediols; Benzene and subs…
92.03581:3311 121.02916:4646 163.03889:8202 317.06577:4719 335.07263:9511 497.1073:30119	497.106	Canopus	3'-hydroxyflavonoids	3'-hydroxyflavonoids	Hydroxyflavonoids	Flavonoids	Phenylpropanoids and polyketides	Organic compounds; Organoheterocyclic compounds; Lipids and lipid-like molecules; Coumaric acids and derivatives; Pyrans; Benzopyrans; Phenols; Catechols; Chromones; Phenylpropanoids and polyketides; Organic acids and derivatives; Carboxylic acids and derivatives; Organooxygen compounds; Fatty acid esters; Flavonoids; Pyranones and derivatives; Carboxylic acid derivatives; Carboxylic acid esters;…
89.03905:4826 121.02779:10929 135.04465:6077 145.02917:4161 163.03851:26348 185.02214:5785 317.06039:4452 335.07434:52522 377.08569:4806 479.09766:4613 497.10645:78930	497.106	In-house	N-acyl-alpha amino acids and derivatives	Amino acids and derivatives	Amino acids, peptides, and analogues	Carboxylic acids and derivatives	Organic acids and derivatives	Organic compounds; Organoheterocyclic compounds; Organosulfur compounds; Amino acids, peptides, and analogues; Alpha amino acids and derivatives; Pyrimidines and pyrimidine derivatives; Alcohols and polyols; Phenols; Catechols; Phenylpropanoids and polyketides; Organic acids and derivatives; Carboxylic acids and derivatives; Organonitrogen compounds; Nucleosides, nucleotides, and analogues; Organ…
81.03407:3024 84.08092:53096 85.02856:31433 97.02901:10847 127.03955:9270 135.04459:4693 145.05064:5756 163.0388:19159 213.9326:3422 286.04834:9526 301.06964:62830 302.07358:9638 463.12592:15317 505.2258:7900 506.21835:7418	506.213	Double	NA	NA	NA	NA	NA	NA
92.02995:4526 121.02916:3752 151.03966:4400 301.06964:6940 519.08813:97456	519.09	Canopus	4'-hydroxyflavonoids	4'-hydroxyflavonoids	Hydroxyflavonoids	Flavonoids	Phenylpropanoids and polyketides	Organic compounds; Organoheterocyclic compounds; Benzopyrans; Phenols; Phenylpropanoids and polyketides; Organic acids and derivatives; Carboxylic acids and derivatives; Organooxygen compounds; Flavonoids; Flavones; Benzene and substituted derivatives; Benzenoids; 4'-hydroxyflavonoids; Hydroxyflavonoids; 5-hydroxyflavonoids; 7-hydroxyflavonoids; 1-benzopyrans; Vinylogous acids; Organic oxides; Ox…
121.0279:5074 286.04758:3178 301.0704:16636	521.073	Canopus	4'-hydroxyflavonoids	4'-hydroxyflavonoids	Hydroxyflavonoids	Flavonoids	Phenylpropanoids and polyketides	Organic compounds; Organoheterocyclic compounds; Pyrans; Benzopyrans; Alcohols and polyols; Phenols; Chromones; Benzoic acids and derivatives; Ethers; Phenylpropanoids and polyketides; Organic acids and derivatives; Carboxylic acids and derivatives; Organooxygen compounds; Flavonoids; Pyranones and derivatives; Carboxylic acid derivatives; Monocarboxylic acids and derivatives; Carboxylic acid est…
78.03407:5085 81.03399:13366 85.02853:19542 89.03921:11195 97.02818:8208 106.02893:36894 107.04903:3311 109.0291:8472 117.03377:16290 124.03951:54225 127.03845:9303 135.04456:36111 145.02904:25554 163.03871:248921 164.04247:16391 201.05499:3101 202.06198:5454 229.04863:3902 230.05811:8857 250.06973:14526 257.04596:3913 258.05328:17342 268.0386:3184 268.07983:20507 271.06088:3467 286.04712:75451 2…	527.645	Double	NA	NA	NA	NA	NA	NA
78.03407:5085 81.03399:13366 85.02853:19542 89.03921:11195 97.02818:8208 106.02893:36894 107.04903:3311 109.0291:8472 117.03377:16290 124.03951:54225 127.03845:9303 135.04456:36111 145.02904:25554 163.03871:248921 164.04247:16391 201.05499:3101 202.06198:5454 229.04863:3902 230.05811:8857 250.06973:14526 257.04596:3913 258.05328:17342 268.0386:3184 268.07983:20507 271.06088:3467 286.04712:75451 2…	527.645	In-house	NA	NA	NA	NA	NA	NA
77.03932:10018 79.05483:52399 83.04976:9091 89.039:486363 90.04203:22086 92.03739:6071 95.04917:66180 107.04904:124603 117.03378:460704 118.03682:25244 121.02758:21762 127.02345:7082 135.04456:869976 136.04742:39470 139.03847:6993 145.02904:645529 146.03151:31237 163.03876:4985464 164.04251:285138 169.03433:15513 171.05132:6455 181.05022:7850 185.00758:17890 193.03398:14227 195.04913:11927 197.03…	528.119	Double	NA	NA	NA	NA	NA	NA
119.01867:6129 121.02916:7138 131.01953:5381 137.06012:3921 155.01833:8048 197.028:6144 225.02525:4501 231.03331:9580 233.02916:3342 239.04112:7426 251.0399:13026 287.05521:6838 301.06964:3830 323.06039:15860 336.07129:3141 341.07187:16828 345.07852:3511 351.09039:7895 489.11951:5293 507.13812:4779	535.129	In-house	Alpha amino acids and derivatives	Amino acids and derivatives	Amino acids, peptides, and analogues	Carboxylic acids and derivatives	Organic acids and derivatives	Organic compounds; Organoheterocyclic compounds; Carbohydrates and carbohydrate conjugates; Amino acids, peptides, and analogues; Alpha amino acids and derivatives; Pyrimidines and pyrimidine derivatives; Alcohols and polyols; Phenols; Purines and purine derivatives; Organic acids and derivatives; Carboxylic acids and derivatives; Organonitrogen compounds; Primary alcohols; Nucleosides, nucleotid…
101.00864:4620 119.01867:7140 121.02916:4082 131.01953:6466 137.06012:8967 145.03413:4758 155.01805:8936 173.02927:4474 181.03423:4252 185.0293:3299 195.05191:5241 197.03035:11265 199.04492:4549 203.03825:3888 215.04109:4309 221.03207:4659 221.05078:4753 225.02473:11709 231.0332:21334 233.02829:9809 239.04112:8261 249.04456:5750 251.03941:21367 307.06418:6062 323.0611:30555 327.07532:3139 330.058…	535.13	In-house	Glycosylamines	Glycosyl compounds	Carbohydrates and carbohydrate conjugates	Organooxygen compounds	Organic oxygen compounds	Organic compounds; Organoheterocyclic compounds; Carbohydrates and carbohydrate conjugates; Alcohols and polyols; Organic acids and derivatives; Carboxylic acids and derivatives; Organonitrogen compounds; Primary alcohols; Organooxygen compounds; Organometallic compounds; Boronic acid derivatives; Carboxylic acids; Organometalloid compounds; Monosaccharides; Secondary alcohols; Glycosyl compounds…
85.02857:3952 163.03836:12658 287.05505:99673 288.05832:12048 308.93558:3672 309.94238:3023 331.92581:3145 352.93213:3186 432.53049:13492 433.03473:6564 441.53506:21747 442.03641:7816	536.559	Double	NA	NA	NA	NA	NA	NA
79.05419:6161 89.03881:30521 105.42161:3733 107.04907:10790 117.03436:36967 128.88237:3812 135.04347:65916 145.02785:45502 148.15181:4282 163.0392:278891 164.04265:9917 178.02478:3850 179.03215:18516 180.13649:3808 185.02025:67227 197.04085:18080 203.03275:5778 215.05324:49985 279.42816:4423 331.07849:13235 341.06433:9411 359.07343:81378 377.0856:548792 378.0878:4989 493.10428:6513 494.6033:4383 …	539.114	In-house	Coumaric acids and derivatives	Coumaric acids and derivatives	Hydroxycinnamic acids and derivatives	Cinnamic acids and derivatives	Phenylpropanoids and polyketides	Organic compounds; Lipids and lipid-like molecules; Styrenes; Coumaric acids and derivatives; Phenols; Catechols; Phenylpropanoids and polyketides; Organic acids and derivatives; Carboxylic acids and derivatives; Organooxygen compounds; Fatty acid esters; Cinnamic acids and derivatives; Carboxylic acid derivatives; Carboxylic acids; Carboxylic acid esters; Benzenediols; Hydroxycinnamic acids and …
121.02914:13881 163.03889:7362 287.05472:15506 288.0589:6323 541.20837:8500	541.203	Canopus	Flavonoid glycosides		Flavonoid glycosides	Flavonoids	Phenylpropanoids and polyketides	Organic compounds; Organoheterocyclic compounds; Pyrans; Benzopyrans; Alcohols and polyols; Phenols; Chromones; Phenylpropanoids and polyketides; Organic acids and derivatives; Carboxylic acids and derivatives; Organooxygen compounds; Flavonoids; Pyranones and derivatives; Carboxylic acid derivatives; Flavonoid glycosides; Monocarboxylic acids and derivatives; Carboxylic acid esters; Flavones; Se…
81.03409:25393 85.02852:93311 87.04419:7487 89.03894:10542 91.03895:3465 95.04915:4266 97.02909:41316 99.04449:8309 109.02898:19879 117.03382:9469 119.01987:4197 121.02899:121576 122.03179:6002 127.03838:26846 129.00317:3649 135.04451:20695 137.02351:33958 139.03857:8386 145.02849:13158 145.04927:12170 147.0141:3722 163.0386:144034 164.04263:8892 169.03447:3985 177.05318:3652 179.02028:4449 185.0…	548.126	Double	NA	NA	NA	NA	NA	NA
55.05493:20800 57.07044:32676 59.03184:17039 61.01105:24709 62.99038:17813 67.0546:16427 69.04541:109504 69.07028:19960 73.04736:265547 75.02659:69427 77.04193:17026 91.05805:260548 92.02991:24033 93.03734:58722 149.04533:1009860 150.04445:15013 153.02029:20532 167.05498:1459602 168.05685:41597 169.03442:21717 169.0511:54914 171.03015:105310 180.03761:58447 193.04597:59685 194.05312:46334 231.073…	549.315	In-house	Thiazoles		Thiazoles	Azoles	Organoheterocyclic compounds	Organic compounds; Organoheterocyclic compounds; Organosulfur compounds; Thiazoles; Organic acids and derivatives; Organonitrogen compounds; Organooxygen compounds; Azoles; Amines; Organic oxides; Azacyclic compounds; Heteroaromatic compounds; Hydrocarbon derivatives; Organopnictogen compounds; Organic oxygen compounds; Organic nitrogen compounds; Chemical entities
79.05473:129252 84.96011:35984 89.039:1234434 90.04275:47622 92.03655:38784 95.04907:58331 98.9753:177642 107.04897:347259 110.9747:30363 112.99118:200152 117.03376:1373061 118.03691:77674 124.99086:656159 127.00716:36859 131.00081:90863 135.04451:2562986 136.04739:149073 139.00581:51289 141.02213:196688 143.00125:747443 145.02899:1964496 146.03133:127506 151.00598:105914 152.98605:194891 157.018…	551.122	Double	NA	NA	NA	NA	NA	NA
55.05483:15093 57.07047:30694 59.03184:4841 61.01105:11210 62.99037:10444 67.05511:12432 69.04517:143447 69.07033:13641 70.04865:3786 71.08595:13578 73.04716:71419 75.02641:46734 77.04256:11620 79.0215:11485 79.05482:5006 81.00087:4929 81.07076:9893 83.0498:3695 83.08643:5351 85.10146:5056 91.05792:130412 93.03706:80023 93.07035:7247 94.06534:6487 95.00079:3706 95.01661:6731 95.0333:11528 95.05:4…	553.346	In-house	Fatty Acyls			Fatty Acyls	Lipids and lipid-like molecules	Organic compounds; Alcohols and polyols; Organonitrogen compounds; Organooxygen compounds; Secondary carboxylic acid amides; Amines; Primary amines; Fatty Acyls; Organic oxides; Heteroaromatic compounds; Hydrocarbon derivatives; Organopnictogen compounds; Organic oxygen compounds; Organic nitrogen compounds; Chemical entities
53.00276:4848 55.05498:21414 57.07042:27542 59.03183:5396 61.01105:7771 62.99037:9064 67.05511:10566 69.0452:139775 69.07032:14331 70.04865:6470 71.08604:11806 73.04721:83455 75.02647:42184 77.00601:4704 77.04256:6847 79.0215:10451 79.05482:5738 81.00086:4657 81.07075:10930 83.08642:4602 85.10146:6458 91.05801:130777 93.03707:87411 93.05502:5577 93.07034:5623 95.0166:6540 95.03329:11576 95.08604:…	553.347	In-house	NA	NA	NA	NA	NA	NA
81.03407:7568 84.96017:60720 85.02853:6720 89.03901:5733 98.97528:14043 102.97026:9231 109.02911:7008 110.9756:18176 116.98576:7427 117.03378:4774 121.02892:24866 124.99096:3209 128.98648:17102 135.04457:10030 143.00148:16155 144.98106:6616 145.0291:9281 146.99715:7453 152.98619:3713 155.00177:10381 158.99644:9875 161.01198:13172 162.99142:3881 163.0387:51469 164.04259:3634 169.01775:5843 170.996…	554.116	Double	NA	NA	NA	NA	NA	NA
81.034:75160 83.0132:3374 85.02852:280996 86.03241:7500 87.04413:25187 89.03895:36824 91.03899:14173 92.02906:7815 95.04894:11244 97.02904:124537 98.03223:6275 99.04446:27071 101.00859:5842 107.04903:9529 109.02902:65099 111.04464:9240 117.0338:33640 119.01861:8204 121.02907:393627 122.03143:17341 127.03841:82484 129.00287:11936 131.01945:4952 135.04456:67177 139.03821:24471 143.01913:6615 145.02…	555.136	Double	NA	NA	NA	NA	NA	NA
121.02902:43850 135.04465:4225 145.02916:3270 163.03842:16994 258.05374:4118 286.04837:9338 301.06943:43227 302.07306:7414	557.141	Canopus	4'-hydroxyflavonoids	4'-hydroxyflavonoids	Hydroxyflavonoids	Flavonoids	Phenylpropanoids and polyketides	Organic compounds; Organoheterocyclic compounds; Lipids and lipid-like molecules; Styrenes; Coumaric acids and derivatives; Benzopyrans; Alkyl aryl ethers; Phenols; Catechols; Anisoles; Chromones; Methoxyphenols; Ethers; Phenylpropanoids and polyketides; Organic acids and derivatives; Carboxylic acids and derivatives; Organooxygen compounds; Fatty acid esters; Flavonoids; Cinnamic acids and deriv…
151.03966:3700 287.05521:7357 559.15082:12346	559.156	Canopus	Biflavonoids and polyflavonoids		Biflavonoids and polyflavonoids	Flavonoids	Phenylpropanoids and polyketides	Organic compounds; Organoheterocyclic compounds; Benzopyrans; Alkyl aryl ethers; Alcohols and polyols; Phenols; Catechols; Ethers; Phenylpropanoids and polyketides; Organooxygen compounds; Flavonoids; Flavans; Benzenediols; Catechins; Biflavonoids and polyflavonoids; Secondary alcohols; Benzene and substituted derivatives; Polyols; Benzenoids; 3-hydroxyflavonoids; 3'-hydroxyflavonoids; 4'-hydroxy…
65.03926:4707 69.03384:3620 81.03411:3759 85.02834:10067 92.03162:3399 97.02914:3940 109.02916:4294 111.04471:4699 121.02916:99070 163.03888:6311 202.0621:3685 232.97519:3389 234.97125:3060 258.0498:6526 286.04727:19941 301.06982:102066 302.07306:8338 433.61658:3455	560.6	In-house	NA	NA	NA	NA	NA	NA
81.03408:40549 85.02858:111704 87.04415:5333 89.03899:4315 91.03891:6270 93.03372:3849 95.0491:5783 97.02913:56997 99.04444:10660 109.02903:39176 111.04455:32559 117.03376:5844 121.02911:1022037 122.03174:56167 127.03838:28640 135.04456:9083 139.0387:19715 144.95786:5066 145.04887:13493 163.0388:63566 165.0175:4214 176.96375:6076 192.95773:7901 193.96593:4693 201.054:13061 202.06203:23350 205.964…	561.599	Double	NA	NA	NA	NA	NA	NA
81.03407:3016 84.08154:33519 85.02854:3558 121.02907:68190 139.03854:5546 163.03882:3055 265.07071:7436 286.04745:7154 301.06964:63614 302.07294:5822 463.12555:7721	566.225	Double	NA	NA	NA	NA	NA	NA
163.03882:3878 177.05539:4511 269.03622:3149 271.06061:30062	567.126	Canopus	4'-hydroxyflavonoids	4'-hydroxyflavonoids	Hydroxyflavonoids	Flavonoids	Phenylpropanoids and polyketides	Organic compounds; Organoheterocyclic compounds; Lipids and lipid-like molecules; Styrenes; Coumaric acids and derivatives; Pyrans; Benzopyrans; Alkyl aryl ethers; Phenols; Anisoles; Chromones; Methoxyphenols; Ethers; Phenylpropanoids and polyketides; Organic acids and derivatives; Carboxylic acids and derivatives; Organooxygen compounds; Fatty acid esters; Flavonoids; Cinnamic acids and derivati…
55.05492:11803 56.96548:5266 57.07049:36836 61.01105:3770 62.99037:7344 67.0546:10652 69.04527:995551 69.07027:8335 70.04253:8521 70.04863:33316 71.08603:16248 73.04721:109408 74.04693:4585 75.02644:31854 75.04446:5693 77.04256:6040 79.0215:11395 79.05482:6350 81.00087:4534 81.07005:12818 83.0498:9605 83.08643:5654 85.10146:6920 91.05791:210129 92.0567:6059 93.03714:37186 93.05477:12497 93.07035:…	573.332	In-house	N-acyl amines	N-acyl amines	Fatty amides	Fatty Acyls	Lipids and lipid-like molecules	Organic compounds; Lipids and lipid-like molecules; Alcohols and polyols; Organic acids and derivatives; Carboxylic acids and derivatives; Organonitrogen compounds; Primary alcohols; Organooxygen compounds; Fatty amides; Carboxylic acid amides; Carboxylic acid derivatives; N-acyl amines; Secondary alcohols; Secondary carboxylic acid amides; Carbonyl compounds; Amines; Primary amines; Fatty Acyls;…
53.00276:25045 53.03931:17187 55.01848:6613 55.05492:128817 57.03442:6829 57.07044:360337 61.01106:16435 62.99032:9691 65.03918:9499 67.05508:265655 69.04521:1678404 69.07025:113460 70.0486:10793 71.04962:6582 71.08601:205896 73.04717:252857 74.09707:4678 75.02633:48793 77.04251:11059 79.02145:12337 79.05479:189241 81.00081:11779 81.07069:331191 83.04974:34811 83.08566:105655 85.06567:12603 85.10…	573.333	In-house	Biotin and derivatives			Biotin and derivatives	Organoheterocyclic compounds	Organic compounds; Organoheterocyclic compounds; Organosulfur compounds; Lipids and lipid-like molecules; Tetrazoles; Thiolanes; Biotin and derivatives; Organic acids and derivatives; Carboxylic acids and derivatives; Organonitrogen compounds; Organooxygen compounds; Fatty amides; Organic carbonic acids and derivatives; Azoles; Carboxylic acid amides; Ureas; Carboxylic acid derivatives; N-acyl am…
84.08091:28963 85.02853:5630 109.02911:3175 121.0291:3247 135.04457:4946 145.02744:5121 163.03879:41534 287.05527:55833 288.05875:6167 301.06949:4877 449.10156:6963	580.22	Double	NA	NA	NA	NA	NA	NA
81.03403:4276 84.96021:24419 85.0285:4423 89.03905:19087 98.97522:15178 109.02798:3525 110.97576:13321 116.98571:10558 117.03374:37923 124.99091:4512 128.98657:18977 134.99689:3073 135.04451:6488 140.98703:3457 143.00113:17121 144.981:4391 145.02896:80932 146.03151:3878 146.99709:7771 149.05904:8740 155.00171:3416 158.99637:5915 161.01237:13043 163.03864:37062 167.00165:3013 170.99615:7894 173.01…	582.129	Double	NA	NA	NA	NA	NA	NA
84.96018:33479 89.03897:22376 98.97536:18143 102.97021:6031 109.02906:5813 110.97575:20388 116.98572:9771 117.03379:44843 118.03692:4405 124.99091:6845 128.98637:21616 134.03648:6307 135.04453:9752 140.98546:4512 143.00121:22876 144.981:5841 145.02899:98307 146.03152:8602 146.99701:11267 149.05904:9373 155.00171:10008 158.99637:6940 161.0116:11737 163.03873:53455 165.01747:3882 170.99617:8189 173…	582.135	Double	NA	NA	NA	NA	NA	NA
79.05486:7325 89.03907:42928 107.04944:11296 117.03385:51161 135.04465:94433 145.02756:58148 163.03888:384436 164.04265:5479 203.01903:6543 221.02896:80244 237.00691:5514 239.0376:5415 271.04465:30164 273.05725:4055 287.04132:4603 289.05383:6649 297.06174:4775 299.03845:9647 331.06705:8293 341.0524:5537 347.03833:12397 349.07733:3320 359.06094:6489 365.05298:7032 377.0722:59549 395.0834:5828 405.…	585.108	Double	NA	NA	NA	NA	NA	NA
89.03904:7271 107.05012:3628 117.03382:8311 135.04443:19721 145.02852:14997 163.0386:78716 221.02924:28403 239.04108:3802 271.04404:6696 299.0433:3021 331.06702:3364 337.09036:4090 347.06311:4440 377.07211:20950 395.08337:3251 423.08084:4384 433.95929:3496 539.11249:3196	585.133	In-house	Coumaric acids and derivatives	Coumaric acids and derivatives	Hydroxycinnamic acids and derivatives	Cinnamic acids and derivatives	Phenylpropanoids and polyketides	Organic compounds; Organoheterocyclic compounds; Carbohydrates and carbohydrate conjugates; Lipids and lipid-like molecules; Styrenes; Coumaric acids and derivatives; Alcohols and polyols; Phenols; Catechols; Ethers; Phenylpropanoids and polyketides; Organic acids and derivatives; Carboxylic acids and derivatives; Primary alcohols; Organooxygen compounds; Fatty acid esters; Dicarboxylic acids and…
84.08089:50986 85.02853:11096 89.03904:4226 97.02912:3467 117.03382:3663 127.03849:4287 135.04462:7865 145.02708:10210 163.03864:71475 164.04263:3336 286.04706:11143 301.06958:67797 302.07458:10330 463.12714:15398 464.11996:3184	587.23	Double	NA	NA	NA	NA	NA	NA
81.0341:4463 84.0808:45120 85.02852:11246 89.03904:3145 97.02912:5626 127.0385:3084 135.04462:8312 145.02914:6682 151.03963:4099 163.03874:77009 286.04752:6178 301.06931:69000 302.07306:11180 463.12561:14206	587.231	Double	NA	NA	NA	NA	NA	NA
81.03407:3084 84.08147:40665 85.02853:7104 89.039:3524 97.02908:4583 135.04457:6392 145.02908:6343 163.03854:58253 164.04257:4435 286.04742:6147 287.05502:3460 301.06906:50126 302.07291:7651 463.12695:14315	587.233	Double	NA	NA	NA	NA	NA	NA
92.03078:3094 232.0705:6166 287.05521:4366 591.20709:15734	591.205	Canopus	Flavonoid 3-O-p-coumaroyl glycosides	Flavonoid O-glycosides	Flavonoid glycosides	Flavonoids	Phenylpropanoids and polyketides	Organic compounds; Organoheterocyclic compounds; Carbohydrates and carbohydrate conjugates; Lipids and lipid-like molecules; Styrenes; Coumaric acids and derivatives; Benzopyrans; Alcohols and polyols; Phenols; Catechols; Ethers; Phenylpropanoids and polyketides; Organic acids and derivatives; Carboxylic acids and derivatives; Organooxygen compounds; Fatty acid esters; Flavonoids; Anthocyanidins;…
53.00291:20596 53.03938:7556 55.05508:167173 57.0706:129636 59.02968:4745 61.01104:12234 62.99058:14651 67.05476:26008 69.0454:289907 69.07043:190080 70.04865:6497 71.0862:50098 72.04502:5640 73.0474:248657 74.04692:6304 75.02658:64467 77.04256:8843 79.0216:22902 79.05482:12808 81.00085:11996 81.07017:32091 83.04995:20420 83.08585:64944 85.10166:30460 86.09678:3969 91.05808:370031 92.02988:8181 9…	593.329	In-house	Fatty amides		Fatty amides	Fatty Acyls	Lipids and lipid-like molecules	Organic compounds; Organoheterocyclic compounds; Organosulfur compounds; Lipids and lipid-like molecules; Organic acids and derivatives; Carboxylic acids and derivatives; Organonitrogen compounds; Organooxygen compounds; Fatty amides; Organic carbonic acids and derivatives; Azoles; Carboxylic acid amides; Ureas; Carboxylic acid derivatives; Thioethers; Secondary carboxylic acid amides; Carbonyl c…
53.00294:25322 53.03901:15904 55.01851:9031 55.05507:255018 57.03419:40051 57.07058:252410 58.07411:17775 59.03182:5112 61.01111:21572 61.0454:5345 62.99035:14034 65.03921:6354 67.05476:195446 68.05801:31930 69.04539:291462 69.07041:284791 70.07366:8979 71.04965:7345 71.08621:116255 72.08911:8023 73.04738:281301 74.04691:5098 75.02655:72226 75.04444:5687 77.0419:8830 79.02148:10855 79.05494:99802…	593.339	In-house	Secondary carboxylic acid amides	Carboxylic acid amides	Carboxylic acid derivatives	Carboxylic acids and derivatives	Organic acids and derivatives	Organic compounds; Organoheterocyclic compounds; Alcohols and polyols; Organic acids and derivatives; Carboxylic acids and derivatives; Organonitrogen compounds; Primary alcohols; Organooxygen compounds; Carboxylic acid amides; Secondary alcohols; Secondary carboxylic acid amides; Carbonyl compounds; Polyols; Organic oxides; Hydrocarbon derivatives; Organopnictogen compounds; Organic oxygen compo…
121.02916:17741 163.03889:9076 258.05374:3495 286.04758:5832 301.06958:40232 595.17999:13502	595.177	In-house	NA	NA	NA	NA	NA	NA
121.02904:35573 135.04463:3805 163.03854:20970 258.05371:6148 286.04694:13968 292.96204:3754 301.06934:72487 302.07306:6857 492.06732:3785	595.586	Double	NA	NA	NA	NA	NA	NA
85.02856:3242 89.03904:3866 92.02993:3636 121.02795:47071 135.04314:6843 145.02748:4307 163.03871:22673 213.00668:8203 237.00688:4117 286.04752:3414 287.05527:202384 288.05887:27137 308.93555:5383 309.94235:3257 331.92578:4473 352.92581:3220 428.96088:3790 466.0799:4998 466.58615:3011 492.54071:18597 493.04318:14356 501.54135:25792 502.04684:10736 510.54578:8282 557.94824:3719	596.568	Double	NA	NA	NA	NA	NA	NA
89.03901:6559 92.03576:3178 117.03378:6154 135.04459:13647 145.02908:6964 163.03882:56075 164.04259:4222 201.05499:4877 202.062:4179 229.04863:5094 230.05811:6873 234.96771:5137 258.05353:16760 286.04706:59473 287.05045:6936 292.99045:3715 294.99869:4922 300.06116:4049 301.06952:280958 302.07312:30073 306.90076:4524 324.90897:9397 348.91019:5174 402.99911:6892 404.91669:3511 421.01019:10750 430.9…	609.06	Double	NA	NA	NA	NA	NA	NA
135.0446:5569 137.02356:4492 145.02911:5344 163.03873:29588 177.01965:8895 287.05505:13341	611.14	Both	Flavonoid 3-O-p-coumaroyl glycosides	Flavonoid O-glycosides	Flavonoid glycosides	Flavonoids	Phenylpropanoids and polyketides	Organic compounds; Organoheterocyclic compounds; Carbohydrates and carbohydrate conjugates; Lipids and lipid-like molecules; Styrenes; Coumaric acids and derivatives; Pyrans; Benzopyrans; Alcohols and polyols; Phenols; Catechols; Chromones; Ethers; Phenylpropanoids and polyketides; Organic acids and derivatives; Carboxylic acids and derivatives; Organooxygen compounds; Fatty acid esters; Flavonoi…
135.04312:4643 137.02356:5074 163.0383:14263 287.05554:47267 329.06488:3485	611.141	Both	Flavonoid 3-O-p-coumaroyl glycosides	Flavonoid O-glycosides	Flavonoid glycosides	Flavonoids	Phenylpropanoids and polyketides	Organic compounds; Organoheterocyclic compounds; Carbohydrates and carbohydrate conjugates; Lipids and lipid-like molecules; Styrenes; Coumaric acids and derivatives; Pyrans; Benzopyrans; Alcohols and polyols; Phenols; Catechols; Chromones; Ethers; Phenylpropanoids and polyketides; Organic acids and derivatives; Carboxylic acids and derivatives; Organooxygen compounds; Fatty acid esters; Flavonoi…
55.01853:4177 61.02915:3445 68.99792:5753 69.03382:7893 81.03408:5857 85.02869:20943 97.0282:10050 97.80798:3060 109.02912:4957 111.00805:4516 115.05489:4751 121.02912:7012 127.03983:3815 135.04311:3970 137.02344:49154 149.02289:6961 157.06503:5594 161.06064:6498 163.03865:22180 165.01756:5939 171.04294:5766 175.03922:4286 175.07437:3442 185.06046:16689 189.05434:9608 193.04834:12817 199.03952:37…	611.159	Both	Anthocyanidin-3-O-glycosides	Flavonoid O-glycosides	Flavonoid glycosides	Flavonoids	Phenylpropanoids and polyketides	Organic compounds; Organoheterocyclic compounds; Carbohydrates and carbohydrate conjugates; Benzopyrans; Alcohols and polyols; Phenols; Catechols; Ethers; Phenylpropanoids and polyketides; Primary alcohols; Organooxygen compounds; Flavonoids; Anthocyanidins; Flavonoid glycosides; Benzenediols; Anthocyanins; Disaccharides; Flavonoid O-glycosides; Acetals; Secondary alcohols; Oxanes; Glycosyl compo…
61.02916:4870 69.03438:7086 81.0341:5734 85.02924:29636 97.02913:8952 109.02915:3701 121.02923:11281 127.03851:4767 287.0546:159973 288.05887:3909 299.05804:4123 329.06491:8266 353.06424:4056 449.11078:4957	611.161	Both	Flavonoid-3-O-glycosides	Flavonoid O-glycosides	Flavonoid glycosides	Flavonoids	Phenylpropanoids and polyketides	Organic compounds; Organoheterocyclic compounds; Carbohydrates and carbohydrate conjugates; Pyrans; Benzopyrans; Alcohols and polyols; Phenols; Chromones; Ethers; Phenylpropanoids and polyketides; Organic acids and derivatives; Primary alcohols; Organooxygen compounds; Flavonoids; Pyranones and derivatives; Flavonoid glycosides; Disaccharides; Flavonoid O-glycosides; Flavones; Acetals; Secondary …
92.03748:5289 287.05521:6123 611.17316:9506	611.175	Both	Anthocyanidin-3-O-glycosides	Flavonoid O-glycosides	Flavonoid glycosides	Flavonoids	Phenylpropanoids and polyketides	Organic compounds; Organoheterocyclic compounds; Carbohydrates and carbohydrate conjugates; Lipids and lipid-like molecules; Styrenes; Coumaric acids and derivatives; Benzopyrans; Alcohols and polyols; Phenols; Catechols; Ethers; Phenylpropanoids and polyketides; Organic acids and derivatives; Carboxylic acids and derivatives; Organooxygen compounds; Fatty acid esters; Flavonoids; Anthocyanidins;…
53.00313:8151 53.03939:4341 55.05495:62693 56.05845:5156 57.03405:8259 57.07048:33968 58.07396:3458 61.01105:4539 62.99037:12278 65.03922:4285 67.0551:76382 69.04524:79817 69.07028:59984 71.08604:8518 73.04718:50763 74.04693:6331 74.05056:5088 75.02653:71519 76.02644:7873 77.00602:5170 77.02268:6102 79.05477:39247 81.00087:8678 81.07068:76665 83.0863:19027 91.05869:76868 92.05754:11897 93.03707:1…	613.481	In-house	Imidolactams			Imidolactams	Organoheterocyclic compounds	Organic compounds; Organoheterocyclic compounds; Organosulfur compounds; Alcohols and polyols; Organic acids and derivatives; Organonitrogen compounds; Primary alcohols; Organooxygen compounds; Azoles; Sulfonyls; Amines; Primary amines; Imidolactams; Organic oxides; Azacyclic compounds; Heteroaromatic compounds; Hydrocarbon derivatives; Organopnictogen compounds; Organic oxygen compounds; Organic…
53.03865:16278 55.05415:260320 55.05724:40659 56.05765:22913 57.07002:164067 58.07311:24218 61.01014:38712 62.98941:69331 67.05407:243691 69.04469:366469 69.06973:256351 70.07368:19985 71.08546:38892 73.04664:369366 74.04632:39874 74.04994:20192 75.02596:450458 76.02518:58928 76.02957:32415 77.00473:40877 77.02203:36114 79.05349:100981 81.00017:14903 81.06936:250053 83.08498:97016 85.10071:16895 …	613.483	In-house	Biotin and derivatives			Biotin and derivatives	Organoheterocyclic compounds	Organic compounds; Organosulfur compounds; Biotin and derivatives; Organic acids and derivatives; Carboxylic acids and derivatives; Organonitrogen compounds; Organooxygen compounds; Organic carbonic acids and derivatives; Carboxylic acid amides; Carboxylic acid derivatives; N-acyl amines; Thioethers; Secondary carboxylic acid amides; Carbonyl compounds; Dialkylthioethers; Organic oxides; Hydrocar…
89.03899:7520 117.03376:5520 135.04446:11936 145.02907:8296 163.0387:58248 164.04256:4441 172.95361:3567 201.05496:3066 202.06197:4262 213.05376:3309 229.0486:6972 230.05807:5317 237.00777:10286 255.0175:8281 257.04593:3102 258.05298:17912 273.02713:6278 286.0473:67791 287.05038:8157 300.06607:3133 301.06946:325167 302.07233:34652 308.93539:6073 309.9422:3877 349.9386:4023 416.93283:3686 433.9419…	624.582	Double	NA	NA	NA	NA	NA	NA
117.03384:4615 135.04465:5799 145.02917:6366 151.03966:8933 163.03879:32023 177.01971:3626 177.05547:6238 230.05824:3151 258.0498:6995 286.04706:25186 301.0694:102806 343.08075:6665	625.153	Both	Anthocyanidin-3-O-glycosides	Flavonoid O-glycosides	Flavonoid glycosides	Flavonoids	Phenylpropanoids and polyketides	Organic compounds; Organoheterocyclic compounds; Carbohydrates and carbohydrate conjugates; Lipids and lipid-like molecules; Styrenes; Coumaric acids and derivatives; Pyrans; Benzopyrans; Alkyl aryl ethers; Alcohols and polyols; Phenols; Anisoles; Methoxyphenols; Ethers; Phenylpropanoids and polyketides; Organic acids and derivatives; Carboxylic acids and derivatives; Organooxygen compounds; Fatt…
163.03888:3468 258.05374:8095 286.04758:33272 301.06949:169163 463.12692:23294	625.175	Both	Anthocyanidin-3-O-glycosides	Flavonoid O-glycosides	Flavonoid glycosides	Flavonoids	Phenylpropanoids and polyketides	Organic compounds; Organoheterocyclic compounds; Carbohydrates and carbohydrate conjugates; Pyrans; Benzopyrans; Alkyl aryl ethers; Alcohols and polyols; Phenols; Anisoles; Ethers; Phenylpropanoids and polyketides; Organic acids and derivatives; Primary alcohols; Organooxygen compounds; Flavonoids; Pyranones and derivatives; Flavonoid glycosides; Disaccharides; Flavonoid O-glycosides; Flavones; A…
69.03383:4248 81.0334:3181 85.02782:9077 97.02821:6080 109.02806:3157 131.04796:5635 145.40926:3012 146.07181:5539 161.09557:3624 163.03885:5219 165.01758:3910 201.05525:17756 202.06279:33539 204.04085:3104 213.05428:14567 229.04868:20393 230.05858:33032 241.05186:3883 243.03065:4663 244.03642:3461 257.04514:12997 258.05365:94166 268.03754:11189 285.04062:6254 286.04742:311326 301.06949:1327239 3…	625.176	Both	Anthocyanidin-3-O-glycosides	Flavonoid O-glycosides	Flavonoid glycosides	Flavonoids	Phenylpropanoids and polyketides	Organic compounds; Organoheterocyclic compounds; Carbohydrates and carbohydrate conjugates; Benzopyrans; Alkyl aryl ethers; Alcohols and polyols; Phenols; Anisoles; Ethers; Phenylpropanoids and polyketides; Primary alcohols; Organooxygen compounds; Flavonoids; Pyranones and derivatives; Flavonoid glycosides; Anthocyanins; Disaccharides; Flavonoid O-glycosides; Acetals; Secondary alcohols; Oxanes;…
163.0388:5442 201.05501:5260 202.062:6176 229.04865:4647 230.05812:5716 257.04599:4892 258.05353:30886 268.0386:4072 286.04736:120782 301.06952:530611 302.07294:8232 463.12631:67111	625.177	Both	Anthocyanidin-3-O-glycosides	Flavonoid O-glycosides	Flavonoid glycosides	Flavonoids	Phenylpropanoids and polyketides	Organic compounds; Organoheterocyclic compounds; Carbohydrates and carbohydrate conjugates; Benzopyrans; Alkyl aryl ethers; Alcohols and polyols; Phenols; Anisoles; Ethers; Phenylpropanoids and polyketides; Primary alcohols; Organooxygen compounds; Flavonoids; Anthocyanidins; Flavonoid glycosides; Anthocyanins; Monosaccharides; Flavonoid O-glycosides; Acetals; Secondary alcohols; Oxanes; Glycosyl…
57.03408:3650 61.02917:4366 69.03384:9275 81.03411:4757 85.02862:34243 92.03664:4419 97.02907:12775 109.02916:3946 127.03851:6649 137.02361:9392 145.04904:11393 153.01881:10312 163.03888:3418 165.01762:4017 229.04875:8671 257.04611:5264 285.04068:3415 303.05127:262034 345.0603:7744 465.09845:5198	627.157	Both	Flavonoid-3-O-glycosides	Flavonoid O-glycosides	Flavonoid glycosides	Flavonoids	Phenylpropanoids and polyketides	Organic compounds; Organoheterocyclic compounds; Carbohydrates and carbohydrate conjugates; Pyrans; Benzopyrans; Alcohols and polyols; Phenols; Catechols; Chromones; Ethers; Phenylpropanoids and polyketides; Organic acids and derivatives; Primary alcohols; Organooxygen compounds; Flavonoids; Pyranones and derivatives; Flavonoid glycosides; Benzenediols; Disaccharides; Flavonoid O-glycosides; Flav…
61.01117:29846 62.99041:26767 69.04524:9644 73.04733:256151 75.02665:56638 77.00603:6940 77.04193:11497 79.02161:33601 81.00104:27972 91.05795:586878 93.03722:119984 95.01568:19087 95.03261:19415 96.99557:12429 114.07322:12721 143.00943:9017 149.04518:164205 151.03607:5164 152.04289:9109 153.02025:14415 153.03827:5519 165.05174:7234 166.04578:6335 167.0549:232524 169.03651:5714 169.05067:36588 17…	627.201	In-house	Glycosylamines	Glycosyl compounds	Carbohydrates and carbohydrate conjugates	Organooxygen compounds	Organic oxygen compounds	Organic compounds; Organoheterocyclic compounds; Organosulfur compounds; Carbohydrates and carbohydrate conjugates; Pyrimidines and pyrimidine derivatives; Imidazoles; Alcohols and polyols; Purines and purine derivatives; Organic acids and derivatives; Carboxylic acids and derivatives; Organonitrogen compounds; Nucleosides, nucleotides, and analogues; Organooxygen compounds; Azoles; Carboxylic ac…
59.03184:105198 61.01105:563996 62.99048:505088 69.04523:139087 73.04725:6204487 75.02657:1503318 77.00594:228666 77.04192:161627 79.0215:220780 81.00087:119498 91.05785:7415576 92.03744:69150 93.03712:1095516 95.01661:107358 95.03232:439651 109.06799:73730 143.01105:102184 149.04503:2686334 151.03607:109230 152.04288:126249 153.02061:214388 153.03825:94845 163.05658:76625 164.04259:86559 165.051…	627.203	In-house	Benzoic acids and derivatives		Benzoic acids and derivatives	Benzene and substituted derivatives	Benzenoids	Organic compounds; Organosulfur compounds; Pyrimidines and pyrimidine derivatives; Benzoic acids and derivatives; Ethers; Organic acids and derivatives; Carboxylic acids and derivatives; Organonitrogen compounds; Benzoyl derivatives; Organooxygen compounds; Carboxylic acid amides; Carboxylic acid derivatives; Diazines; Benzene and substituted derivatives; Phenol ethers; Benzenoids; Organic oxides…
58.02402:47752 59.03183:109088 61.01109:482204 62.99043:489950 69.04526:120278 73.04725:5040773 74.04691:63189 74.05054:53705 75.02659:1250442 77.0061:161494 77.04259:155743 78.98486:38798 79.02156:211913 81.00097:153917 91.05786:6659082 92.05669:85220 93.03714:1059353 95.01672:129199 95.0324:271966 96.99554:59218 109.06797:56750 114.07318:87357 143.00938:99253 149.04507:2100613 150.0444:100685 1…	627.363	In-house	Azoles			Azoles	Organoheterocyclic compounds	Organic compounds; Organoheterocyclic compounds; Organosulfur compounds; Organic acids and derivatives; Organonitrogen compounds; Organooxygen compounds; Azoles; Amines; Organic oxides; Azacyclic compounds; Heteroaromatic compounds; Hydrocarbon derivatives; Organopnictogen compounds; Organic oxygen compounds; Organic nitrogen compounds; Chemical entities
121.02785:39685 135.04314:3319 139.03859:4559 145.02748:5950 163.03876:33818 287.05524:71281 288.05884:6520 301.06958:4756 449.11096:10980	640.23	Double	NA	NA	NA	NA	NA	NA
92.03076:3690 121.02906:46254 163.03857:24689 265.07077:5212 287.05515:59880 288.05884:3118 449.10321:9920	640.234	Double	NA	NA	NA	NA	NA	NA
57.03408:3218 61.02916:5206 69.03391:12064 81.03411:5205 85.02868:62240 93.03378:4359 97.02821:16594 99.0445:3593 109.02916:5146 127.0386:12072 145.04942:10968 151.03789:3210 153.0183:19894 228.04259:4008 229.04874:8476 245.0412:3038 246.05215:3400 257.04218:5574 273.04016:3926 274.04779:10229 285.03983:11716 302.0426:36580 317.0658:343385 329.06494:6483 359.07388:9657 383.07376:4574 479.11752:32…	641.171	Both	Flavonoid-3-O-glycosides	Flavonoid O-glycosides	Flavonoid glycosides	Flavonoids	Phenylpropanoids and polyketides	Organic compounds; Organoheterocyclic compounds; Carbohydrates and carbohydrate conjugates; Pyrans; Benzopyrans; Alkyl aryl ethers; Alcohols and polyols; Phenols; Anisoles; Chromones; Methoxyphenols; Ethers; Phenylpropanoids and polyketides; Organic acids and derivatives; Primary alcohols; Organooxygen compounds; Flavonoids; Pyranones and derivatives; Flavonoid glycosides; Disaccharides; Flavonoi…
117.03384:4764 135.04451:12920 145.02751:6045 149.05917:3040 151.03966:30173 163.03865:80320 193.049:13820 217.05019:5934 301.06964:3973 319.08356:7939 343.08072:5089	643.165	Canopus	3'-hydroxyflavonoids	3'-hydroxyflavonoids	Hydroxyflavonoids	Flavonoids	Phenylpropanoids and polyketides	Organic compounds; Organoheterocyclic compounds; Lipids and lipid-like molecules; Styrenes; Coumaric acids and derivatives; Benzopyrans; Alkyl aryl ethers; Phenols; Catechols; Chromones; Ethers; Phenylpropanoids and polyketides; Organic acids and derivatives; Carboxylic acids and derivatives; Organooxygen compounds; Fatty acid esters; Flavonoids; Cinnamic acids and derivatives; Carboxylic acid de…
55.05498:14172 57.07046:19843 59.03182:3877 61.01107:30410 62.99045:23161 67.05458:7189 69.04523:592113 69.0708:8780 70.04864:3581 71.08602:5657 72.04501:4784 73.0472:393145 75.02635:47667 75.04445:3250 77.006:7458 77.04192:14176 79.02147:39797 79.05481:5336 81.00085:17634 81.07073:9583 83.04978:8281 83.0864:6987 85.02926:7251 91.05785:757060 92.05752:5792 93.03709:62169 93.07033:6027 95.01659:10…	645.192	In-house	Peptides	Peptides	Amino acids, peptides, and analogues	Carboxylic acids and derivatives	Organic acids and derivatives	Organic compounds; Organosulfur compounds; Phenylpropanoids and polyketides; Organic acids and derivatives; Carboxylic acids and derivatives; Organonitrogen compounds; Organooxygen compounds; Peptides; Carboxylic acid amides; Carboxylic acid derivatives; Secondary carboxylic acid amides; Carbonyl compounds; Dialkylthioethers; Organic oxides; Hydrocarbon derivatives; Organopnictogen compounds; Org…
121.0289:11004 287.05493:6334	647.145	Canopus	Flavonoid-3-O-glycosides	Flavonoid O-glycosides	Flavonoid glycosides	Flavonoids	Phenylpropanoids and polyketides	Organic compounds; Organoheterocyclic compounds; Carbohydrates and carbohydrate conjugates; Pyrans; Benzopyrans; Alcohols and polyols; Phenols; Chromones; Benzoic acids and derivatives; Ethers; Phenylpropanoids and polyketides; Organic acids and derivatives; Carboxylic acids and derivatives; Primary alcohols; Benzoyl derivatives; Organooxygen compounds; Flavonoids; Pyranones and derivatives; Carb…
97.02817:10215 109.02806:4923 117.03382:4412 121.02792:66308 122.03179:3802 127.03985:4428 135.04462:5893 139.03857:5928 145.02913:5251 163.03889:62961 164.04263:3288 265.07074:4875 286.04718:18940 301.06979:99357 302.07275:12892 384.14267:6801 463.12564:5168 546.19867:3167 625.1615:5154 647.24316:5325	647.238	Double	NA	NA	NA	NA	NA	NA
92.03076:4110 117.03382:5782 121.02905:104787 122.03179:6657 127.03849:3208 135.04462:7750 139.03809:10049 145.02913:9617 163.03873:75430 164.04263:5272 265.07074:7856 283.08337:4190 286.04761:17674 301.06937:127480 302.07214:13754 463.12463:15864 625.1615:5318	647.24	Double	NA	NA	NA	NA	NA	NA
95.04914:3253 97.02821:5763 109.02805:5470 111.04468:5144 117.03381:5566 121.02902:171319 122.03179:9716 127.03848:3915 135.0446:9984 139.03848:14330 145.02913:9222 163.0387:78237 164.04263:4714 265.07101:16388 283.07883:3744 286.04709:22571 287.05511:3673 301.06931:168311 302.07306:21215 463.12711:21717 464.12943:4838 625.15027:10144 647.14941:6340	647.24	Double	NA	NA	NA	NA	NA	NA
117.03382:3757 121.02911:35385 135.04462:7541 145.02914:3654 163.03871:26253 265.07077:4896 286.04752:6727 301.06952:57942 302.07303:5805 463.12564:7034	647.241	Double	NA	NA	NA	NA	NA	NA
84.08165:6490 121.02917:6997 163.03889:6553 301.06964:4035	649.174	Canopus	Flavonoid-3-O-glycosides	Flavonoid O-glycosides	Flavonoid glycosides	Flavonoids	Phenylpropanoids and polyketides	Organic compounds; Organoheterocyclic compounds; Carbohydrates and carbohydrate conjugates; Lipids and lipid-like molecules; Styrenes; Coumaric acids and derivatives; Pyrans; Benzopyrans; Alcohols and polyols; Phenols; Catechols; Chromones; Ethers; Phenylpropanoids and polyketides; Organic acids and derivatives; Carboxylic acids and derivatives; Organooxygen compounds; Fatty acid esters; Flavonoi…
53.00276:4358 55.05499:31238 57.03405:11657 57.07048:124222 58.99829:3721 61.01107:20632 61.02913:3816 62.99046:29607 67.05463:17703 68.03766:6765 69.03435:11599 69.04531:121843 69.07034:19734 71.04976:47995 71.08604:7593 73.0473:209968 75.02663:139178 77.00537:3739 77.00922:8851 77.04256:5450 79.02153:22481 79.05482:6480 81.00075:21662 81.03406:4133 81.07007:19031 83.04982:83954 83.0857:10986 85…	661.164	In-house	Disaccharides	Disaccharides	Carbohydrates and carbohydrate conjugates	Organooxygen compounds	Organic oxygen compounds	Organic compounds; Organoheterocyclic compounds; Organosulfur compounds; Carbohydrates and carbohydrate conjugates; Lipids and lipid-like molecules; Alcohols and polyols; Ethers; Organic acids and derivatives; Organooxygen compounds; Organic sulfuric acids and derivatives; Disaccharides; Acetals; Secondary alcohols; Oxanes; Glycosyl compounds; O-glycosyl compounds; Polyols; Sulfenyl compounds; Fa…
51.02343:6124 53.00273:10510 53.03935:17851 55.01849:9425 55.05494:81355 55.93518:19368 56.94302:9182 56.96544:6035 57.0341:23272 57.07046:189838 58.06599:43422 58.07392:8780 61.01108:29631 62.99043:36594 67.05511:46486 68.03762:7298 69.03431:14035 69.04521:129703 69.07028:36202 70.04861:7466 70.95832:28346 71.04964:133712 71.086:8982 71.9297:6973 72.93766:49681 73.04721:270421 74.04688:21579 75.…	662.294	Double	NA	NA	NA	NA	NA	NA
55.05492:13413 57.07051:34079 58.06592:17082 59.03228:3081 61.0111:16208 62.99048:19178 67.05512:10015 68.03767:3605 69.04524:113725 69.07028:9984 71.04968:10333 71.08605:8838 73.02889:3844 73.04723:134456 74.04694:7662 75.02657:102630 75.04386:5330 76.02645:7130 77.00539:4738 77.04193:10402 79.02145:20140 79.05484:3133 81.0009:14381 81.07076:8024 83.04983:18803 85.02902:13638 91.0579:246259 92.0…	663.159	In-house	Purine ribonucleotides		Purine ribonucleotides	Purine nucleotides	Nucleosides, nucleotides, and analogues	Organic compounds; Organoheterocyclic compounds; Organosulfur compounds; Carbohydrates and carbohydrate conjugates; Amino acids, peptides, and analogues; Pyrimidines and pyrimidine derivatives; Imidazoles; Alcohols and polyols; Purines and purine derivatives; Organic acids and derivatives; Carboxylic acids and derivatives; Organonitrogen compounds; Nucleosides, nucleotides, and analogues; Organoo…
97.02911:3096 117.03381:6045 127.03984:3084 145.0289:21918 163.03806:13270 177.05493:47169 286.04749:7973 301.06915:62985 302.073:4469 625.1615:4806	675.253	Double	NA	NA	NA	NA	NA	NA
117.03378:8576 145.02919:22362 163.03867:11809 177.05531:45527 178.0585:4371 286.04739:6873 301.06946:48568 302.07291:6770 463.12546:5820	675.253	Double	NA	NA	NA	NA	NA	NA
92.02991:5080 163.03883:7392 287.05511:7773 363.06955:6699 679.12933:19507	679.127	Canopus	Flavonoid 3-O-p-coumaroyl glycosides	Flavonoid O-glycosides	Flavonoid glycosides	Flavonoids	Phenylpropanoids and polyketides	Organic compounds; Organoheterocyclic compounds; Carbohydrates and carbohydrate conjugates; Lipids and lipid-like molecules; Styrenes; Coumaric acids and derivatives; Benzopyrans; Alcohols and polyols; Phenols; Catechols; Ethers; Phenylpropanoids and polyketides; Organic acids and derivatives; Carboxylic acids and derivatives; Organooxygen compounds; Fatty acid esters; Flavonoids; Anthocyanidins;…
121.02908:41345 130.05048:7688 145.06065:24257 195.01053:8427 207.01164:4707 211.07082:5323 258.05368:5696 264.03406:7341 265.07074:3549 286.04736:40549 287.05051:3391 301.06949:191302 302.07227:16551 334.60339:3060 463.12561:4503 542.12897:4951 542.6322:4136 569.64227:3056 606.64948:8020 607.14581:3169	687.68	Double	NA	NA	NA	NA	NA	NA
53.00315:3149 55.05497:14117 57.07039:26853 59.03186:3726 61.01107:6587 62.99039:8003 67.05514:11285 69.03438:4033 69.04354:8321 69.04517:94778 69.0703:10824 71.08606:9398 73.04716:49618 75.02637:23520 77.04259:5413 79.02153:6473 81.00089:5449 81.07078:8689 83.04974:13412 83.08645:3753 85.0293:8870 85.10149:4795 86.09682:5784 91.05779:127193 92.05673:3365 93.03699:45649 95.01664:6196 95.03333:586…	703.36	In-house	Amino acids and derivatives	Amino acids and derivatives	Amino acids, peptides, and analogues	Carboxylic acids and derivatives	Organic acids and derivatives	Organic compounds; Organosulfur compounds; Lipids and lipid-like molecules; Amino acids, peptides, and analogues; Alcohols and polyols; Organic acids and derivatives; Carboxylic acids and derivatives; Organonitrogen compounds; Primary alcohols; Organooxygen compounds; Fatty amides; Amino acids and derivatives; Carboxylic acid amides; Carboxylic acid derivatives; N-acyl amines; Secondary alcohols;…
107.04912:87325 112.99117:41803 117.03379:427943 118.03685:22000 124.99084:131481 131.00096:31351 135.04451:906834 136.04768:45430 141.02173:75111 143.00122:244774 145.02902:694195 146.03168:41794 149.01236:13424 151.00598:18929 152.98534:29742 157.01819:13138 159.03212:37537 161.01181:95914 163.03864:6705246 164.0424:376913 165.04352:10784 167.00117:31458 169.01749:102560 170.99599:115605 175.00…	728.168	Double	NA	NA	NA	NA	NA	NA
81.0341:3164 121.02916:27479 137.02347:19899 139.03859:3252 185.0603:8178 189.05435:5757 213.05374:19872 231.06438:8819 241.04831:7037 269.04465:4446 287.05518:1166400 288.05939:18240 301.06958:4167 435.27423:3129	731.178	Canopus	Anthocyanidin-3-O-glycosides	Flavonoid O-glycosides	Flavonoid glycosides	Flavonoids	Phenylpropanoids and polyketides	Organic compounds; Organoheterocyclic compounds; Carbohydrates and carbohydrate conjugates; Pyrans; Benzopyrans; Alcohols and polyols; Phenols; Catechols; Chromones; Ethers; Phenylpropanoids and polyketides; Organic acids and derivatives; Carboxylic acids and derivatives; Organooxygen compounds; Flavonoids; Anthocyanidins; Pyranones and derivatives; Flavonoid glycosides; Monocarboxylic acids and …
121.02916:6238 151.03966:3055 201.0524:5365 202.0621:5666 230.05823:5902 258.0542:26218 268.03458:4273 286.04745:69803 301.06964:312126 302.07306:5812 326.73331:3095	745.194	Canopus	Anthocyanidin-3-O-glycosides	Flavonoid O-glycosides	Flavonoid glycosides	Flavonoids	Phenylpropanoids and polyketides	Organic compounds; Organoheterocyclic compounds; Carbohydrates and carbohydrate conjugates; Benzopyrans; Alkyl aryl ethers; Alcohols and polyols; Phenols; Anisoles; Methoxyphenols; Ethers; Phenylpropanoids and polyketides; Organic acids and derivatives; Carboxylic acids and derivatives; Organooxygen compounds; Flavonoids; Anthocyanidins; Carboxylic acid derivatives; Flavonoid glycosides; Carboxyl…
85.02857:5576 121.02757:12398 145.06395:3727 163.03888:5794 169.06577:3341 173.05948:3140 197.05948:4689 215.071:3648 271.06094:757150 272.06277:9696 433.1131:63464 490.97165:3303 595.1651:6691	757.218	Both	Anthocyanidin-3-O-glycosides	Flavonoid O-glycosides	Flavonoid glycosides	Flavonoids	Phenylpropanoids and polyketides	Organic compounds; Organoheterocyclic compounds; Carbohydrates and carbohydrate conjugates; Benzopyrans; Alcohols and polyols; Phenols; Ethers; Phenylpropanoids and polyketides; Primary alcohols; Organooxygen compounds; Flavonoids; Anthocyanidins; Flavonoid glycosides; Anthocyanins; Disaccharides; Flavonoid O-glycosides; Acetals; Secondary alcohols; Oxanes; Glycosyl compounds; O-glycosyl compound…
137.02356:10915 149.02289:3151 163.03888:11333 213.05385:7469 231.06435:5757 241.04828:3639 287.05515:475073 288.05881:5620 301.06955:3517 699.20428:3263	773.186	Canopus	Flavonoid 3-O-p-coumaroyl glycosides	Flavonoid O-glycosides	Flavonoid glycosides	Flavonoids	Phenylpropanoids and polyketides	Organic compounds; Organoheterocyclic compounds; Carbohydrates and carbohydrate conjugates; Styrenes; Coumaric acids and derivatives; Benzopyrans; Alcohols and polyols; Phenols; Catechols; Ethers; Phenylpropanoids and polyketides; Organic acids and derivatives; Carboxylic acids and derivatives; Organooxygen compounds; Fatty acid esters; Flavonoids; Anthocyanidins; Cinnamic acids and derivatives; …
121.02785:3493 135.04436:12347 137.02342:21798 143.04999:4162 145.0291:5690 149.02287:5018 163.03897:43120 185.06026:4529 189.05431:4853 203.06836:3216 213.05371:23221 231.06432:6737 241.04825:10828 259.0592:4280 287.05511:1185094 288.05951:14459 773.16913:3404	773.189	Canopus	Anthocyanidin-3-O-glycosides	Flavonoid O-glycosides	Flavonoid glycosides	Flavonoids	Phenylpropanoids and polyketides	Organic compounds; Organoheterocyclic compounds; Carbohydrates and carbohydrate conjugates; Lipids and lipid-like molecules; Styrenes; Coumaric acids and derivatives; Benzopyrans; Alcohols and polyols; Phenols; Catechols; Oligosaccharides; Ethers; Phenylpropanoids and polyketides; Organic acids and derivatives; Carboxylic acids and derivatives; Organooxygen compounds; Fatty acid esters; Flavonoid…
137.02361:5079 163.03888:7157 287.05487:196622	773.189	Canopus	Flavonoid 3-O-p-coumaroyl glycosides	Flavonoid O-glycosides	Flavonoid glycosides	Flavonoids	Phenylpropanoids and polyketides	Organic compounds; Organoheterocyclic compounds; Carbohydrates and carbohydrate conjugates; Lipids and lipid-like molecules; Styrenes; Coumaric acids and derivatives; Benzopyrans; Alcohols and polyols; Phenols; Catechols; Oligosaccharides; Ethers; Phenylpropanoids and polyketides; Organic acids and derivatives; Carboxylic acids and derivatives; Organooxygen compounds; Fatty acid esters; Flavonoid…
92.03581:3413 287.05475:101145 611.13892:4074	773.193	Both	Anthocyanidin-3-O-glycosides	Flavonoid O-glycosides	Flavonoid glycosides	Flavonoids	Phenylpropanoids and polyketides	Organic compounds; Organoheterocyclic compounds; Carbohydrates and carbohydrate conjugates; Lipids and lipid-like molecules; Styrenes; Coumaric acids and derivatives; Benzopyrans; Alcohols and polyols; Phenols; Ethers; Phenylpropanoids and polyketides; Organic acids and derivatives; Carboxylic acids and derivatives; Primary alcohols; Organooxygen compounds; Fatty acid esters; Flavonoids; Anthocya…
68.99792:5240 69.03381:4153 81.03407:4777 85.02928:5183 89.03902:6482 117.03379:5028 121.02784:3891 127.03982:3594 135.04462:24270 137.02347:49043 145.02899:19297 149.02286:4740 157.06502:3910 161.06062:3644 163.03876:93302 177.01962:4761 185.06026:4382 187.11653:3172 189.05431:6964 213.05396:14090 231.0643:8718 241.04825:9627 259.0592:3221 269.04459:3080 272.07117:3573 287.05511:1260928 288.0593…	773.194	Both	Flavonoid 3-O-p-coumaroyl glycosides	Flavonoid O-glycosides	Flavonoid glycosides	Flavonoids	Phenylpropanoids and polyketides	Organic compounds; Organoheterocyclic compounds; Carbohydrates and carbohydrate conjugates; Lipids and lipid-like molecules; Styrenes; Coumaric acids and derivatives; Benzopyrans; Alcohols and polyols; Phenols; Catechols; Ethers; Phenylpropanoids and polyketides; Organic acids and derivatives; Carboxylic acids and derivatives; Organooxygen compounds; Fatty acid esters; Flavonoids; Anthocyanidins;…
55.01853:4596 63.22196:4271 65.46973:4469 69.03437:8669 69.55029:4152 71.23182:4021 81.15184:3896 83.92242:4495 85.02863:25821 92.03075:7868 92.78487:4311 97.02821:9895 109.54823:4342 123.04436:4178 137.02328:40079 143.04839:5373 146.03328:5462 149.02289:10002 152.82301:5357 157.06503:9059 161.05872:6279 165.01756:5191 175.07657:4366 185.06029:13469 189.05434:7338 199.03954:4025 213.05379:45383 2…	773.215	Cyan	Flavonoid 3-O-p-coumaroyl glycosides	Flavonoid O-glycosides	Flavonoid glycosides	Flavonoids	Phenylpropanoids and polyketides	Organic compounds; Organoheterocyclic compounds; Carbohydrates and carbohydrate conjugates; Lipids and lipid-like molecules; Styrenes; Coumaric acids and derivatives; Benzopyrans; Alcohols and polyols; Phenols; Catechols; Ethers; Phenylpropanoids and polyketides; Organic acids and derivatives; Carboxylic acids and derivatives; Organooxygen compounds; Fatty acid esters; Flavonoids; Anthocyanidins;…
55.05485:27638 57.0708:36002 59.03185:5419 61.01096:33051 62.99024:30836 67.05513:18004 69.04511:430540 69.07083:18778 70.04867:7787 70.0737:4517 71.08662:14151 72.04504:5413 73.04709:289041 75.02642:71227 75.04448:5283 77.00603:7835 77.04258:12978 79.02151:17909 79.05484:11854 81.00089:13974 81.04516:9341 81.07077:17079 82.05311:4844 83.08644:5419 85.10223:7445 86.09756:16970 91.05769:420957 92.…	775.401	In-house	Glycosyl compounds	Glycosyl compounds	Carbohydrates and carbohydrate conjugates	Organooxygen compounds	Organic oxygen compounds	Organic compounds; Organosulfur compounds; Carbohydrates and carbohydrate conjugates; Alcohols and polyols; Organonitrogen compounds; Primary alcohols; Organooxygen compounds; Monosaccharides; Secondary alcohols; Glycosyl compounds; Amines; Organic oxides; Hydrocarbon derivatives; Organopnictogen compounds; Organic oxygen compounds; Organic nitrogen compounds; Chemical entities
117.03369:300002 118.03689:13881 121.02901:12400 135.04442:621122 136.04721:27421 139.03844:7568 145.0289:466758 146.03128:26522 163.0386:3923145 164.04236:194071 169.0343:8419 181.05019:6336 185.00716:16277 193.03394:8318 195.04916:14250 203.0184:37837 204.0213:4535 209.02911:6057 215.04085:5757 221.02863:604340 222.03256:58969 239.0407:65930 240.04308:8529 245.03:12807 247.047:10338 253.03195:4…	786.178	Double	NA	NA	NA	NA	NA	NA
163.03888:3744 201.0551:5776 202.06209:6186 213.05389:4750 229.04874:4983 230.05823:11446 257.04608:5139 258.05423:28262 268.03455:4512 286.04745:120889 301.06964:528796 302.07306:3013 463.12506:14962 625.1507:29618	787.207	Both	Anthocyanidin-3-O-glycosides	Flavonoid O-glycosides	Flavonoid glycosides	Flavonoids	Phenylpropanoids and polyketides	Organic compounds; Organoheterocyclic compounds; Carbohydrates and carbohydrate conjugates; Benzopyrans; Alkyl aryl ethers; Alcohols and polyols; Phenols; Anisoles; Methoxyphenols; Ethers; Phenylpropanoids and polyketides; Organic acids and derivatives; Carboxylic acids and derivatives; Primary alcohols; Organooxygen compounds; Flavonoids; Anthocyanidins; Carboxylic acid derivatives; Flavonoid gl…
92.02995:5877 145.02917:4169 177.05322:4822 258.05374:3881 286.04764:17692 301.06964:80409 695.48401:3321	787.207	Canopus	Flavonoid 3-O-p-coumaroyl glycosides	Flavonoid O-glycosides	Flavonoid glycosides	Flavonoids	Phenylpropanoids and polyketides	Organic compounds; Organoheterocyclic compounds; Carbohydrates and carbohydrate conjugates; Lipids and lipid-like molecules; Styrenes; Coumaric acids and derivatives; Benzopyrans; Alkyl aryl ethers; Alcohols and polyols; Phenols; Anisoles; Methoxyphenols; Ethers; Phenylpropanoids and polyketides; Organic acids and derivatives; Carboxylic acids and derivatives; Primary alcohols; Organooxygen compo…
69.03383:4354 81.03409:6575 85.02856:5736 89.03903:6827 92.02908:5607 107.04906:3145 117.03402:15594 121.02786:3064 127.03848:3093 135.04445:35197 137.02356:4448 145.02899:27480 150.03227:3755 151.03952:55952 156.68298:3146 163.0388:165294 165.01758:3404 177.01711:21429 185.06029:3126 193.04938:3875 201.05525:17546 202.0623:25148 213.05351:12699 216.04361:3050 219.02904:9410 229.0486:27898 230.05…	787.208	Both	Anthocyanidin-3-O-glycosides	Flavonoid O-glycosides	Flavonoid glycosides	Flavonoids	Phenylpropanoids and polyketides	Organic compounds; Organoheterocyclic compounds; Carbohydrates and carbohydrate conjugates; Lipids and lipid-like molecules; Styrenes; Coumaric acids and derivatives; Pyrans; Benzopyrans; Alkyl aryl ethers; Alcohols and polyols; Phenols; Anisoles; Ethers; Phenylpropanoids and polyketides; Organic acids and derivatives; Carboxylic acids and derivatives; Primary alcohols; Organooxygen compounds; Fa…
57.03403:4202 61.02866:5669 68.99734:6141 69.03413:20283 81.03404:7421 85.02881:43741 97.02853:28820 99.04442:4036 109.02906:5898 111.00799:5037 127.03841:9492 145.05058:3733 148.05255:4416 150.03044:9951 151.03777:9319 165.01747:6067 174.03085:12934 185.06017:8684 187.03879:4996 189.05423:4343 201.05444:51395 202.06215:98360 203.03258:6452 204.04071:4669 212.04555:9809 213.05386:41708 216.04047:…	787.229	Peon	Anthocyanidin-3-O-glycosides	Flavonoid O-glycosides	Flavonoid glycosides	Flavonoids	Phenylpropanoids and polyketides	Organic compounds; Organoheterocyclic compounds; Carbohydrates and carbohydrate conjugates; Benzopyrans; Alkyl aryl ethers; Alcohols and polyols; Phenols; Anisoles; Methoxyphenols; Ethers; Phenylpropanoids and polyketides; Primary alcohols; Organooxygen compounds; Flavonoids; Anthocyanidins; Flavonoid glycosides; Anthocyanins; Disaccharides; Flavonoid O-glycosides; Acetals; Secondary alcohols; Ox…
69.03382:3196 81.03408:6548 89.03902:6188 109.02912:3447 117.03381:9151 127.03983:6546 135.04465:38041 137.02354:91442 145.02908:17417 151.03961:4669 163.03882:202013 175.03922:3491 179.03358:26670 181.04803:3648 203.0327:8222 287.05414:16046 305.06265:23036 307.07941:3451 311.05289:4445 325.09244:6899 329.06451:20593 347.07532:9948 353.06415:3752 395.07587:5728 413.08377:4002 449.11066:4833 454.…	791.204	Both	Anthocyanidin-3-O-glycosides	Flavonoid O-glycosides	Flavonoid glycosides	Flavonoids	Phenylpropanoids and polyketides	Organic compounds; Organoheterocyclic compounds; Carbohydrates and carbohydrate conjugates; Lipids and lipid-like molecules; Styrenes; Coumaric acids and derivatives; Pyrans; Benzopyrans; Alcohols and polyols; Phenols; Catechols; Chromones; Ethers; Phenylpropanoids and polyketides; Organic acids and derivatives; Carboxylic acids and derivatives; Organooxygen compounds; Fatty acid esters; Flavonoi…
117.03375:246786 118.0369:9884 124.99078:14161 135.04451:525813 136.04749:29162 139.0058:4558 141.02191:14692 143.00119:31235 145.02905:364754 146.03157:19123 151.00604:4647 152.98608:5101 157.01823:5993 159.03247:11644 161.01218:25694 163.0387:3121790 164.04245:171373 167.00162:10604 169.01775:29246 170.99628:29890 175.00642:14345 185.01256:34166 186.99022:10051 187.02641:30744 189.00708:24993 1…	794.168	Double	NA	NA	NA	NA	NA	NA
117.03371:254561 118.03685:12290 124.99071:14614 135.04445:540431 136.04726:20197 141.0219:12403 143.0013:39238 145.02895:385283 146.0314:21157 151.00598:5285 157.01631:4964 159.03242:10543 161.01212:26683 163.03865:3276509 164.04239:179203 167.00156:12120 169.01761:32047 170.99635:28268 175.00568:18700 181.01779:4722 185.01253:33966 186.99016:10950 187.02661:33588 189.00749:26477 191.00212:11025…	794.184	Double	NA	NA	NA	NA	NA	NA
57.03406:17113 57.07047:16645 59.03185:4793 59.57811:3008 61.01106:10534 61.02917:58830 62.99038:7180 65.03924:3497 67.05512:56328 69.03441:34039 69.04526:383634 69.0703:22523 70.04867:8495 71.01334:4421 71.04968:3543 71.08605:10357 72.04504:4303 73.02884:40458 73.0472:56375 75.02666:29605 75.04448:4005 77.00603:3260 77.04266:14254 79.02151:7587 79.05485:31930 81.00089:8881 81.03391:15482 81.0451…	799.533	In-house	O-glycosyl compounds	Glycosyl compounds	Carbohydrates and carbohydrate conjugates	Organooxygen compounds	Organic oxygen compounds	Organic compounds; Organoheterocyclic compounds; Carbohydrates and carbohydrate conjugates; Alcohols and polyols; Lactams; Ethers; Organic acids and derivatives; Carboxylic acids and derivatives; Organonitrogen compounds; Primary alcohols; Organooxygen compounds; Azoles; Carboxylic acid amides; Carboxylic acid derivatives; Monosaccharides; Acetals; Secondary alcohols; Secondary carboxylic acid am…
163.03883:4780 177.05542:3106 286.04749:5726 301.06946:23898 464.83206:3032	801.222	Canopus	Flavonoid 3-O-p-coumaroyl glycosides	Flavonoid O-glycosides	Flavonoid glycosides	Flavonoids	Phenylpropanoids and polyketides	Organic compounds; Organoheterocyclic compounds; Carbohydrates and carbohydrate conjugates; Lipids and lipid-like molecules; Styrenes; Coumaric acids and derivatives; Benzopyrans; Alkyl aryl ethers; Alcohols and polyols; Phenols; Anisoles; Methoxyphenols; Ethers; Phenylpropanoids and polyketides; Organic acids and derivatives; Carboxylic acids and derivatives; Organooxygen compounds; Fatty acid e…
57.07086:6529 58.066:3102 61.01107:3858 67.05462:7678 69.04526:644540 69.0703:10455 71.08606:5899 73.04723:25397 75.02654:20608 77.04259:5071 79.02153:6708 81.07008:6383 83.08645:5619 91.05804:52657 92.03328:6053 92.05338:9800 93.03711:41488 93.07038:5301 95.08607:8650 105.07032:7266 107.08584:3330 109.10152:4025 115.05491:4386 119.08642:3405 129.07132:3338 130.15887:5491 131.08638:3658 135.02972…	802.388	In-house	N-acyl amines	N-acyl amines	Fatty amides	Fatty Acyls	Lipids and lipid-like molecules	Organic compounds; Organosulfur compounds; Carbohydrates and carbohydrate conjugates; Alcohols and polyols; Organic acids and derivatives; Organonitrogen compounds; Primary alcohols; Organooxygen compounds; Carboxylic acid amides; N-acyl amines; Monosaccharides; Secondary alcohols; Secondary carboxylic acid amides; Carbonyl compounds; Amines; Primary amines; Dialkylthioethers; Organic oxides; Hyd…
57.07045:10970 59.03185:5363 61.01107:7518 62.99039:4649 67.05513:8023 69.04525:817341 69.07029:11101 70.04867:7502 71.08606:6943 72.04505:3497 73.04725:36498 75.02655:34375 77.04248:13853 79.02142:15484 79.05485:4432 81.0002:4104 81.07077:7221 83.08645:4688 86.0612:3142 86.09756:4417 91.05801:81502 92.03411:6818 92.05254:8689 93.03711:60759 93.07037:5002 95.01663:8476 95.03245:5091 95.08607:8152…	802.388	In-house	N-acyl amines	N-acyl amines	Fatty amides	Fatty Acyls	Lipids and lipid-like molecules	Organic compounds; Organoheterocyclic compounds; Organosulfur compounds; Alcohols and polyols; Organic acids and derivatives; Carboxylic acids and derivatives; Organonitrogen compounds; Organooxygen compounds; Carboxylic acid amides; Carboxylic acid derivatives; N-acyl amines; Secondary alcohols; Secondary carboxylic acid amides; Carbonyl compounds; Fatty Acyls; Organic oxides; Hydrocarbon deriva…
65.03924:3608 67.05513:5819 68.99793:7453 69.03424:13269 79.05485:10099 81.034:17277 85.02914:19699 85.3919:3482 89.03892:38599 91.0546:5358 95.05002:8420 97.02911:7535 107.04996:18622 108.0211:7369 109.02913:8704 111.00805:7742 117.03371:60127 121.02912:3138 123.04436:6653 127.03848:9827 133.02852:17943 134.03656:9161 135.0444:148661 137.06007:11684 139.03812:18652 141.05385:10452 145.02908:1007…	805.214	In-house	NA	NA	NA	NA	NA	NA
221.82278:3091 244.78308:3055 286.047:11868 301.06934:30958 678.07257:5188	840.12	Canopus	Anthocyanidin-3-O-glycosides	Flavonoid O-glycosides	Flavonoid glycosides	Flavonoids	Phenylpropanoids and polyketides	Organic compounds; Organoheterocyclic compounds; Carbohydrates and carbohydrate conjugates; Benzopyrans; Alkyl aryl ethers; Alcohols and polyols; Phenols; Anisoles; Methoxyphenols; Ethers; Phenylpropanoids and polyketides; Organic acids and derivatives; Carboxylic acids and derivatives; Organonitrogen compounds; Primary alcohols; Organooxygen compounds; Flavonoids; Anthocyanidins; Carboxylic acid…
104.85003:3406 258.05374:5241 286.04636:15160 301.06921:52283 433.71939:3235 517.01892:3520 534.01965:5520 678.07257:3551	840.121	In-house	O-glycosyl compounds	Glycosyl compounds	Carbohydrates and carbohydrate conjugates	Organooxygen compounds	Organic oxygen compounds	Organic compounds; Organoheterocyclic compounds; Carbohydrates and carbohydrate conjugates; Alcohols and polyols; Ethers; Organonitrogen compounds; Primary alcohols; Organooxygen compounds; Monosaccharides; Acetals; Secondary alcohols; Oxanes; Glycosyl compounds; O-glycosyl compounds; Benzene and substituted derivatives; Polyols; Benzenoids; Organic oxides; Oxacyclic compounds; Heteroaromatic com…
258.05359:3526 286.04803:21862 301.06927:95913 549.13062:15019	873.227	Canopus	Anthocyanidin-3-O-glycosides	Flavonoid O-glycosides	Flavonoid glycosides	Flavonoids	Phenylpropanoids and polyketides	Organic compounds; Organoheterocyclic compounds; Carbohydrates and carbohydrate conjugates; Benzopyrans; Alcohols and polyols; Phenols; Anisoles; Ethers; Phenylpropanoids and polyketides; Primary alcohols; Organooxygen compounds; Flavonoids; Anthocyanidins; Flavonoid glycosides; Anthocyanins; Disaccharides; Flavonoid O-glycosides; Acetals; Secondary alcohols; Oxanes; Glycosyl compounds; O-glycosy…
258.05359:4941 286.04736:26409 301.06946:116298 463.12726:13433 641.11731:3348	873.233	In-house	Thiazoles		Thiazoles	Azoles	Organoheterocyclic compounds	Organic compounds; Organoheterocyclic compounds; Organosulfur compounds; Thiazoles; Alcohols and polyols; Phenylpropanoids and polyketides; Organic acids and derivatives; Carboxylic acids and derivatives; Organonitrogen compounds; Organooxygen compounds; Azoles; Carboxylic acid amides; Carboxylic acid derivatives; Secondary carboxylic acid amides; Carbonyl compounds; Organic oxides; Azacyclic com…
121.02787:43145 145.0656:8023 149.0229:4612 169.06366:3742 173.05946:5056 197.05945:7253 215.07097:9954 235.5428:3695 243.0666:3624 253.05128:5342 271.06091:1670624 271.73953:3992 272.0629:17032 331.77667:3367 433.11221:127981 715.18878:24894	877.244	Both	Anthocyanidin-3-O-glycosides	Flavonoid O-glycosides	Flavonoid glycosides	Flavonoids	Phenylpropanoids and polyketides	Organic compounds; Organoheterocyclic compounds; Carbohydrates and carbohydrate conjugates; Benzopyrans; Alcohols and polyols; Phenols; Ethers; Phenylpropanoids and polyketides; Organic acids and derivatives; Carboxylic acids and derivatives; Primary alcohols; Organooxygen compounds; Flavonoids; Anthocyanidins; Carboxylic acid derivatives; Flavonoid glycosides; Monocarboxylic acids and derivative…
286.04755:9499 301.06964:51032 463.1257:4091 772.88403:3481	891.258	Both	Anthocyanidin-3-O-glycosides	Flavonoid O-glycosides	Flavonoid glycosides	Flavonoids	Phenylpropanoids and polyketides	Organic compounds; Organoheterocyclic compounds; Carbohydrates and carbohydrate conjugates; Lipids and lipid-like molecules; Benzopyrans; Alkyl aryl ethers; Alcohols and polyols; Phenols; Anisoles; Methoxyphenols; Ethers; Phenylpropanoids and polyketides; Organic acids and derivatives; Carboxylic acids and derivatives; Primary alcohols; Organooxygen compounds; Flavonoids; Anthocyanidins; Carboxyl…
92.03748:5373 121.02914:7013 163.03886:3714 213.05684:3361 287.05499:213569 288.05887:3187 449.11078:3608 650.58295:3065	893.209	Both	Flavonoid-3-O-glycosides	Flavonoid O-glycosides	Flavonoid glycosides	Flavonoids	Phenylpropanoids and polyketides	Organic compounds; Organoheterocyclic compounds; Amino acids, peptides, and analogues; Alpha amino acids and derivatives; Benzopyrans; Alcohols and polyols; Phenols; Phenylpropanoids and polyketides; Organic acids and derivatives; Carboxylic acids and derivatives; Organonitrogen compounds; Organooxygen compounds; Flavonoids; Amino acids and derivatives; Carboxylic acid amides; Carboxylic acid der…
92.03748:4448 121.02914:10877 137.02359:5884 163.03886:9657 254.27759:3095 287.05478:177252 329.06491:10312 749.3454:3339	893.212	Canopus	Anthocyanidin-3-O-glycosides	Flavonoid O-glycosides	Flavonoid glycosides	Flavonoids	Phenylpropanoids and polyketides	Organic compounds; Organoheterocyclic compounds; Carbohydrates and carbohydrate conjugates; Benzopyrans; Alcohols and polyols; Phenols; Catechols; Oligosaccharides; Ethers; Phenylpropanoids and polyketides; Organic acids and derivatives; Carboxylic acids and derivatives; Organooxygen compounds; Flavonoids; Anthocyanidins; Carboxylic acid derivatives; Flavonoid glycosides; Monocarboxylic acids and…
121.02911:6625 137.02356:8069 163.03882:5494 213.05383:4962 241.04828:3152 272.77066:3088 287.05487:333377 301.06952:10860 594.68323:3244	893.214	Canopus	Anthocyanidin-3-O-glycosides	Flavonoid O-glycosides	Flavonoid glycosides	Flavonoids	Phenylpropanoids and polyketides	Organic compounds; Organoheterocyclic compounds; Carbohydrates and carbohydrate conjugates; Benzopyrans; Alcohols and polyols; Phenols; Catechols; Ethers; Phenylpropanoids and polyketides; Organic acids and derivatives; Carboxylic acids and derivatives; Organooxygen compounds; Flavonoids; Anthocyanidins; Carboxylic acid derivatives; Flavonoid glycosides; Carboxylic acid esters; Benzenediols; Anth…
65.03919:31512 68.99407:20564 68.99734:70130 81.03403:62771 95.04907:28579 109.02905:42724 111.00797:47721 111.04459:22997 115.05364:36000 121.02803:653632 123.04427:34873 127.03974:21631 129.06981:22742 137.02368:653785 139.03847:46112 141.06963:36755 143.04828:45375 145.06548:26995 147.04272:21450 149.02315:139686 150.03041:32152 157.06583:89210 161.05873:96069 163.03871:29184 165.01746:53428 1…	893.235	Cyan	Anthocyanidin-3-O-glycosides	Flavonoid O-glycosides	Flavonoid glycosides	Flavonoids	Phenylpropanoids and polyketides	Organic compounds; Organoheterocyclic compounds; Carbohydrates and carbohydrate conjugates; Styrenes; Coumaric acids and derivatives; Benzopyrans; Alcohols and polyols; Phenols; Catechols; Ethers; Phenylpropanoids and polyketides; Organic acids and derivatives; Carboxylic acids and derivatives; Primary alcohols; Organooxygen compounds; Fatty acid esters; Flavonoids; Anthocyanidins; Cinnamic acids…
81.03411:5720 97.02914:3771 117.03384:5446 121.02789:60481 135.04471:14579 139.0386:11149 145.02858:12186 163.03877:82589 265.0708:6157 283.07889:4823 286.04758:3091 287.05521:10141 288.05423:4860 301.06964:6318 510.77573:3174 512.92865:3126	895.227	Canopus	Flavonoid 3-O-p-coumaroyl glycosides	Flavonoid O-glycosides	Flavonoid glycosides	Flavonoids	Phenylpropanoids and polyketides	Organic compounds; Organoheterocyclic compounds; Carbohydrates and carbohydrate conjugates; Lipids and lipid-like molecules; Styrenes; Coumaric acids and derivatives; Benzopyrans; Alcohols and polyols; Phenols; Catechols; Oligosaccharides; Ethers; Phenylpropanoids and polyketides; Organic acids and derivatives; Carboxylic acids and derivatives; Organooxygen compounds; Fatty acid esters; Flavonoid…
121.02915:10545 163.03886:4213 201.05508:7138 202.06209:6487 229.04874:4164 230.05821:5509 257.04218:3583 258.05356:31575 286.04745:89127 301.06964:379738 302.07306:4331 463.11624:5815	907.228	Both	Anthocyanidin-3-O-glycosides	Flavonoid O-glycosides	Flavonoid glycosides	Flavonoids	Phenylpropanoids and polyketides	Organic compounds; Organoheterocyclic compounds; Organosulfur compounds; Amino acids, peptides, and analogues; Alpha amino acids and derivatives; Benzopyrans; Alkyl aryl ethers; Alcohols and polyols; Phenols; Anisoles; Ethers; Phenylpropanoids and polyketides; Organic acids and derivatives; Carboxylic acids and derivatives; Organonitrogen compounds; Organooxygen compounds; Flavonoids; Anthocyanid…
89.03905:5373 121.02794:42015 135.04485:13840 145.0275:8672 151.0396:14928 163.03885:47656 201.05508:9239 202.06262:13802 213.05388:6917 219.02907:6275 229.04872:11686 230.05801:15733 243.02708:4544 257.04218:6443 258.05338:35498 272.06702:3687 286.04739:126367 301.0498:20259 301.06961:566267 302.07303:3811 313.07132:12646 314.07733:3954 325.07025:5035 343.08099:51558 367.07919:7325 409.0914:4566…	907.23	Both	Flavonoid-3-O-glycosides	Flavonoid O-glycosides	Flavonoid glycosides	Flavonoids	Phenylpropanoids and polyketides	Organic compounds; Organoheterocyclic compounds; Carbohydrates and carbohydrate conjugates; Pyrans; Benzopyrans; Alkyl aryl ethers; Alcohols and polyols; Phenols; Anisoles; Chromones; Ethers; Phenylpropanoids and polyketides; Organic acids and derivatives; Carboxylic acids and derivatives; Organonitrogen compounds; Organooxygen compounds; Flavonoids; Organic phosphoric acids and derivatives; Phos…
65.03869:9659 68.99732:7794 69.03376:5988 81.03401:11999 95.04993:7723 109.02903:6572 111.00796:10926 121.02808:149870 139.03844:10796 146.0365:6561 147.04439:7434 148.05251:9619 150.0307:18900 151.03772:8383 165.01743:15860 174.0305:24898 174.06783:7463 185.06012:7686 187.03873:7421 188.04485:6347 189.05417:5346 201.05446:83090 202.06212:153867 203.03253:12207 204.04065:7934 212.04549:13282 213.…	907.25	Peon	Anthocyanidin-3-O-glycosides	Flavonoid O-glycosides	Flavonoid glycosides	Flavonoids	Phenylpropanoids and polyketides	Organic compounds; Organoheterocyclic compounds; Carbohydrates and carbohydrate conjugates; Benzopyrans; Alkyl aryl ethers; Alcohols and polyols; Phenols; Anisoles; Methoxyphenols; Ethers; Phenylpropanoids and polyketides; Organic acids and derivatives; Carboxylic acids and derivatives; Primary alcohols; Organooxygen compounds; Flavonoids; Anthocyanidins; Carboxylic acid derivatives; Flavonoid gl…
121.02915:3176 202.06209:3160 230.05823:4787 258.05447:12754 285.04068:3358 286.04697:47932 301.06937:221751 463.12683:16919 745.19891:3016	907.253	Both	Anthocyanidin-3-O-glycosides	Flavonoid O-glycosides	Flavonoid glycosides	Flavonoids	Phenylpropanoids and polyketides	Organic compounds; Organoheterocyclic compounds; Carbohydrates and carbohydrate conjugates; Benzopyrans; Alkyl aryl ethers; Alcohols and polyols; Phenols; Anisoles; Ethers; Phenylpropanoids and polyketides; Organic acids and derivatives; Carboxylic acids and derivatives; Primary alcohols; Organooxygen compounds; Flavonoids; Anthocyanidins; Carboxylic acid derivatives; Flavonoid glycosides; Monoca…
121.02915:7117 163.03888:4360 271.06061:196201 433.11169:9040 757.18927:7948 809.60571:3039 831.42896:3287 834.21021:3770	919.253	Both	Anthocyanidin-3-O-glycosides	Flavonoid O-glycosides	Flavonoid glycosides	Flavonoids	Phenylpropanoids and polyketides	Organic compounds; Organoheterocyclic compounds; Carbohydrates and carbohydrate conjugates; Lipids and lipid-like molecules; Styrenes; Coumaric acids and derivatives; Benzopyrans; Alcohols and polyols; Phenols; Ethers; Phenylpropanoids and polyketides; Organic acids and derivatives; Carboxylic acids and derivatives; Primary alcohols; Organooxygen compounds; Fatty acid esters; Flavonoids; Anthocya…
271.06061:88488 287.05447:14351 433.11157:5548 844.56696:3188	919.254	Both	Anthocyanidin-3-O-glycosides	Flavonoid O-glycosides	Flavonoid glycosides	Flavonoids	Phenylpropanoids and polyketides	Organic compounds; Organoheterocyclic compounds; Carbohydrates and carbohydrate conjugates; Benzopyrans; Alcohols and polyols; Phenols; Ethers; Phenylpropanoids and polyketides; Primary alcohols; Organooxygen compounds; Flavonoids; Anthocyanidins; Pyranones and derivatives; Flavonoid glycosides; Anthocyanins; Disaccharides; Flavonoid O-glycosides; Acetals; Secondary alcohols; Oxanes; Glycosyl com…
68.99792:7190 81.03408:7850 109.02804:5672 121.02911:4130 128.55403:3361 137.02347:48296 149.02287:9739 150.03226:3595 151.03979:43345 157.06502:7516 161.05869:9090 163.03882:3646 165.01755:5343 177.01964:3587 185.05943:16511 189.05432:10417 193.04935:3870 197.69856:3423 199.03951:4110 213.05362:34846 216.04057:3915 231.064:20111 241.0479:21284 242.05602:5952 258.05362:8838 259.05923:9192 269.044…	923.245	Both	Anthocyanidin-3-O-glycosides	Flavonoid O-glycosides	Flavonoid glycosides	Flavonoids	Phenylpropanoids and polyketides	Organic compounds; Organoheterocyclic compounds; Carbohydrates and carbohydrate conjugates; Amino acids, peptides, and analogues; Benzopyrans; Alcohols and polyols; Phenols; Ethers; Phenylpropanoids and polyketides; Organic acids and derivatives; Carboxylic acids and derivatives; Organohalogen compounds; Organonitrogen compounds; Organooxygen compounds; Flavonoids; Anthocyanidins; Amino acids and…
65.03925:8363 69.03384:4406 81.03411:19858 85.0293:5933 89.03873:14482 92.03747:8041 95.04931:14350 97.02917:13372 99.04449:5157 107.05012:4455 109.02806:9158 111.04469:6111 117.03386:20013 121.02898:253934 127.03986:7665 135.04454:47434 139.03825:29159 145.02884:33559 149.05914:8346 151.03943:208400 163.03857:309472 165.05379:6315 181.05037:3653 193.04903:50798 217.04961:13766 219.02907:3617 265…	925.236	In-house	O-glycosyl compounds	Glycosyl compounds	Carbohydrates and carbohydrate conjugates	Organooxygen compounds	Organic oxygen compounds	Organic compounds; Organoheterocyclic compounds; Carbohydrates and carbohydrate conjugates; Lipids and lipid-like molecules; Alcohols and polyols; Phenols; Catechols; Ethers; Phenylpropanoids and polyketides; Organic acids and derivatives; Carboxylic acids and derivatives; Organooxygen compounds; Fatty acid esters; Carboxylic acid derivatives; Monocarboxylic acids and derivatives; Carboxylic acid…
121.02915:8169 139.97009:3040 145.02916:4256 271.06067:329072 272.06277:3542 368.69894:3180 433.11185:25942 557.14911:3266 771.21552:6789	933.265	Both	Anthocyanidin-3-O-glycosides	Flavonoid O-glycosides	Flavonoid glycosides	Flavonoids	Phenylpropanoids and polyketides	Organic compounds; Organoheterocyclic compounds; Carbohydrates and carbohydrate conjugates; Lipids and lipid-like molecules; Styrenes; Coumaric acids and derivatives; Benzopyrans; Alkyl aryl ethers; Alcohols and polyols; Phenols; Anisoles; Methoxyphenols; Ethers; Phenylpropanoids and polyketides; Organic acids and derivatives; Carboxylic acids and derivatives; Primary alcohols; Organooxygen compo…
147.04451:4856 201.05504:4299 258.05365:6697 283.19629:3092 286.04758:31089 301.06943:138485 302.07297:3784 463.12558:7905 771.21527:7830	933.266	Both	Anthocyanidin-3-O-glycosides	Flavonoid O-glycosides	Flavonoid glycosides	Flavonoids	Phenylpropanoids and polyketides	Organic compounds; Organoheterocyclic compounds; Carbohydrates and carbohydrate conjugates; Lipids and lipid-like molecules; Styrenes; Coumaric acids and derivatives; Benzopyrans; Alkyl aryl ethers; Alcohols and polyols; Phenols; Anisoles; Methoxyphenols; Ethers; Phenylpropanoids and polyketides; Organic acids and derivatives; Carboxylic acids and derivatives; Primary alcohols; Organooxygen compo…
137.02356:7221 163.03882:6465 213.05383:5258 287.05508:301675 288.05878:3854 487.49197:3150 770.93091:3079	935.222	Canopus	Flavonoid 3-O-p-coumaroyl glycosides	Flavonoid O-glycosides	Flavonoid glycosides	Flavonoids	Phenylpropanoids and polyketides	Organic compounds; Organoheterocyclic compounds; Carbohydrates and carbohydrate conjugates; Lipids and lipid-like molecules; Styrenes; Coumaric acids and derivatives; Benzopyrans; Alcohols and polyols; Phenols; Catechols; Oligosaccharides; Ethers; Phenylpropanoids and polyketides; Organic acids and derivatives; Carboxylic acids and derivatives; Organooxygen compounds; Fatty acid esters; Flavonoid…
68.99735:7023 89.03899:7954 109.028:4584 111.008:5219 117.03375:6006 121.02907:5518 135.04305:10520 137.0238:42850 143.04832:4677 145.02905:6502 149.02281:6201 150.03046:3977 157.06497:5655 163.03867:38841 165.0195:4272 171.04286:4671 175.03914:5078 185.0602:12576 189.05424:10806 199.0421:3832 213.05377:41516 216.0405:4448 231.06441:24103 241.04836:21217 259.05914:6979 269.04449:6138 286.04736:49…	935.243	Cyan	Anthocyanidin-3-O-glycosides	Flavonoid O-glycosides	Flavonoid glycosides	Flavonoids	Phenylpropanoids and polyketides	Organic compounds; Organoheterocyclic compounds; Carbohydrates and carbohydrate conjugates; Lipids and lipid-like molecules; Styrenes; Coumaric acids and derivatives; Benzopyrans; Alcohols and polyols; Phenols; Catechols; Ethers; Phenylpropanoids and polyketides; Organic acids and derivatives; Carboxylic acids and derivatives; Primary alcohols; Organooxygen compounds; Fatty acid esters; Flavonoid…
68.99734:26791 69.03378:14031 81.03403:32658 85.0285:17100 89.0392:29443 92.03656:8475 97.02814:9031 107.04899:8161 109.02798:19196 111.00798:17066 115.05482:14934 117.03374:27975 121.02905:22190 129.06982:9684 135.0432:75461 137.02374:194825 143.04829:17556 145.0278:55277 147.04274:15036 149.02284:48489 150.03043:8706 157.0661:30876 161.05902:33288 163.03897:273078 165.01747:23232 167.04875:1181…	935.248	Cyan	N-acyl-alpha amino acids and derivatives	Amino acids and derivatives	Amino acids, peptides, and analogues	Carboxylic acids and derivatives	Organic acids and derivatives	Organic compounds; Organoheterocyclic compounds; Carbohydrates and carbohydrate conjugates; Amino acids, peptides, and analogues; Alpha amino acids and derivatives; Pyrimidines and pyrimidine derivatives; Alcohols and polyols; Phenols; Ethers; Organic acids and derivatives; Carboxylic acids and derivatives; Organohalogen compounds; Organonitrogen compounds; Primary alcohols; Organooxygen compound…
177.05539:3032 287.05502:63515 449.11063:4506 773.18958:3223	935.248	Both	Flavonoid 3-O-p-coumaroyl glycosides	Flavonoid O-glycosides	Flavonoid glycosides	Flavonoids	Phenylpropanoids and polyketides	Organic compounds; Organoheterocyclic compounds; Carbohydrates and carbohydrate conjugates; Lipids and lipid-like molecules; Styrenes; Coumaric acids and derivatives; Benzopyrans; Alcohols and polyols; Phenols; Ethers; Phenylpropanoids and polyketides; Organic acids and derivatives; Carboxylic acids and derivatives; Primary alcohols; Organooxygen compounds; Fatty acid esters; Flavonoids; Anthocya…
137.02499:4041 213.05371:3805 287.05438:276252 449.10971:38691 611.16791:20804 773.20953:5121 819.83966:3091 885.88019:3061	935.268	Both	Flavonoid 3-O-p-coumaroyl glycosides	Flavonoid O-glycosides	Flavonoid glycosides	Flavonoids	Phenylpropanoids and polyketides	Organic compounds; Organoheterocyclic compounds; Carbohydrates and carbohydrate conjugates; Lipids and lipid-like molecules; Styrenes; Coumaric acids and derivatives; Benzopyrans; Alcohols and polyols; Phenols; Catechols; Ethers; Phenylpropanoids and polyketides; Organic acids and derivatives; Carboxylic acids and derivatives; Primary alcohols; Organooxygen compounds; Fatty acid esters; Flavonoid…
147.04449:4995 150.03049:6612 151.03827:52900 165.01753:7391 174.03091:7356 185.05785:4500 187.03885:5461 201.05508:31733 202.06194:64618 204.04079:5284 213.05385:27284 216.04054:6948 229.04828:42789 230.0584:79249 241.04823:7971 243.02699:12876 244.03635:7954 257.04227:39105 258.05362:236297 268.03491:30049 269.04456:9738 285.04053:9168 286.04739:902549 287.05505:9636 301.06943:3510313 302.07254…	937.259	Both	Anthocyanidin-3-O-glycosides	Flavonoid O-glycosides	Flavonoid glycosides	Flavonoids	Phenylpropanoids and polyketides	Organic compounds; Organoheterocyclic compounds; Carbohydrates and carbohydrate conjugates; Benzopyrans; Alkyl aryl ethers; Alcohols and polyols; Phenols; Anisoles; Methoxyphenols; Ethers; Phenylpropanoids and polyketides; Primary alcohols; Organooxygen compounds; Flavonoids; Anthocyanidins; Flavonoid glycosides; Anthocyanins; Disaccharides; Flavonoid O-glycosides; Acetals; Secondary alcohols; Ox…
132.54195:3031 230.05823:3700 257.34344:3105 258.05371:6352 286.04691:31608 301.06927:111668 373.88342:3448 463.1257:4922 556.52594:3475 785.19666:9235	947.243	Both	Anthocyanidin-3-O-glycosides	Flavonoid O-glycosides	Flavonoid glycosides	Flavonoids	Phenylpropanoids and polyketides	Organic compounds; Organoheterocyclic compounds; Carbohydrates and carbohydrate conjugates; Benzopyrans; Alkyl aryl ethers; Alcohols and polyols; Phenols; Anisoles; Methoxyphenols; Ethers; Phenylpropanoids and polyketides; Primary alcohols; Organooxygen compounds; Flavonoids; Anthocyanidins; Flavonoid glycosides; Anthocyanins; Disaccharides; Flavonoid O-glycosides; Acetals; Secondary alcohols; Ox…
117.0338:4513 137.02354:7209 145.02911:6988 163.03882:9082 177.05539:4461 185.06026:5120 213.05382:7844 241.04826:3030 244.67767:3076 258.05362:4162 286.0473:13430 287.05511:400969 301.06934:69955 315.84283:3206 463.12555:6540 787.20374:6213 949.23785:4821	949.238	Both	Flavonoid 3-O-p-coumaroyl glycosides	Flavonoid O-glycosides	Flavonoid glycosides	Flavonoids	Phenylpropanoids and polyketides	Organic compounds; Organoheterocyclic compounds; Carbohydrates and carbohydrate conjugates; Lipids and lipid-like molecules; Styrenes; Coumaric acids and derivatives; Benzopyrans; Alkyl aryl ethers; Alcohols and polyols; Phenols; Catechols; Anisoles; Methoxyphenols; Ethers; Phenylpropanoids and polyketides; Organic acids and derivatives; Carboxylic acids and derivatives; Organooxygen compounds; F…
79.05482:3536 81.03406:3660 89.039:12308 107.04902:5152 117.03417:15114 127.11453:3299 128.80185:3408 135.04462:34035 137.02351:5417 145.02884:23876 151.03984:24390 163.03876:162458 177.01959:6206 187.03883:3931 201.05461:22995 202.06177:23824 213.05377:8586 219.02896:9981 229.04758:24391 230.05809:37527 237.0414:3237 243.03056:4749 244.03632:3549 257.04572:14627 258.05325:83685 268.03857:12687 2…	949.24	Both	Flavonoid 3-O-p-coumaroyl glycosides	Flavonoid O-glycosides	Flavonoid glycosides	Flavonoids	Phenylpropanoids and polyketides	Organic compounds; Organoheterocyclic compounds; Carbohydrates and carbohydrate conjugates; Lipids and lipid-like molecules; Styrenes; Coumaric acids and derivatives; Pyrans; Benzopyrans; Alkyl aryl ethers; Alcohols and polyols; Phenols; Catechols; Anisoles; Chromones; Methoxyphenols; Oligosaccharides; Ethers; Phenylpropanoids and polyketides; Organic acids and derivatives; Carboxylic acids and d…
69.03376:28689 81.03401:38611 85.02848:28617 89.03895:51942 92.03067:29604 97.02902:27130 111.00795:20312 117.03371:52350 135.04477:127647 145.02734:67285 147.04269:19881 150.0304:36855 151.03772:18961 159.1162:18350 163.03909:465235 165.01743:44861 174.03081:54455 185.06012:17589 187.03873:19872 201.05473:230067 202.06206:332619 212.04549:33121 213.05363:144465 216.04039:20818 229.04817:186396 2…	949.258	Peon	Anthocyanidin-3-O-glycosides	Flavonoid O-glycosides	Flavonoid glycosides	Flavonoids	Phenylpropanoids and polyketides	Organic compounds; Organoheterocyclic compounds; Carbohydrates and carbohydrate conjugates; Lipids and lipid-like molecules; Styrenes; Coumaric acids and derivatives; Benzopyrans; Alkyl aryl ethers; Alcohols and polyols; Phenols; Anisoles; Methoxyphenols; Ethers; Phenylpropanoids and polyketides; Organic acids and derivatives; Carboxylic acids and derivatives; Primary alcohols; Organooxygen compo…
91.03896:3233 108.34452:3463 121.02914:3072 169.84831:3191 218.25935:3049 256.39841:3005 286.04755:6975 287.05472:109269 301.07004:36749 356.71689:3080 445.55698:3253 449.11078:6948 483.50439:3797 787.22491:5015 788.16852:3709	949.258	Both	O-methylated flavonoids		O-methylated flavonoids	Flavonoids	Phenylpropanoids and polyketides	Organic compounds; Organoheterocyclic compounds; Pyrans; Benzopyrans; Phenols; Chromones; Phenylpropanoids and polyketides; Organic acids and derivatives; Organooxygen compounds; Flavonoids; Pyranones and derivatives; Flavones; Benzene and substituted derivatives; Benzenoids; O-methylated flavonoids; 4'-hydroxyflavonoids; Hydroxyflavonoids; 5-hydroxyflavonoids; 1-benzopyrans; Vinylogous acids; Or…
69.03382:4079 81.03408:7034 85.02855:4694 89.03902:5868 117.0338:6695 135.04439:17209 145.02911:11022 151.0396:12059 163.03851:62545 174.03094:5287 201.05603:17686 202.06238:28263 212.04858:4354 213.05383:10816 229.04781:22913 230.05833:39916 241.04828:5894 243.02702:3929 257.04602:13348 258.0535:106523 268.03522:17241 269.04462:5349 286.04755:405218 287.05048:6177 299.05798:3851 301.06961:184116…	949.258	Peon	Anthocyanidin-3-O-glycosides	Flavonoid O-glycosides	Flavonoid glycosides	Flavonoids	Phenylpropanoids and polyketides	Organic compounds; Organoheterocyclic compounds; Carbohydrates and carbohydrate conjugates; Lipids and lipid-like molecules; Styrenes; Coumaric acids and derivatives; Benzopyrans; Alkyl aryl ethers; Alcohols and polyols; Phenols; Anisoles; Methoxyphenols; Ethers; Phenylpropanoids and polyketides; Organic acids and derivatives; Carboxylic acids and derivatives; Primary alcohols; Organooxygen compo…
79.05479:31992 81.03335:79217 85.0285:46183 89.03897:99539 92.0307:27527 109.02798:35666 111.00687:30296 117.034:129463 135.04343:261400 145.02798:161566 147.04443:33582 148.05254:33931 150.03043:42735 160.05132:31667 163.03905:960133 165.01747:76916 174.0311:127219 174.06787:29496 185.06017:71322 188.04489:30226 201.05475:399970 202.062:634749 203.03258:63119 204.0407:28253 212.04553:35001 213.0…	949.259	Peon	Anthocyanidin-3-O-glycosides	Flavonoid O-glycosides	Flavonoid glycosides	Flavonoids	Phenylpropanoids and polyketides	Organic compounds; Organoheterocyclic compounds; Carbohydrates and carbohydrate conjugates; Lipids and lipid-like molecules; Styrenes; Coumaric acids and derivatives; Benzopyrans; Alkyl aryl ethers; Alcohols and polyols; Phenols; Anisoles; Methoxyphenols; Ethers; Phenylpropanoids and polyketides; Organic acids and derivatives; Carboxylic acids and derivatives; Primary alcohols; Organooxygen compo…
92.03162:3641 137.02359:4552 163.03886:3257 213.05389:5776 241.04834:4673 286.04755:11610 287.05521:437846 288.05887:3833 301.06995:40194 449.11111:36398 771.41864:3140 787.20398:10240 882.36505:3003	949.261	Cyan	Flavonoid 3-O-p-coumaroyl glycosides	Flavonoid O-glycosides	Flavonoid glycosides	Flavonoids	Phenylpropanoids and polyketides	Organic compounds; Organoheterocyclic compounds; Carbohydrates and carbohydrate conjugates; Lipids and lipid-like molecules; Styrenes; Coumaric acids and derivatives; Benzopyrans; Alkyl aryl ethers; Alcohols and polyols; Phenols; Catechols; Anisoles; Methoxyphenols; Ethers; Phenylpropanoids and polyketides; Organic acids and derivatives; Carboxylic acids and derivatives; Primary alcohols; Organoo…
90.9533:3117 135.04459:3156 163.0388:5909 202.06201:3100 206.26495:3175 229.04865:4120 230.05814:7252 257.04599:3353 258.05365:14644 286.04788:51894 287.05527:43327 301.06949:200556 320.07507:3142 343.5029:3179 463.12552:11071 787.20367:10031 821.7807:3268	949.263	Both	Anthocyanidin-3-O-glycosides	Flavonoid O-glycosides	Flavonoid glycosides	Flavonoids	Phenylpropanoids and polyketides	Organic compounds; Organoheterocyclic compounds; Carbohydrates and carbohydrate conjugates; Lipids and lipid-like molecules; Benzopyrans; Alkyl aryl ethers; Alcohols and polyols; Phenols; Anisoles; Methoxyphenols; Ethers; Phenylpropanoids and polyketides; Organic acids and derivatives; Carboxylic acids and derivatives; Primary alcohols; Organooxygen compounds; Fatty acid esters; Flavonoids; Antho…
74.60615:3106 135.04463:3172 163.03888:4686 202.06209:4260 230.05823:3489 258.05408:14256 286.04718:48457 301.06937:210812 302.07803:4559 463.1246:14572 556.93707:3324 787.21436:15374 905.94861:3498	949.264	Both	Anthocyanidin-3-O-glycosides	Flavonoid O-glycosides	Flavonoid glycosides	Flavonoids	Phenylpropanoids and polyketides	Organic compounds; Organoheterocyclic compounds; Carbohydrates and carbohydrate conjugates; Lipids and lipid-like molecules; Benzopyrans; Alkyl aryl ethers; Alcohols and polyols; Phenols; Anisoles; Methoxyphenols; Ethers; Phenylpropanoids and polyketides; Carboxylic acids and derivatives; Primary alcohols; Organooxygen compounds; Flavonoids; Anthocyanidins; Carboxylic acid derivatives; Flavonoid …
135.04457:6249 145.0291:3300 163.0388:11231 201.05501:5226 202.062:9247 213.0538:5826 229.05193:6424 229.41734:3228 230.05812:11685 257.04599:4184 258.05328:32901 286.04727:130863 287.05505:4503 301.06952:542206 302.07291:4095 463.12537:30289 787.20721:27763 949.23779:5362	949.267	Both	Anthocyanidin-3-O-glycosides	Flavonoid O-glycosides	Flavonoid glycosides	Flavonoids	Phenylpropanoids and polyketides	Organic compounds; Organoheterocyclic compounds; Carbohydrates and carbohydrate conjugates; Lipids and lipid-like molecules; Styrenes; Coumaric acids and derivatives; Benzopyrans; Alkyl aryl ethers; Alcohols and polyols; Phenols; Anisoles; Methoxyphenols; Ethers; Phenylpropanoids and polyketides; Organic acids and derivatives; Carboxylic acids and derivatives; Primary alcohols; Organooxygen compo…
92.03075:6168 105.20528:3170 215.62552:3088 258.05365:5540 271.96909:3103 286.04709:22996 301.06937:103903 306.92633:3035 463.12781:13960 625.17627:5949	949.296	Both	Anthocyanidin-3-O-glycosides	Flavonoid O-glycosides	Flavonoid glycosides	Flavonoids	Phenylpropanoids and polyketides	Organic compounds; Organoheterocyclic compounds; Carbohydrates and carbohydrate conjugates; Lipids and lipid-like molecules; Styrenes; Coumaric acids and derivatives; Benzopyrans; Alkyl aryl ethers; Alcohols and polyols; Phenols; Anisoles; Methoxyphenols; Ethers; Phenylpropanoids and polyketides; Organic acids and derivatives; Carboxylic acids and derivatives; Primary alcohols; Organooxygen compo…
81.03408:3708 85.02855:3544 89.03902:8404 117.03381:5940 127.03848:6733 135.04424:22899 137.02333:75844 139.03856:4679 145.02911:12352 151.03784:3631 163.03847:107669 179.03387:9648 181.05034:4076 187.82994:3212 287.05453:22445 301.06952:3523 305.06705:16648 313.07126:3472 325.09241:5798 329.06512:15019 353.06415:3442 395.07584:4888 407.07391:3288 431.09235:4263 449.10162:6604 467.09238:12779 491…	953.252	In-house	Pentose phosphates	Monosaccharides	Carbohydrates and carbohydrate conjugates	Organooxygen compounds	Organic oxygen compounds	Organic compounds; Organoheterocyclic compounds; Carbohydrates and carbohydrate conjugates; Lipids and lipid-like molecules; Styrenes; Coumaric acids and derivatives; Pyrimidines and pyrimidine derivatives; Imidazoles; Alcohols and polyols; Phenols; Catechols; Phenylpropanoids and polyketides; Organic acids and derivatives; Carboxylic acids and derivatives; Organonitrogen compounds; Primary alcoh…
121.02915:7542 234.96782:7206 258.05371:8076 286.04633:16123 301.06918:76634 534.03131:4066	960.143	Canopus	Hydroxyflavonoids		Hydroxyflavonoids	Flavonoids	Phenylpropanoids and polyketides	Organic compounds; Organoheterocyclic compounds; Organosulfur compounds; Thiazoles; Benzopyrans; Alkyl aryl ethers; Phenols; Anisoles; Benzoic acids and derivatives; Benzamides; Ethers; Phenylpropanoids and polyketides; Organic acids and derivatives; Carboxylic acids and derivatives; Organonitrogen compounds; Benzoyl derivatives; Organooxygen compounds; Flavonoids; Anthocyanidins; Carboxylic acid…
117.0338:3758 145.02911:5848 163.03882:5433 177.05315:3797 190.48508:3215 201.05502:3827 202.06201:7744 213.05382:4311 229.04866:3860 230.05814:6429 257.04599:4351 258.05313:22960 268.03864:5656 286.04715:87846 287.05048:4029 301.06955:380821 351.10272:3402 463.11609:7369 801.21503:4358 850.25275:3250 963.23328:5191	963.25	In-house	N-acyl-alpha amino acids and derivatives	Amino acids and derivatives	Amino acids, peptides, and analogues	Carboxylic acids and derivatives	Organic acids and derivatives	Organic compounds; Organoheterocyclic compounds; Organosulfur compounds; Lipids and lipid-like molecules; Amino acids, peptides, and analogues; Alpha amino acids and derivatives; Thiazoles; Alkyl aryl ethers; Alcohols and polyols; Phenols; Anisoles; Methoxyphenols; Ethers; Phenylpropanoids and polyketides; Organic acids and derivatives; Carboxylic acids and derivatives; Organonitrogen compounds; …
89.03905:3941 92.52518:3228 117.03264:3063 145.02875:15040 151.03964:3925 163.03888:10540 177.05505:16429 201.05508:3200 258.05371:9876 286.04749:39739 301.06952:170128 313.07135:3230 343.08072:12436 430.85486:3415 625.14679:3854 963.26196:6887	963.253	Both	Flavonoid 3-O-p-coumaroyl glycosides	Flavonoid O-glycosides	Flavonoid glycosides	Flavonoids	Phenylpropanoids and polyketides	Organic compounds; Organoheterocyclic compounds; Carbohydrates and carbohydrate conjugates; Lipids and lipid-like molecules; Styrenes; Coumaric acids and derivatives; Benzopyrans; Alkyl aryl ethers; Alcohols and polyols; Phenols; Catechols; Anisoles; Methoxyphenols; Oligosaccharides; Ethers; Phenylpropanoids and polyketides; Organic acids and derivatives; Carboxylic acids and derivatives; Primary…
92.03161:3079 129.71494:3049 145.0275:3416 156.68858:3092 177.05321:5378 202.06207:5973 229.04874:6024 230.05821:7305 243.0235:3216 258.05307:31178 286.04755:111516 301.06961:403049 463.12747:38770 801.21527:4719	963.278	Peon	Anthocyanidin-3-O-glycosides	Flavonoid O-glycosides	Flavonoid glycosides	Flavonoids	Phenylpropanoids and polyketides	Organic compounds; Organoheterocyclic compounds; Carbohydrates and carbohydrate conjugates; Benzopyrans; Alkyl aryl ethers; Alcohols and polyols; Phenols; Anisoles; Methoxyphenols; Ethers; Phenylpropanoids and polyketides; Organic acids and derivatives; Carboxylic acids and derivatives; Organohalogen compounds; Organonitrogen compounds; Primary alcohols; Organooxygen compounds; Flavonoids; Anthoc…
163.03905:16228 258.05362:5700 286.04797:25030 301.0697:143880 463.12289:16580 801.2146:16968 963.28998:7839	963.279	Both	Anthocyanidin-3-O-glycosides	Flavonoid O-glycosides	Flavonoid glycosides	Flavonoids	Phenylpropanoids and polyketides	Organic compounds; Organoheterocyclic compounds; Carbohydrates and carbohydrate conjugates; Lipids and lipid-like molecules; Styrenes; Coumaric acids and derivatives; Benzopyrans; Alkyl aryl ethers; Alcohols and polyols; Phenols; Catechols; Anisoles; Methoxyphenols; Ethers; Phenylpropanoids and polyketides; Organic acids and derivatives; Carboxylic acids and derivatives; Primary alcohols; Organoo…
79.05483:5446 81.03407:10322 85.02854:3941 89.03908:27652 92.03661:4022 107.04903:11270 109.02803:3942 117.03394:38726 125.52952:3262 135.04453:79309 145.02913:53444 149.05911:4979 151.03966:108944 156.69412:3224 163.03879:459599 165.05374:4185 181.05032:7543 193.04936:26963 217.05009:8971 286.04745:5694 301.06909:39516 307.08447:6533 313.07123:5269 314.07721:5076 319.07843:15539 325.09238:6786 3…	967.25	In-house	Hexacarboxylic acids and derivatives		Hexacarboxylic acids and derivatives	Carboxylic acids and derivatives	Organic acids and derivatives	Organic compounds; Carbohydrates and carbohydrate conjugates; Lipids and lipid-like molecules; Styrenes; Coumaric acids and derivatives; Alcohols and polyols; Phenols; Catechols; Oligosaccharides; Phenylpropanoids and polyketides; Organic acids and derivatives; Carboxylic acids and derivatives; Organooxygen compounds; Fatty acid esters; Cinnamic acids and derivatives; Carboxylic acid derivatives;…
68.99793:5322 69.03437:4326 79.05485:5959 81.03391:15972 85.0293:9864 89.03869:32018 95.05003:8163 97.02911:7314 99.04449:4747 107.05011:10504 109.02914:8280 111.00806:6515 117.03381:38021 127.03848:3776 133.02814:10738 135.04459:91378 137.06009:6664 139.03828:14942 141.05544:7428 145.02916:72813 149.06052:17330 151.0396:477497 163.03883:598520 165.0538:22104 175.03923:4662 178.02702:5913 181.050…	967.272	Both	Flavonoid-7-O-glycosides	Flavonoid O-glycosides	Flavonoid glycosides	Flavonoids	Phenylpropanoids and polyketides	Organic compounds; Organoheterocyclic compounds; Carbohydrates and carbohydrate conjugates; Lipids and lipid-like molecules; Styrenes; Coumaric acids and derivatives; Benzopyrans; Alkyl aryl ethers; Alcohols and polyols; Phenols; Catechols; Anisoles; Ethers; Phenylpropanoids and polyketides; Organic acids and derivatives; Carboxylic acids and derivatives; Organooxygen compounds; Fatty acid esters…
121.02789:7917 150.7355:3287 163.03886:5509 197.05946:3698 247.70418:3119 263.04391:3404 271.06088:347572 287.05527:32756 433.10992:17991 877.22113:17237	1039.27	Both	Anthocyanidin-3-O-glycosides	Flavonoid O-glycosides	Flavonoid glycosides	Flavonoids	Phenylpropanoids and polyketides	Organic compounds; Organoheterocyclic compounds; Carbohydrates and carbohydrate conjugates; Lipids and lipid-like molecules; Styrenes; Coumaric acids and derivatives; Benzopyrans; Alcohols and polyols; Phenols; Ethers; Phenylpropanoids and polyketides; Organic acids and derivatives; Carboxylic acids and derivatives; Primary alcohols; Organooxygen compounds; Fatty acid esters; Flavonoids; Anthocya…
92.03664:6645 118.63778:3266 121.02789:3056 137.02512:4047 213.05389:3176 252.99023:3101 287.05502:137776 375.62439:3636 449.10175:7599 718.37201:3254 726.71729:3342 834.98773:3566 891.18176:7795 1047.953:3661	1053.25	Both	Anthocyanidin-3-O-glycosides	Flavonoid O-glycosides	Flavonoid glycosides	Flavonoids	Phenylpropanoids and polyketides	Organic compounds; Organoheterocyclic compounds; Carbohydrates and carbohydrate conjugates; Benzopyrans; Alcohols and polyols; Phenols; Ethers; Phenylpropanoids and polyketides; Organic acids and derivatives; Carboxylic acids and derivatives; Primary alcohols; Organooxygen compounds; Flavonoids; Anthocyanidins; Carboxylic acid derivatives; Flavonoid glycosides; Monocarboxylic acids and derivative…
92.03162:3752 258.05371:4087 286.04745:21055 301.06982:82745 463.1257:5948 508.08185:3471 529.87671:3238 891.23224:4845	1053.29	Both	Anthocyanidin-3-O-glycosides	Flavonoid O-glycosides	Flavonoid glycosides	Flavonoids	Phenylpropanoids and polyketides	Organic compounds; Organoheterocyclic compounds; Carbohydrates and carbohydrate conjugates; Benzopyrans; Alkyl aryl ethers; Alcohols and polyols; Phenols; Anisoles; Methoxyphenols; Ethers; Phenylpropanoids and polyketides; Organic acids and derivatives; Carboxylic acids and derivatives; Primary alcohols; Organooxygen compounds; Flavonoids; Anthocyanidins; Carboxylic acid derivatives; Flavonoid gl…
100.37796:3073 124.03944:3324 163.0388:3061 202.06201:5799 230.05814:3902 258.05362:9130 286.04688:39952 287.05508:3110 292.61978:3055 296.06372:3082 301.06952:145771 342.7854:3145 463.12552:10838 892.22186:13515 956.80042:3342	1054.28	In-house	Purine ribonucleoside diphosphates	Purine ribonucleoside diphosphates	Purine ribonucleotides	Purine nucleotides	Nucleosides, nucleotides, and analogues	Organic compounds; Organoheterocyclic compounds; Organosulfur compounds; Carbohydrates and carbohydrate conjugates; Lipids and lipid-like molecules; Amino acids, peptides, and analogues; Pyrimidines and pyrimidine derivatives; Imidazoles; Alkyl aryl ethers; Alcohols and polyols; Anisoles; Purines and purine derivatives; Ethers; Organic acids and derivatives; Carboxylic acids and derivatives; Orga…
81.03362:99524 89.03857:90900 107.04899:25305 109.02798:42389 111.00688:57343 115.05366:72297 117.03254:79316 121.02834:596146 123.043:50914 128.06183:29335 129.06984:42222 135.04303:89279 137.02246:681704 139.05403:53508 143.04831:50628 145.02739:62393 145.06384:31003 147.04274:57238 149.02336:196650 150.03044:27812 157.06392:137520 160.05132:29769 161.05923:134516 163.03905:367056 165.01747:749…	1055.26	Cyan	Flavonoid 3-O-p-coumaroyl glycosides	Flavonoid O-glycosides	Flavonoid glycosides	Flavonoids	Phenylpropanoids and polyketides	Organic compounds; Organoheterocyclic compounds; Carbohydrates and carbohydrate conjugates; Lipids and lipid-like molecules; Styrenes; Coumaric acids and derivatives; Benzopyrans; Alcohols and polyols; Phenols; Catechols; Ethers; Phenylpropanoids and polyketides; Organic acids and derivatives; Carboxylic acids and derivatives; Primary alcohols; Organooxygen compounds; Fatty acid esters; Flavonoid…
287.05533:68645 371.76666:3147 511.18109:3388 781.16345:3333 893.20398:3320 917.17371:3313	1055.27	Canopus	Anthocyanidin-3-O-glycosides	Flavonoid O-glycosides	Flavonoid glycosides	Flavonoids	Phenylpropanoids and polyketides	Organic compounds; Organoheterocyclic compounds; Carbohydrates and carbohydrate conjugates; Benzopyrans; Alcohols and polyols; Phenols; Ethers; Phenylpropanoids and polyketides; Primary alcohols; Organooxygen compounds; Flavonoids; Anthocyanidins; Flavonoid glycosides; Monocarboxylic acids and derivatives; Anthocyanins; Disaccharides; Flavonoid O-glycosides; Acetals; Secondary alcohols; Oxanes; G…
121.02912:13928 122.54361:3063 137.02359:10739 163.03886:7749 174.31226:3171 213.05389:6076 264.19693:3098 287.05521:394224 299.05316:6494 329.06491:8836 449.11127:22729 893.21167:22332 1018.50171:4095 1055.26331:6087	1055.27	Both	Anthocyanidin-3-O-glycosides	Flavonoid O-glycosides	Flavonoid glycosides	Flavonoids	Phenylpropanoids and polyketides	Organic compounds; Organoheterocyclic compounds; Carbohydrates and carbohydrate conjugates; Benzopyrans; Alcohols and polyols; Phenols; Ethers; Phenylpropanoids and polyketides; Organic acids and derivatives; Carboxylic acids and derivatives; Organohalogen compounds; Organonitrogen compounds; Primary alcohols; Organooxygen compounds; Flavonoids; Anthocyanidins; Carboxylic acid amides; Aryl chlori…
92.03579:4985 121.02914:10543 137.02357:3317 163.03885:5656 213.05388:6158 224.09637:3211 241.04831:3676 287.05496:349963 301.06958:7592 401.25531:3293 449.11172:24416 692.29376:3461 892.67242:3411 893.20392:4803 916.54163:3601 932.97223:3539	1055.27	Both	Anthocyanidin-3-O-glycosides	Flavonoid O-glycosides	Flavonoid glycosides	Flavonoids	Phenylpropanoids and polyketides	Organic compounds; Organoheterocyclic compounds; Carbohydrates and carbohydrate conjugates; Benzopyrans; Alcohols and polyols; Phenols; Ethers; Phenylpropanoids and polyketides; Organic acids and derivatives; Primary alcohols; Organooxygen compounds; Flavonoids; Anthocyanidins; Flavonoid glycosides; Monocarboxylic acids and derivatives; Anthocyanins; Disaccharides; Flavonoid O-glycosides; Acetals…
96.54052:3541 109.62986:3002 121.02914:6882 201.05507:6137 202.06207:8908 213.05388:3454 229.04872:5455 230.0582:12553 257.04214:6911 258.05301:30756 268.0387:4296 286.04773:104630 301.06961:471960 316.70187:3169 430.62589:3343 435.42935:3443 463.1254:21112 905.20654:39581	1067.27	Both	Anthocyanidin-3-O-glycosides	Flavonoid O-glycosides	Flavonoid glycosides	Flavonoids	Phenylpropanoids and polyketides	Organic compounds; Organoheterocyclic compounds; Carbohydrates and carbohydrate conjugates; Benzopyrans; Alkyl aryl ethers; Alcohols and polyols; Phenols; Anisoles; Methoxyphenols; Ethers; Phenylpropanoids and polyketides; Carboxylic acids and derivatives; Primary alcohols; Organooxygen compounds; Flavonoids; Anthocyanidins; Carboxylic acid derivatives; Flavonoid glycosides; Carboxylic acid ester…
85.02849:74766 89.03817:232830 107.04897:93492 109.02797:84110 111.00686:125799 117.03372:160324 121.02811:1458526 135.04326:422871 145.02736:217473 146.03653:76191 147.04442:116185 150.03046:259287 151.03775:132390 163.03893:1108471 165.01746:175815 174.03087:303699 174.06786:87570 185.06015:182591 187.03876:164511 188.04732:83247 189.0542:123933 201.05501:1588675 202.06195:2014908 203.03256:148…	1069.28	Peon	Anthocyanidin-3-O-glycosides	Flavonoid O-glycosides	Flavonoid glycosides	Flavonoids	Phenylpropanoids and polyketides	Organic compounds; Organoheterocyclic compounds; Carbohydrates and carbohydrate conjugates; Benzopyrans; Alkyl aryl ethers; Alcohols and polyols; Phenols; Anisoles; Methoxyphenols; Ethers; Phenylpropanoids and polyketides; Primary alcohols; Organooxygen compounds; Flavonoids; Anthocyanidins; Flavonoid glycosides; Anthocyanins; Disaccharides; Flavonoid O-glycosides; Acetals; Secondary alcohols; Ox…
81.03409:4842 89.03903:6674 117.03381:6224 121.02796:37286 135.04312:11881 145.02747:6272 150.03053:4027 151.03952:25108 163.03856:47567 201.05446:15696 202.06201:25045 203.03271:3531 210.14023:3620 213.05385:7391 219.02904:4679 229.04869:13312 230.05807:32289 243.03065:4200 245.15762:3424 257.04453:14562 258.05383:75302 268.03867:7551 269.20377:3660 286.04733:246301 301.06958:1079480 302.073:698…	1069.28	Both	Anthocyanidin-3-O-glycosides	Flavonoid O-glycosides	Flavonoid glycosides	Flavonoids	Phenylpropanoids and polyketides	Organic compounds; Organoheterocyclic compounds; Carbohydrates and carbohydrate conjugates; Lipids and lipid-like molecules; Styrenes; Coumaric acids and derivatives; Benzopyrans; Alkyl aryl ethers; Alcohols and polyols; Phenols; Anisoles; Methoxyphenols; Ethers; Phenylpropanoids and polyketides; Organic acids and derivatives; Carboxylic acids and derivatives; Primary alcohols; Organooxygen compo…
176.17603:3030 189.34071:3132 201.05238:4315 202.06207:3364 213.05684:5414 230.05821:3213 258.05371:13021 286.04803:46804 287.05511:111756 301.06952:186434 449.10175:7813 463.12704:19859 702.7251:3230 755.23645:3787 907.21759:23404	1069.28	Both	Anthocyanidin-3-O-glycosides	Flavonoid O-glycosides	Flavonoid glycosides	Flavonoids	Phenylpropanoids and polyketides	Organic compounds; Organoheterocyclic compounds; Organosulfur compounds; Carbohydrates and carbohydrate conjugates; Amino acids, peptides, and analogues; Alpha amino acids and derivatives; Benzopyrans; Alcohols and polyols; Phenols; Anisoles; Methoxyphenols; Ethers; Phenylpropanoids and polyketides; Organic acids and derivatives; Carboxylic acids and derivatives; Organonitrogen compounds; Organoo…
81.0604:3298 121.02914:7014 163.03886:3688 198.2032:3065 221.72252:3180 230.05821:3634 257.04218:3809 258.04977:11533 286.04706:46319 297.50418:3334 301.06955:191667 389.40961:3183 463.12799:21557 704.93903:3365 907.24323:3666 923.58301:3972 929.14575:3875	1069.28	In-house	Peptides	Peptides	Amino acids, peptides, and analogues	Carboxylic acids and derivatives	Organic acids and derivatives	Organic compounds; Organoheterocyclic compounds; Organosulfur compounds; Amino acids, peptides, and analogues; Alpha amino acids and derivatives; Thiazoles; Organic acids and derivatives; Carboxylic acids and derivatives; Organonitrogen compounds; Organooxygen compounds; Amino acids and derivatives; Peptides; Azoles; Organometallic compounds; Carboxylic acid amides; Boronic acid derivatives; Carb…
119.03837:3129 121.02914:4786 202.06207:4806 231.92635:3088 252.24377:3230 255.91618:3773 258.05252:18104 286.04736:69882 301.06964:293962 363.25345:3842 463.12668:41526 577.88092:3331 812.0365:4153 907.24316:11916 1069.28577:5419	1069.31	In-house	Anthocyanidin-3-O-glycosides	Flavonoid O-glycosides	Flavonoid glycosides	Flavonoids	Phenylpropanoids and polyketides	Organic compounds; Organoheterocyclic compounds; Carbohydrates and carbohydrate conjugates; Amino acids, peptides, and analogues; Alpha amino acids and derivatives; Thiazoles; Benzopyrans; Alkyl aryl ethers; Alcohols and polyols; Phenols; Anisoles; Ethers; Phenylpropanoids and polyketides; Organic acids and derivatives; Carboxylic acids and derivatives; Organonitrogen compounds; Primary alcohols;…
108.80812:3097 163.03888:3478 181.97359:3836 194.93568:3333 250.75322:3171 287.05505:39654 301.06961:6718	1071.26	Canopus	Flavonoid 3-O-p-coumaroyl glycosides	Flavonoid O-glycosides	Flavonoid glycosides	Flavonoids	Phenylpropanoids and polyketides	Organic compounds; Organoheterocyclic compounds; Carbohydrates and carbohydrate conjugates; Lipids and lipid-like molecules; Styrenes; Coumaric acids and derivatives; Benzopyrans; Alcohols and polyols; Phenols; Catechols; Anisoles; Methoxyphenols; Oligosaccharides; Ethers; Phenylpropanoids and polyketides; Organic acids and derivatives; Carboxylic acids and derivatives; Organooxygen compounds; Fa…
74.70343:3549 81.0341:4338 89.03905:7396 117.03384:6416 121.02898:46235 135.04463:12938 139.03859:6289 145.02916:7400 148.77818:3112 163.03868:71953 283.07889:4001 287.05521:52920 301.06961:8635 317.25861:3298 697.57629:3586	1071.3	Canopus	Flavonoid 3-O-p-coumaroyl glycosides	Flavonoid O-glycosides	Flavonoid glycosides	Flavonoids	Phenylpropanoids and polyketides	Organic compounds; Organoheterocyclic compounds; Carbohydrates and carbohydrate conjugates; Lipids and lipid-like molecules; Styrenes; Coumaric acids and derivatives; Benzopyrans; Alcohols and polyols; Phenols; Catechols; Oligosaccharides; Ethers; Phenylpropanoids and polyketides; Organic acids and derivatives; Carboxylic acids and derivatives; Organooxygen compounds; Fatty acid esters; Flavonoid…
92.0366:10720 119.04941:4496 137.02367:16550 147.04469:17186 149.02286:3419 163.0388:10972 169.76219:3266 185.06024:7215 213.0538:13001 231.0643:6544 241.05179:5260 286.04742:6307 287.05508:917569 288.05875:4749 301.06882:15473 449.11111:50134 499.32135:4096 685.38275:3652 919.24323:50989 1081.25842:12524	1081.28	Both	Flavonoid 3-O-p-coumaroyl glycosides	Flavonoid O-glycosides	Flavonoid glycosides	Flavonoids	Phenylpropanoids and polyketides	Organic compounds; Organoheterocyclic compounds; Carbohydrates and carbohydrate conjugates; Lipids and lipid-like molecules; Styrenes; Coumaric acids and derivatives; Benzopyrans; Alcohols and polyols; Phenols; Ethers; Phenylpropanoids and polyketides; Organic acids and derivatives; Carboxylic acids and derivatives; Organooxygen compounds; Fatty acid esters; Flavonoids; Anthocyanidins; Coumaric a…
271.06052:77813 401.6597:3078 433.12018:4835 528.52563:3415 761.13745:3600 819.86261:3803 919.23212:5006	1081.28	In-house	4'-hydroxyflavonoids	4'-hydroxyflavonoids	Hydroxyflavonoids	Flavonoids	Phenylpropanoids and polyketides	Organic compounds; Organoheterocyclic compounds; Carbohydrates and carbohydrate conjugates; Lipids and lipid-like molecules; Alcohols and polyols; Phenols; Ethers; Phenylpropanoids and polyketides; Primary alcohols; Organooxygen compounds; Flavonoids; Disaccharides; Acetals; Secondary alcohols; Oxanes; Glycosyl compounds; O-glycosyl compounds; Benzene and substituted derivatives; Polyols; Benzeno…
129.56932:3156 137.02359:3855 149.76768:3029 166.48303:3032 202.06207:5342 229.04872:3403 230.05821:8887 256.55814:3380 258.05353:19559 277.68188:3198 286.04779:59719 287.05518:13960 301.06955:269892 301.86398:3355 348.38547:3293 463.12704:20390 510.01007:3363 642.93835:3494 894.09088:3370 923.22009:19658	1085.28	Both	Anthocyanidin-3-O-glycosides	Flavonoid O-glycosides	Flavonoid glycosides	Flavonoids	Phenylpropanoids and polyketides	Organic compounds; Organoheterocyclic compounds; Carbohydrates and carbohydrate conjugates; Benzopyrans; Alkyl aryl ethers; Alcohols and polyols; Phenols; Anisoles; Methoxyphenols; Ethers; Phenylpropanoids and polyketides; Organic acids and derivatives; Carboxylic acids and derivatives; Primary alcohols; Organooxygen compounds; Flavonoids; Anthocyanidins; Carboxylic acid derivatives; Flavonoid gl…
83.68302:3147 96.28819:3213 137.02333:17593 151.03963:7381 157.06506:3691 163.03885:8183 185.0603:6531 213.05353:16241 217.46933:3181 231.06436:7654 241.05186:7694 287.05518:980418 449.11203:47546 492.74091:3329 554.16724:3623 685.99609:3496 923.21844:57897 1085.24927:8829	1085.28	Both	Anthocyanidin-3-O-glycosides	Flavonoid O-glycosides	Flavonoid glycosides	Flavonoids	Phenylpropanoids and polyketides	Organic compounds; Organoheterocyclic compounds; Carbohydrates and carbohydrate conjugates; Lipids and lipid-like molecules; Styrenes; Coumaric acids and derivatives; Benzopyrans; Alcohols and polyols; Phenols; Catechols; Ethers; Phenylpropanoids and polyketides; Organic acids and derivatives; Carboxylic acids and derivatives; Primary alcohols; Organooxygen compounds; Fatty acid esters; Flavonoid…
81.034:26046 85.02856:11911 89.03894:38342 92.02908:6591 95.04906:19974 97.02906:15356 107.04906:5512 108.0211:5611 109.02901:15006 111.04468:13043 117.03374:33152 121.029:313405 127.03848:11802 133.02814:7051 135.04439:78145 137.06009:3862 139.03828:46528 141.05544:7454 141.58449:3874 145.02882:46383 149.06085:11227 151.03946:332782 163.03857:389858 165.05579:12877 174.93823:3442 177.01967:5432 …	1087.29	Both	Flavonoid-3-O-glycosides	Flavonoid O-glycosides	Flavonoid glycosides	Flavonoids	Phenylpropanoids and polyketides	Organic compounds; Organoheterocyclic compounds; Carbohydrates and carbohydrate conjugates; Styrenes; Coumaric acids and derivatives; Pyrans; Benzopyrans; Alkyl aryl ethers; Alcohols and polyols; Phenols; Catechols; Anisoles; Chromones; Methoxyphenols; Oligosaccharides; Ethers; Phenylpropanoids and polyketides; Organic acids and derivatives; Carboxylic acids and derivatives; Primary alcohols; Org…
92.03661:3575 163.03882:8483 249.18991:3145 258.04968:4030 286.04803:20559 301.06946:75792 356.14233:3996 463.12555:5751 501.30637:4252 520.80847:3544 597.43005:3553 710.04382:3873 787.20374:6890 949.26562:4116 1090.35376:12944	1090.37	Both	Anthocyanidin-3-O-glycosides	Flavonoid O-glycosides	Flavonoid glycosides	Flavonoids	Phenylpropanoids and polyketides	Organic compounds; Organoheterocyclic compounds; Carbohydrates and carbohydrate conjugates; Amino acids, peptides, and analogues; Benzopyrans; Alkyl aryl ethers; Alcohols and polyols; Phenols; Anisoles; Methoxyphenols; Ethers; Phenylpropanoids and polyketides; Organic acids and derivatives; Carboxylic acids and derivatives; Organonitrogen compounds; Primary alcohols; Organooxygen compounds; Flavo…
92.02994:6337 121.02914:4277 197.05946:3845 271.06097:231179 375.65891:3689 433.11166:13628 549.39716:3193 620.64923:3490 648.71393:3530 848.14044:3605 933.24268:9975 969.50244:3301	1095.29	Both	Anthocyanidin-3-O-glycosides	Flavonoid O-glycosides	Flavonoid glycosides	Flavonoids	Phenylpropanoids and polyketides	Organic compounds; Organoheterocyclic compounds; Carbohydrates and carbohydrate conjugates; Benzopyrans; Alcohols and polyols; Phenols; Ethers; Phenylpropanoids and polyketides; Organic acids and derivatives; Carboxylic acids and derivatives; Primary alcohols; Organooxygen compounds; Flavonoids; Anthocyanidins; Carboxylic acid derivatives; Flavonoid glycosides; Carboxylic acid esters; Anthocyanin…
82.3961:3423 132.88414:3115 135.04457:3304 147.04449:10717 163.0388:3625 201.05501:11650 202.062:9899 213.05676:3945 229.04865:7077 230.05812:12778 258.05383:40443 268.0386:5827 286.04752:142119 287.05505:3328 301.06952:487184 302.07294:4927 463.12784:29345 542.60809:3553 619.08264:3674 751.92004:3957 933.24786:23571 1070.24792:3918	1095.3	Both	Anthocyanidin-3-O-glycosides	Flavonoid O-glycosides	Flavonoid glycosides	Flavonoids	Phenylpropanoids and polyketides	Organic compounds; Organoheterocyclic compounds; Organosulfur compounds; Carbohydrates and carbohydrate conjugates; Amino acids, peptides, and analogues; Alpha amino acids and derivatives; Thiazoles; Benzopyrans; Alkyl aryl ethers; Alcohols and polyols; Phenols; Anisoles; Ethers; Phenylpropanoids and polyketides; Organic acids and derivatives; Carboxylic acids and derivatives; Organonitrogen comp…
80.51282:3120 88.2702:3156 147.04282:3138 202.06201:4909 229.04866:4592 230.05814:5847 258.05362:11859 282.02908:3426 286.04773:43919 287.05508:7898 301.0694:203419 311.55823:3375 346.68921:3570 398.41895:3608 404.74677:3308 463.12488:17777 528.84833:3605 610.09381:4616 695.32715:3689 933.26038:16214	1095.3	Both	Anthocyanidin-3-O-glycosides	Flavonoid O-glycosides	Flavonoid glycosides	Flavonoids	Phenylpropanoids and polyketides	Organic compounds; Organoheterocyclic compounds; Carbohydrates and carbohydrate conjugates; Benzopyrans; Alkyl aryl ethers; Alcohols and polyols; Phenols; Anisoles; Methoxyphenols; Ethers; Phenylpropanoids and polyketides; Carboxylic acids and derivatives; Primary alcohols; Organooxygen compounds; Flavonoids; Anthocyanidins; Carboxylic acid derivatives; Flavonoid glycosides; Carboxylic acid ester…
106.9514:3052 137.02354:5325 144.29633:3234 164.91705:3236 178.58708:3305 287.05496:203954 344.56821:3640 449.11063:9831 549.65356:3033 933.24237:13011 1056.95581:3736	1095.3	Both	Anthocyanidin-3-O-glycosides	Flavonoid O-glycosides	Flavonoid glycosides	Flavonoids	Phenylpropanoids and polyketides	Organic compounds; Organoheterocyclic compounds; Carbohydrates and carbohydrate conjugates; Lipids and lipid-like molecules; Styrenes; Coumaric acids and derivatives; Benzopyrans; Alcohols and polyols; Phenols; Ethers; Phenylpropanoids and polyketides; Organic acids and derivatives; Carboxylic acids and derivatives; Primary alcohols; Organooxygen compounds; Fatty acid esters; Flavonoids; Anthocya…
92.0358:5019 137.02359:10011 145.0275:4602 163.03886:7340 185.06032:4450 186.66824:3115 204.4035:3072 213.05388:9102 231.06438:5648 267.12946:3605 287.05518:537925 296.03:3351 446.36093:3186 449.10159:25409 935.22522:37986 1097.25098:6953	1097.28	Cyan	Anthocyanidin-3-O-glycosides	Flavonoid O-glycosides	Flavonoid glycosides	Flavonoids	Phenylpropanoids and polyketides	Organic compounds; Organoheterocyclic compounds; Carbohydrates and carbohydrate conjugates; Lipids and lipid-like molecules; Styrenes; Coumaric acids and derivatives; Benzopyrans; Alcohols and polyols; Phenols; Catechols; Ethers; Phenylpropanoids and polyketides; Organic acids and derivatives; Carboxylic acids and derivatives; Primary alcohols; Organooxygen compounds; Fatty acid esters; Flavonoid…
89.03901:10171 92.03074:6990 107.04903:4391 111.00803:3910 117.03378:7883 135.04457:13820 137.02351:31313 145.0291:4808 156.64389:3332 163.03867:54988 185.06024:8171 213.0538:14175 231.0643:6246 241.04823:7742 269.04459:6629 287.05508:981797 288.05875:5367 299.05304:10654 300.0661:5571 301.06949:5059 317.19415:3438 329.06659:25205 339.08926:3820 353.06409:5491 383.07358:3586 395.07578:5102 413.08…	1097.28	Both	Flavonoid 3-O-p-coumaroyl glycosides	Flavonoid O-glycosides	Flavonoid glycosides	Flavonoids	Phenylpropanoids and polyketides	Organic compounds; Organoheterocyclic compounds; Carbohydrates and carbohydrate conjugates; Lipids and lipid-like molecules; Styrenes; Coumaric acids and derivatives; Benzopyrans; Alkyl aryl ethers; Alcohols and polyols; Phenols; Catechols; Anisoles; Methoxyphenols; Ethers; Phenylpropanoids and polyketides; Organic acids and derivatives; Carboxylic acids and derivatives; Organooxygen compounds; F…
137.75368:3483 155.08784:3065 173.08965:3289 212.1218:3370 287.05453:146073 301.06949:4875 302.07294:4272 408.07288:3667 449.1106:10403 572.63281:3273 935.21954:7426 973.46564:4029	1097.28	Both	Anthocyanidin-3-O-glycosides	Flavonoid O-glycosides	Flavonoid glycosides	Flavonoids	Phenylpropanoids and polyketides	Organic compounds; Organoheterocyclic compounds; Carbohydrates and carbohydrate conjugates; Lipids and lipid-like molecules; Styrenes; Coumaric acids and derivatives; Benzopyrans; Alcohols and polyols; Phenols; Catechols; Ethers; Phenylpropanoids and polyketides; Organic acids and derivatives; Carboxylic acids and derivatives; Primary alcohols; Organooxygen compounds; Fatty acid esters; Flavonoid…
211.53403:3568 214.58708:3176 282.42938:3094 287.05505:143962 301.06952:3407 318.9429:3386 434.08786:3534 449.11063:6228 525.15332:3554 935.24677:8805	1097.3	Both	Anthocyanidin-3-O-glycosides	Flavonoid O-glycosides	Flavonoid glycosides	Flavonoids	Phenylpropanoids and polyketides	Organic compounds; Organoheterocyclic compounds; Carbohydrates and carbohydrate conjugates; Benzopyrans; Alcohols and polyols; Phenols; Ethers; Phenylpropanoids and polyketides; Organic acids and derivatives; Carboxylic acids and derivatives; Organonitrogen compounds; Primary alcohols; Organooxygen compounds; Flavonoids; Anthocyanidins; Carboxylic acid amides; Flavonoid glycosides; Anthocyanins; …
81.03339:4651 89.03902:7615 117.03259:8278 135.04309:6742 150.0305:4566 151.03853:24179 163.03952:22889 165.01755:6086 174.03093:6231 185.06026:6559 201.05508:39617 202.06279:44752 204.0408:4724 213.0547:18045 229.04886:32014 230.05809:54465 241.04826:4930 243.02702:9755 244.03636:3946 257.04276:25047 258.0538:148713 268.03662:24311 269.04459:5927 285.04056:8852 286.04755:548957 301.06958:2427356…	1099.3	Both	Anthocyanidin-3-O-glycosides	Flavonoid O-glycosides	Flavonoid glycosides	Flavonoids	Phenylpropanoids and polyketides	Organic compounds; Organoheterocyclic compounds; Carbohydrates and carbohydrate conjugates; Benzopyrans; Alkyl aryl ethers; Alcohols and polyols; Phenols; Anisoles; Methoxyphenols; Ethers; Phenylpropanoids and polyketides; Primary alcohols; Organooxygen compounds; Flavonoids; Anthocyanidins; Flavonoid glycosides; Anthocyanins; Disaccharides; Flavonoid O-glycosides; Acetals; Secondary alcohols; Ox…
92.02993:3321 136.07613:4612 138.89098:3320 286.04752:12885 301.06961:51896 446.75476:3419 463.12567:4257 506.95395:3326	1099.32	Both	Anthocyanidin-3-O-glycosides	Flavonoid O-glycosides	Flavonoid glycosides	Flavonoids	Phenylpropanoids and polyketides	Organic compounds; Organoheterocyclic compounds; Carbohydrates and carbohydrate conjugates; Benzopyrans; Alkyl aryl ethers; Alcohols and polyols; Phenols; Anisoles; Methoxyphenols; Ethers; Phenylpropanoids and polyketides; Organic acids and derivatives; Carboxylic acids and derivatives; Primary alcohols; Organooxygen compounds; Flavonoids; Anthocyanidins; Carboxylic acid derivatives; Flavonoid gl…
201.05498:4643 202.06197:3710 230.05809:3274 257.04202:4099 258.05356:9746 286.04773:40137 287.05042:4207 301.06937:206313 302.07294:26640 412.98013:3512 430.99039:3051 463.12543:4652 538.99353:3707 556.99915:5786 907.2168:4127 945.17346:30893 945.66919:8828 959.10638:3401 961.13812:3483 1107.24573:86758 1107.70166:3455	1107.2	In-house	N-acyl-alpha amino acids and derivatives	Amino acids and derivatives	Amino acids, peptides, and analogues	Carboxylic acids and derivatives	Organic acids and derivatives	Organic compounds; Organoheterocyclic compounds; Organosulfur compounds; Carbohydrates and carbohydrate conjugates; Amino acids, peptides, and analogues; Alpha amino acids and derivatives; Alkyl aryl ethers; Alcohols and polyols; Phenols; Anisoles; Ethers; Phenylpropanoids and polyketides; Organic acids and derivatives; Carboxylic acids and derivatives; Organonitrogen compounds; Organooxygen comp…
92.03745:7126 95.37518:3338 102.66174:3000 163.03882:8508 201.05501:3552 202.06201:9170 213.05382:3979 229.04865:3937 230.05814:7049 258.05405:22288 286.04742:69905 301.06958:306206 302.07294:4851 343.69019:3698 412.22498:3969 463.12552:11500 947.22406:28873 1061.40259:3837	1109.28	Both	Anthocyanidin-3-O-glycosides	Flavonoid O-glycosides	Flavonoid glycosides	Flavonoids	Phenylpropanoids and polyketides	Organic compounds; Organoheterocyclic compounds; Carbohydrates and carbohydrate conjugates; Benzopyrans; Alkyl aryl ethers; Alcohols and polyols; Phenols; Anisoles; Methoxyphenols; Ethers; Phenylpropanoids and polyketides; Organic acids and derivatives; Carboxylic acids and derivatives; Primary alcohols; Organooxygen compounds; Fatty acid esters; Flavonoids; Anthocyanidins; Carboxylic acid deriva…
89.03931:23367 92.02985:7573 111.00686:6773 117.03372:13337 121.02903:5436 129.20065:4685 135.0434:35522 145.02795:22414 147.0444:5815 148.05081:5376 150.03215:9451 151.03773:5409 163.03906:120674 165.01744:14836 174.03082:14582 174.06784:4373 185.05775:6545 187.03874:9877 189.05418:4745 201.05469:73818 202.06198:99110 203.03255:8721 212.0455:11073 213.05399:42109 216.04042:7335 229.04874:61418 2…	1110.26	Both	Anthocyanidin-3-O-glycosides	Flavonoid O-glycosides	Flavonoid glycosides	Flavonoids	Phenylpropanoids and polyketides	Organic compounds; Organoheterocyclic compounds; Carbohydrates and carbohydrate conjugates; Benzopyrans; Alkyl aryl ethers; Alcohols and polyols; Phenols; Anisoles; Methoxyphenols; Ethers; Phenylpropanoids and polyketides; Organic acids and derivatives; Carboxylic acids and derivatives; Organonitrogen compounds; Primary alcohols; Organooxygen compounds; Flavonoids; Anthocyanidins; Carboxylic acid…
89.03911:18737 117.03376:15454 135.0446:35364 145.02898:21618 151.0396:29671 163.03883:119497 174.03088:9194 193.0493:4488 201.05499:31056 202.06204:38253 212.04559:4872 213.05284:19264 229.04816:31347 230.05846:51088 241.04819:6192 243.02695:7254 255.0175:5439 257.04211:23654 258.05334:125110 268.03513:18973 269.04453:6500 285.04047:10155 286.04742:424189 287.05444:61146 288.05869:4705 300.06607…	1111.29	Both	Anthocyanidin-3-O-glycosides	Flavonoid O-glycosides	Flavonoid glycosides	Flavonoids	Phenylpropanoids and polyketides	Organic compounds; Organoheterocyclic compounds; Carbohydrates and carbohydrate conjugates; Lipids and lipid-like molecules; Styrenes; Coumaric acids and derivatives; Benzopyrans; Alkyl aryl ethers; Alcohols and polyols; Phenols; Anisoles; Methoxyphenols; Ethers; Phenylpropanoids and polyketides; Organic acids and derivatives; Carboxylic acids and derivatives; Organooxygen compounds; Fatty acid e…
81.03405:6413 89.03899:31596 109.02908:9740 111.008:7994 115.05485:13168 117.03375:26147 121.02828:17784 129.06985:8704 135.04448:18376 137.02362:108445 139.05406:5828 143.04832:9458 145.02882:50916 147.04446:11523 149.0229:24037 149.05907:8946 157.06454:20372 161.05864:17029 163.03886:63589 165.0175:14442 167.04878:6067 171.04286:12213 175.03915:7478 175.07649:7738 177.05548:42860 185.06001:3714…	1111.29	Cyan	Flavonoid 3-O-p-coumaroyl glycosides	Flavonoid O-glycosides	Flavonoid glycosides	Flavonoids	Phenylpropanoids and polyketides	Organic compounds; Organoheterocyclic compounds; Carbohydrates and carbohydrate conjugates; Lipids and lipid-like molecules; Styrenes; Coumaric acids and derivatives; Benzopyrans; Alcohols and polyols; Phenols; Catechols; Ethers; Phenylpropanoids and polyketides; Organic acids and derivatives; Carboxylic acids and derivatives; Organooxygen compounds; Fatty acid esters; Flavonoids; Anthocyanidins;…
156.62341:3143 160.8727:3057 163.03877:7726 201.05498:3359 202.06197:3349 258.05356:8744 286.04755:45987 287.05469:24864 288.86264:3140 301.06937:179539 463.12537:20633 609.70795:4171 723.32819:3882 775.7243:3329 949.23761:6500	1111.29	Both	Anthocyanidin-3-O-glycosides	Flavonoid O-glycosides	Flavonoid glycosides	Flavonoids	Phenylpropanoids and polyketides	Organic compounds; Organoheterocyclic compounds; Carbohydrates and carbohydrate conjugates; Lipids and lipid-like molecules; Coumaric acids and derivatives; Benzopyrans; Alkyl aryl ethers; Alcohols and polyols; Phenols; Anisoles; Methoxyphenols; Ethers; Phenylpropanoids and polyketides; Organic acids and derivatives; Carboxylic acids and derivatives; Primary alcohols; Organooxygen compounds; Fatt…
89.03822:9897 117.03259:11734 135.04359:17508 145.02744:9037 150.0305:6128 163.03957:52922 165.01753:9114 174.02875:9688 185.06024:7654 187.03886:5807 201.05515:40600 202.06271:62984 203.03267:5933 213.05397:28522 229.04854:36127 230.05855:70241 241.04825:6715 243.02701:7115 257.04221:36618 258.0538:193814 259.0592:4703 268.03516:22693 269.04459:7141 285.04077:17595 286.04752:643032 287.05515:101…	1111.29	Peon	Anthocyanidin-3-O-glycosides	Flavonoid O-glycosides	Flavonoid glycosides	Flavonoids	Phenylpropanoids and polyketides	Organic compounds; Organoheterocyclic compounds; Carbohydrates and carbohydrate conjugates; Benzopyrans; Alkyl aryl ethers; Alcohols and polyols; Phenols; Anisoles; Methoxyphenols; Ethers; Phenylpropanoids and polyketides; Organic acids and derivatives; Carboxylic acids and derivatives; Primary alcohols; Organooxygen compounds; Flavonoids; Anthocyanidins; Carboxylic acid derivatives; Flavonoid gl…
115.44102:3229 136.97188:4008 139.56883:3267 144.09108:3351 197.30109:3526 202.06207:4244 206.41965:3001 226.43745:3381 230.05821:5331 240.37527:3190 258.05371:11322 286.04688:33524 301.0697:146224 319.95572:3457 333.72849:3485 350.11896:3680 463.12567:9242 468.23483:3283 642.8147:3772 949.25818:14058	1111.32	Both	Anthocyanidin-3-O-glycosides	Flavonoid O-glycosides	Flavonoid glycosides	Flavonoids	Phenylpropanoids and polyketides	Organic compounds; Organoheterocyclic compounds; Carbohydrates and carbohydrate conjugates; Benzopyrans; Alkyl aryl ethers; Alcohols and polyols; Phenols; Anisoles; Methoxyphenols; Ethers; Phenylpropanoids and polyketides; Organic acids and derivatives; Carboxylic acids and derivatives; Primary alcohols; Organooxygen compounds; Flavonoids; Anthocyanidins; Carboxylic acid derivatives; Flavonoid gl…
258.05359:4303 286.04706:18715 301.06952:84343 302.07291:6593 433.63348:3122 570.9339:4203 631.82678:3118 678.0722:3672 960.15002:24940	1122.18	Double	NA	NA	NA	NA	NA	NA
92.0358:4854 92.19429:3076 177.05544:3755 201.05508:5871 228.8647:3312 230.05821:3891 258.05371:8986 286.04703:30122 301.06967:137248 435.03317:3397 463.12567:6948 499.22629:3645 575.2807:4327 648.58856:3710 652.52332:4513 961.22345:8765 1123.28625:7335	1123.3	In-house	Anthocyanidin-3-O-glycosides	Flavonoid O-glycosides	Flavonoid glycosides	Flavonoids	Phenylpropanoids and polyketides	Organic compounds; Organoheterocyclic compounds; Carbohydrates and carbohydrate conjugates; Benzopyrans; Alkyl aryl ethers; Alcohols and polyols; Phenols; Anisoles; Methoxyphenols; Ethers; Phenylpropanoids and polyketides; Organic acids and derivatives; Carboxylic acids and derivatives; Organonitrogen compounds; Nucleosides, nucleotides, and analogues; Organooxygen compounds; Flavonoids; Anthocya…
117.0337:3530 145.02898:6299 163.03868:4107 177.05524:6352 201.05486:4207 202.06184:3469 230.05794:4055 258.05341:10767 286.04715:43460 301.06882:164764 302.07269:9436 343.08029:6006 346.19348:3317 463.12515:11386 790.33386:4223 963.23248:7015 1007.36993:3745 1125.2677:16249	1125.25	In-house	Peptides	Peptides	Amino acids, peptides, and analogues	Carboxylic acids and derivatives	Organic acids and derivatives	Organic compounds; Organoheterocyclic compounds; Lipids and lipid-like molecules; Amino acids, peptides, and analogues; Alpha amino acids and derivatives; Alkyl aryl ethers; Alcohols and polyols; Phenols; Anisoles; Methoxyphenols; Ethers; Phenylpropanoids and polyketides; Organic acids and derivatives; Carboxylic acids and derivatives; Organonitrogen compounds; Primary alcohols; Organooxygen comp…
89.03851:26335 117.03409:30815 135.04305:18242 145.02765:51975 147.04445:8882 150.0322:10762 163.03885:50786 165.01749:13749 174.03087:16524 177.05338:56210 185.06018:10906 187.03879:11603 201.05493:92263 202.06218:110655 203.03259:11937 212.04556:9438 213.05408:54375 215.03494:6178 216.04048:7742 229.04895:90994 230.05801:128627 241.04816:14613 243.02692:18851 244.03627:12166 257.04562:69097 258…	1125.31	Peon	Anthocyanidin-3-O-glycosides	Flavonoid O-glycosides	Flavonoid glycosides	Flavonoids	Phenylpropanoids and polyketides	Organic compounds; Organoheterocyclic compounds; Carbohydrates and carbohydrate conjugates; Lipids and lipid-like molecules; Styrenes; Coumaric acids and derivatives; Benzopyrans; Alkyl aryl ethers; Alcohols and polyols; Phenols; Anisoles; Methoxyphenols; Ethers; Phenylpropanoids and polyketides; Organic acids and derivatives; Carboxylic acids and derivatives; Primary alcohols; Organooxygen compo…
89.03904:4688 92.03831:6785 117.03383:7625 140.58943:3160 145.02748:13246 151.03963:7318 163.03886:13405 177.05544:12869 201.05507:5014 202.06207:8135 213.25165:3387 229.04872:7671 230.0582:9785 257.04214:4325 258.05325:29350 286.04739:99916 301.06949:404252 302.07303:7138 313.07132:4776 324.81467:4738 343.08066:12938 463.12628:31567 494.80157:3563 663.4574:4164 768.35895:3544 963.24463:24146 106…	1125.31	Both	Anthocyanidin-3-O-glycosides	Flavonoid O-glycosides	Flavonoid glycosides	Flavonoids	Phenylpropanoids and polyketides	Organic compounds; Organoheterocyclic compounds; Carbohydrates and carbohydrate conjugates; Lipids and lipid-like molecules; Coumaric acids and derivatives; Benzopyrans; Alkyl aryl ethers; Alcohols and polyols; Phenols; Anisoles; Methoxyphenols; Ethers; Phenylpropanoids and polyketides; Organic acids and derivatives; Carboxylic acids and derivatives; Primary alcohols; Organooxygen compounds; Fatt…
92.0358:4096 156.69417:3143 181.91771:3201 196.4704:3082 196.97028:3056 273.86365:3040 286.04755:10000 287.05521:120583 301.07016:35501 351.44632:3387 449.10175:5591 545.1106:3538 752.31158:3573 852.89301:4001 963.2619:5678 1056.72803:3707 1090.6615:3736	1125.31	Antho	Anthocyanidin-3-O-glycosides	Flavonoid O-glycosides	Flavonoid glycosides	Flavonoids	Phenylpropanoids and polyketides	Organic compounds; Organoheterocyclic compounds; Carbohydrates and carbohydrate conjugates; Benzopyrans; Alkyl aryl ethers; Alcohols and polyols; Phenols; Anisoles; Methoxyphenols; Ethers; Phenylpropanoids and polyketides; Organic acids and derivatives; Organooxygen compounds; Flavonoids; Anthocyanidins; Carboxylic acid derivatives; Flavonoid glycosides; Monocarboxylic acids and derivatives; Carb…
79.05481:14224 81.03376:28529 85.02926:14659 89.0388:131548 95.04998:12675 97.02907:11330 99.04444:4893 107.0501:33283 108.02106:12226 109.02908:16145 111.008:6920 117.03365:111682 121.02907:4677 123.04431:4984 127.03978:5911 133.02808:14236 135.04443:263075 137.06003:7860 139.03854:24449 141.05537:12956 145.02904:165403 149.05959:16288 151.03955:471319 161.06058:4592 163.03877:1309324 164.04254:…	1129.3	Both	Flavonoid-3-O-glycosides	Flavonoid O-glycosides	Flavonoid glycosides	Flavonoids	Phenylpropanoids and polyketides	Organic compounds; Organoheterocyclic compounds; Carbohydrates and carbohydrate conjugates; Lipids and lipid-like molecules; Styrenes; Coumaric acids and derivatives; Pyrans; Benzopyrans; Alkyl aryl ethers; Alcohols and polyols; Phenols; Catechols; Anisoles; Chromones; Oligosaccharides; Ethers; Phenylpropanoids and polyketides; Organic acids and derivatives; Carboxylic acids and derivatives; Prim…
81.03407:11789 89.03904:49270 92.03744:6975 103.05554:3774 109.0291:7489 117.03389:84007 127.03845:9461 134.03653:4855 135.04465:51273 137.02359:143409 139.03853:3712 145.0291:193090 149.05936:18299 151.03958:4050 163.03868:172129 177.05524:326227 179.03383:21553 181.04799:4406 195.06473:4173 203.03265:10991 213.05675:5655 256.38272:3605 287.05518:149655 299.05301:7045 300.06116:4744 301.06949:45…	1129.3	Both	Anthocyanidin-3-O-glycosides	Flavonoid O-glycosides	Flavonoid glycosides	Flavonoids	Phenylpropanoids and polyketides	Organic compounds; Organoheterocyclic compounds; Carbohydrates and carbohydrate conjugates; Lipids and lipid-like molecules; Styrenes; Coumaric acids and derivatives; Pyrans; Benzopyrans; Alkyl aryl ethers; Alcohols and polyols; Phenols; Catechols; Anisoles; Chromones; Methoxyphenols; Oligosaccharides; Ethers; Phenylpropanoids and polyketides; Organic acids and derivatives; Carboxylic acids and d…
107.6292:3387 115.53397:3363 167.68756:3159 207.75945:3307 280.90036:3239 286.04742:8493 301.06964:27747 302.07294:4098 376.53738:3887 460.02148:3762 1139.24878:22104	1139.25	Canopus	Anthocyanidin-3-O-glycosides	Flavonoid O-glycosides	Flavonoid glycosides	Flavonoids	Phenylpropanoids and polyketides	Organic compounds; Organoheterocyclic compounds; Carbohydrates and carbohydrate conjugates; Lipids and lipid-like molecules; Benzopyrans; Alkyl aryl ethers; Alcohols and polyols; Phenols; Anisoles; Methoxyphenols; Ethers; Phenylpropanoids and polyketides; Organic acids and derivatives; Carboxylic acids and derivatives; Primary alcohols; Organooxygen compounds; Fatty acid esters; Flavonoids; Antho…
81.0341:8013 85.02856:5103 89.03893:43538 93.70469:3419 97.02821:3721 108.02111:6105 109.02914:5185 117.03372:84087 134.03658:5271 135.04437:35653 137.06009:4670 137.38791:3503 139.03857:7148 141.05385:4669 145.02893:170647 149.05899:26187 151.03949:150801 163.03865:155812 165.05379:4894 177.05504:263073 178.02702:5436 181.04805:4300 193.04909:32578 195.02863:4718 217.05014:12695 219.15825:3394 2…	1143.32	Both	Anthocyanidin-3-O-glycosides	Flavonoid O-glycosides	Flavonoid glycosides	Flavonoids	Phenylpropanoids and polyketides	Organic compounds; Organoheterocyclic compounds; Carbohydrates and carbohydrate conjugates; Lipids and lipid-like molecules; Styrenes; Coumaric acids and derivatives; Benzopyrans; Alkyl aryl ethers; Alcohols and polyols; Phenols; Catechols; Anisoles; Methoxyphenols; Oligosaccharides; Ethers; Phenylpropanoids and polyketides; Organic acids and derivatives; Carboxylic acids and derivatives; Primary…
177.05307:4574 258.0535:9512 286.04782:29260 287.05032:3514 301.06924:124427 302.07251:18045 353.41031:3029 426.54382:3094 435.97247:3738 463.12531:3953 1001.22272:17755 1001.7229:9840 1163.28198:84694	1163.26	Both	Anthocyanidin-3-O-glycosides	Flavonoid O-glycosides	Flavonoid glycosides	Flavonoids	Phenylpropanoids and polyketides	Organic compounds; Organoheterocyclic compounds; Carbohydrates and carbohydrate conjugates; Benzopyrans; Alkyl aryl ethers; Alcohols and polyols; Phenols; Anisoles; Methoxyphenols; Ethers; Phenylpropanoids and polyketides; Organic acids and derivatives; Carboxylic acids and derivatives; Primary alcohols; Organooxygen compounds; Flavonoids; Anthocyanidins; Carboxylic acid derivatives; Flavonoid gl…
88.70764:3126 107.68008:3073 112.97527:3223 121.02787:7448 125.96693:3574 137.02357:9247 151.42067:3218 163.04083:5584 213.05386:7606 215.42447:3073 231.06438:6155 237.32909:3185 241.04831:5894 264.58429:3494 287.05518:531637 332.5979:4279 449.11096:29990 676.06714:3698 769.04626:3675 1055.27869:50758 1217.29236:11311	1217.32	Both	Anthocyanidin-3-O-glycosides	Flavonoid O-glycosides	Flavonoid glycosides	Flavonoids	Phenylpropanoids and polyketides	Organic compounds; Organoheterocyclic compounds; Carbohydrates and carbohydrate conjugates; Amino acids, peptides, and analogues; Alpha amino acids and derivatives; Benzopyrans; Alcohols and polyols; Phenols; Ethers; Phenylpropanoids and polyketides; Organic acids and derivatives; Carboxylic acids and derivatives; Organonitrogen compounds; Primary alcohols; Organooxygen compounds; Flavonoids; Ant…
92.06176:3123 142.17285:3238 163.03885:6326 201.05507:8327 202.06206:7995 213.05386:6160 217.74031:3223 229.04871:5575 230.0582:8420 258.05307:24623 286.04745:83541 287.05515:6546 301.06955:373929 382.31387:3739 463.12601:30641 473.55591:3450 490.99225:3623 565.23181:4095 748.354:4734 853.55487:3764 864.25122:4151 1069.26782:34174 1231.31067:8195	1231.34	In-house	Anthocyanidin-3-O-glycosides	Flavonoid O-glycosides	Flavonoid glycosides	Flavonoids	Phenylpropanoids and polyketides	Organic compounds; Organoheterocyclic compounds; Organosulfur compounds; Carbohydrates and carbohydrate conjugates; Lipids and lipid-like molecules; Amino acids, peptides, and analogues; Alpha amino acids and derivatives; Imidazoles; Alkyl aryl ethers; Alcohols and polyols; Phenols; Anisoles; Methoxyphenols; Ethers; Phenylpropanoids and polyketides; Organic acids and derivatives; Carboxylic acids…
95.89417:3326 202.06207:3640 230.0582:3311 257.04214:5773 258.05368:12271 277.11655:3754 286.04749:41010 301.06931:149874 459.10583:3656 620.89862:3726 625.17639:13947 732.17383:4256 907.21722:13363 971.33752:4215 1231.31079:8329	1231.34	Both	Anthocyanidin-3-O-glycosides	Flavonoid O-glycosides	Flavonoid glycosides	Flavonoids	Phenylpropanoids and polyketides	Organic compounds; Organoheterocyclic compounds; Carbohydrates and carbohydrate conjugates; Benzopyrans; Alkyl aryl ethers; Alcohols and polyols; Phenols; Anisoles; Methoxyphenols; Oligosaccharides; Ethers; Phenylpropanoids and polyketides; Primary alcohols; Organooxygen compounds; Flavonoids; Anthocyanidins; Flavonoid glycosides; Anthocyanins; Flavonoid O-glycosides; Acetals; Secondary alcohols;…
89.49022:3114 92.02993:4877 113.90471:3241 154.77875:3173 159.68523:3594 163.03885:3571 202.06206:5217 229.04871:6921 230.0582:7181 257.04214:4837 258.05338:25657 286.04733:86044 301.06943:335680 430.46484:3519 463.12503:25194 688.49109:4236 708.0025:3887 711.64392:3841 1069.29041:41097 1231.31067:13618	1231.34	Both	Anthocyanidin-3-O-glycosides	Flavonoid O-glycosides	Flavonoid glycosides	Flavonoids	Phenylpropanoids and polyketides	Organic compounds; Organoheterocyclic compounds; Carbohydrates and carbohydrate conjugates; Benzopyrans; Alkyl aryl ethers; Alcohols and polyols; Phenols; Anisoles; Methoxyphenols; Ethers; Phenylpropanoids and polyketides; Primary alcohols; Organooxygen compounds; Flavonoids; Anthocyanidins; Flavonoid glycosides; Anthocyanins; Disaccharides; Flavonoid O-glycosides; Acetals; Secondary alcohols; Ox…
89.05336:3145 148.6181:3796 168.22852:3529 287.05515:67621 356.883:3800 380.80795:3734 449.10159:4519 563.6925:4077 684.20996:3722	1259.33	In-house	NA	NA	NA	NA	NA	NA
154.16864:3257 154.45956:3428 249.38777:3843 287.05502:58480 449.10159:4253 615.72131:3517 1097.25061:6625	1259.34	Both	Anthocyanidin-3-O-glycosides	Flavonoid O-glycosides	Flavonoid glycosides	Flavonoids	Phenylpropanoids and polyketides	Organic compounds; Organoheterocyclic compounds; Carbohydrates and carbohydrate conjugates; Benzopyrans; Alcohols and polyols; Phenols; Oligosaccharides; Ethers; Phenylpropanoids and polyketides; Organic acids and derivatives; Carboxylic acids and derivatives; Primary alcohols; Organooxygen compounds; Flavonoids; Anthocyanidins; Carboxylic acid derivatives; Flavonoid glycosides; Monocarboxylic ac…
92.0299:3367 94.47513:3290 96.6098:3315 125.72184:3257 127.8765:3500 130.0603:4034 160.46126:3074 163.0388:11372 192.68602:3807 201.05501:6595 202.062:7862 213.0538:6321 230.05812:6952 257.04599:5927 258.05359:13639 286.0466:57622 287.05466:57789 301.06927:247125 360.90067:3551 463.1293:19848 468.97556:3766 657.14838:4802 746.58984:4865 763.93341:4119 829.11395:3946 836.75244:4410 1111.29736:2710…	1273.34	Both	Anthocyanidin-3-O-glycosides	Flavonoid O-glycosides	Flavonoid glycosides	Flavonoids	Phenylpropanoids and polyketides	Organic compounds; Organoheterocyclic compounds; Carbohydrates and carbohydrate conjugates; Lipids and lipid-like molecules; Benzopyrans; Alkyl aryl ethers; Alcohols and polyols; Phenols; Anisoles; Methoxyphenols; Ethers; Phenylpropanoids and polyketides; Carboxylic acids and derivatives; Primary alcohols; Organooxygen compounds; Flavonoids; Anthocyanidins; Carboxylic acid derivatives; Flavonoid …
110.27398:3206 119.85436:3048 146.72876:3385 222.76901:3493 287.05499:62903 301.06882:27159 301.61041:3435 390.21255:4010 449.11072:5468 556.3266:4134 788.08447:4266 1111.27759:11552	1273.35	In-house	NA	NA	NA	NA	NA	NA
144.65376:3965 165.59816:4197 169.66153:3493 220.8513:3718 230.05812:4488 258.05362:11966 286.04749:33664 301.06946:140118 463.12552:11274 671.38928:4352 871.77063:3921 1064.88794:4735 1111.27734:13709	1273.35	Both	Anthocyanidin-3-O-glycosides	Flavonoid O-glycosides	Flavonoid glycosides	Flavonoids	Phenylpropanoids and polyketides	Organic compounds; Organoheterocyclic compounds; Carbohydrates and carbohydrate conjugates; Benzopyrans; Alkyl aryl ethers; Alcohols and polyols; Phenols; Anisoles; Methoxyphenols; Ethers; Phenylpropanoids and polyketides; Organic acids and derivatives; Carboxylic acids and derivatives; Primary alcohols; Organooxygen compounds; Flavonoids; Anthocyanidins; Carboxylic acid derivatives; Flavonoid gl…
123.18687:3756 163.0388:3722 188.04497:3532 201.05501:8285 202.062:12817 213.0538:4879 229.04863:7495 230.05812:11742 257.04596:5954 258.05356:30212 261.39651:3720 268.03442:3889 286.04727:107553 301.06958:417934 463.12628:30500 1125.30554:51496 1287.33191:7505	1287.36	Both	Anthocyanidin-3-O-glycosides	Flavonoid O-glycosides	Flavonoid glycosides	Flavonoids	Phenylpropanoids and polyketides	Organic compounds; Organoheterocyclic compounds; Carbohydrates and carbohydrate conjugates; Benzopyrans; Alkyl aryl ethers; Alcohols and polyols; Phenols; Anisoles; Methoxyphenols; Ethers; Phenylpropanoids and polyketides; Organic acids and derivatives; Carboxylic acids and derivatives; Primary alcohols; Organooxygen compounds; Flavonoids; Anthocyanidins; Carboxylic acid derivatives; Flavonoid gl…
92.03821:3559 119.03454:3685 187.56392:4090 286.04724:11443 298.20599:4647 301.06924:46654 304.87582:3468 463.12518:4835 1133.85779:4431 1155.2699:6017	1317.34	Both	Anthocyanidin-3-O-glycosides	Flavonoid O-glycosides	Flavonoid glycosides	Flavonoids	Phenylpropanoids and polyketides	Organic compounds; Organoheterocyclic compounds; Carbohydrates and carbohydrate conjugates; Benzopyrans; Alkyl aryl ethers; Alcohols and polyols; Phenols; Anisoles; Methoxyphenols; Ethers; Phenylpropanoids and polyketides; Primary alcohols; Organooxygen compounds; Flavonoids; Anthocyanidins; Flavonoid glycosides; Anthocyanins; Disaccharides; Flavonoid O-glycosides; Acetals; Secondary alcohols; Ox…
93.76404:3788 107.12259:4170 123.89016:3488 230.05807:4648 258.05356:9392 259.2966:4514 274.72528:3648 286.04688:22557 301.06906:100001 304.40189:3930 404.21423:3888 425.99286:4030 463.1254:8592 468.99472:4644 551.14771:3670 1084.5708:4075 1197.27844:6559	1359.35	In-house	Peptides	Peptides	Amino acids, peptides, and analogues	Carboxylic acids and derivatives	Organic acids and derivatives	Organic compounds; Organoheterocyclic compounds; Carbohydrates and carbohydrate conjugates; Amino acids, peptides, and analogues; Alpha amino acids and derivatives; Alcohols and polyols; Ethers; Organic acids and derivatives; Carboxylic acids and derivatives; Organonitrogen compounds; Primary alcohols; Organooxygen compounds; Amino acids and derivatives; Peptides; Carboxylic acid amides; Carboxyl…

## Sheet: C_PredictedAnthocyanins
		Sirius Predicted				CANOPUS Predicted
Anthocyanin	Ion Mass	Molecular Formula	Sirius Score	Tree Score	Isotope Score	Class	Subclass	Level 5	Most Specific Classification	Flavonoid Posterior Probability
ACN01	773.215	C40H36O16	11.5968	11.5968	0	Flavonoid	Flavonoid glycosides	Flavonoid O-glycosides	Flavonoid 3-O-p-coumaroyl glycosides	0.991836
ACN02	787.229	C34H42O21	53.4106	53.4106	0	Flavonoid	Flavonoid glycosides	Flavonoid O-glycosides	Anthocyanidin-3-O-glycosides	0.955499
ACN03	893.235	C40H44O23	13.8733	13.8733	0	Flavonoid	Flavonoid glycosides	Flavonoid O-glycosides	Anthocyanidin-3-O-glycosides	0.99545
ACN04	935.243	C42H46O24	13.2191	13.2191	0	Flavonoid	Flavonoid glycosides	Flavonoid O-glycosides	Anthocyanidin-3-O-glycosides	0.996749
ACN05	907.25	C41H46O23	46.2693	46.2693	0	Flavonoid	Flavonoid glycosides	Flavonoid O-glycosides	Anthocyanidin-3-O-glycosides	0.980157
ACN06	949.258	C43H48O24	39.7165	39.7165	0	Flavonoid	Flavonoid glycosides	Flavonoid O-glycosides	Anthocyanidin-3-O-glycosides	0.938386
ACN07	949.261	C50H44O19	30.9675	30.9675	0	Flavonoid	Flavonoid glycosides	Flavonoid O-glycosides	Flavonoid 3-O-p-coumaroyl glycosides	0.994922
ACN08	963.278	C40H51ClN2O23	37.2102	37.2102	0	Flavonoid	Flavonoid glycosides	Flavonoid O-glycosides	Anthocyanidin-3-O-glycosides	0.633337
ACN09	935.248	C33H43ClN10O20	27.621	27.621	0	Carboxylic acids and derivatives	Amino acids, peptides, and analogues	Amino acids and derivatives	N-acyl-alpha amino acids and derivatives	0.106318
ACN10.1	1055.26	C56H46O21	17.1703	17.1703	0	Flavonoid	Flavonoid glycosides	Flavonoid O-glycosides	Flavonoid 3-O-p-coumaroyl glycosides	0.991524
ACN10.2	1097.28	C51H52O27	35.6048	35.6048	0	Flavonoid	Flavonoid glycosides	Flavonoid O-glycosides	Anthocyanidin-3-O-glycosides	0.994206
ACN11	949.259	C43H48O24	51.9417	51.9417	0	Flavonoid	Flavonoid glycosides	Flavonoid O-glycosides	Anthocyanidin-3-O-glycosides	0.972687
ACN12.1	949.258	C54H44O16	48.9277	48.9277	0	Flavonoid	Flavonoid glycosides	Flavonoid O-glycosides	Anthocyanidin-3-O-glycosides	0.965238
ACN12.2	1111.29	C70H46O14	25.6165	25.6165	0	Flavonoid	Flavonoid glycosides	Flavonoid O-glycosides	Flavonoid 3-O-p-coumaroyl glycosides	0.992962
ACN13	1111.29	C59H50O22	49.3743	49.3743	0	Flavonoid	Flavonoid glycosides	Flavonoid O-glycosides	Anthocyanidin-3-O-glycosides	0.963808
ACN14	1069.28	C39H56O34	54.5416	54.5416	0	Flavonoid	Flavonoid glycosides	Flavonoid O-glycosides	Anthocyanidin-3-O-glycosides	0.970293
ACN15	1125.31	C46H60O32	45.0303	45.0303	0	Flavonoid	Flavonoid glycosides	Flavonoid O-glycosides	Anthocyanidin-3-O-glycosides	0.976722
ACN16	1125.31	C71H48O14	23.736	23.736	0	Flavonoid	Flavonoid glycosides	Flavonoid O-glycosides	Anthocyanidin-3-O-glycosides	0.959661
